# Supplementary material for: Effective volume of rebreathed air during breathing with facepieces increases with protection class and decreases with ambient airflow
Source: PLoS One. 2024 Mar 21;19(3):e0299919. doi: 10.1371/journal.pone.0299919 (PMC10956828; doi:10.1371/journal.pone.0299919)
Supplement: S3 File — (XLSX) [file pone.0299919.s003.xlsx]

## Sheet: PCO2
VT=950 ml
		eindinspPCO2					endexpPCO2
1A3100		1.89962	1.98614	2.29998			52.8454	52.7119	54.8915
with vent		0.316074	0.316894	0.314098			45.0081	44.5775	45.4742
Aura1862+		1.89193	1.73019	1.8123			71.1697	69.9084	69.9625
with vent		0.469239	0.443881	0.376375			60.9593	60.1222	58.3917
Aura1872V		2.69589	2.64057	2.67934			69.7358	67.8049	66.9932
with vent		0.514882	0.374109	0.380195			54.1549	53.5048	53.1216
TY0929		3.1809	2.69826	3.56114			57.3529	57.8592	59.9165
with vent		0.32471	0.323287	0.327377			46.5283	46.8546	45.9391
atemious pro		2.34977	2.04123	2.28913			52.0149	51.2859	51.5184
with vent		0.310297	0.301565	0.289295			41.2095	41.1378	41.536
aura 1863+		3.22307	3.26654	3.57668			63.3391	64.3186	64.9038
with vent		0.79481	0.747754	0.615178			53.3293	49.9583	49.5395
silv-Air 7312		5.30498	4.23899	3.97693			72.5293	74.533	75.1564
with vent		1.4745	1.44322	1.50478			62.4182	62.1943	61.9755
1A3100		3.91111	4.49269	4.63272			56.7887	60.0349	59.0884
with vent		0.398547	0.347635	0.333119			46.7076	46.2028	45.2827
Aura1862+		18.2602	19.1662	18.8996			86.3466	89.2561	90.2679
with vent		5.35214	5.17654	4.92819			67.7464	66.2485	65.7609
Aura1872V		16.2581	16.4256	15.5263			89.7122	90.3856	90.6976
with vent		5.98257	5.39278	5.40656			70.446	70.3509	71.1391
TY0929		7.06927	7.11253	7.14234			64.689	64.0106	63.6857
with vent		1.83507	1.76091	1.79096			50.6024	49.8847	49.7607
atemious pro		5.3519	5.14458	5.61276			60.9071	60.528	61.2417
with vent		0.979725	0.843629	0.809851			50.68	50.0429	50.278
aura 1863+		16.5734	16.6278	16.8475			84.0562	85.7995	86.338
with vent		6.36677	6.84476	6.92925			70.6602	70.5564	69.8199
silv-Air 7312		18.6709	15.4783	14.8249			75.211	72.2596	69.1323
with vent		8.85543	9.53845	9.65808			67.4273	68.2991	69.2037

## Sheet: v_dead
	VT 950 ml
	1A3100	93.6667	99.6667	110.667
	with vent	-4.33333	-9.33333	2.66667
	Aura1862+	221	230	236
	with vent	113	113	114
	Aura1872V	216.667	204.667	204.667
	with vent	96.6667	102.667	93.6667
	TY0929	138.667	146.667	160.667
	with vent	12.6667	28.6667	20.6667
	atemious pro	146.667	140.667	143.667
	with vent	17.6667	22.6667	24.6667
	aura 1863+	230	233	236
	with vent	130	116	113
	silv-Air 7312	246.667	247.667	247.667
	with vent	164.667	163.667	163.667
	VT 450 ml
	1A3100	50	48	50
	with vent	-2	-2	-4
	Aura1862+	112	113	112
	with vent	56	56	55
	Aura1872V	116	116	113
	with vent	73	72	73
	TY0929	67	68	69
	with vent	25	24	24
	atemious pro	203	202	205
	with vent	158	157	156
	aura 1863+	109	108	110
	with vent	74	76	77
	silv-Air 7312	105	85	85
	with vent	74	77	78

## Sheet: 1A3100
VT=1000ml	Ventilator off												Ventilator on													VT=450ml	Ventilator off												Ventilator on
Repetition	1				2				3				1				2				3						1				2				3				1				2				3
	time	Volume	pCO2		time	Volume	pCO2		time	Volume	pCO2		time	Volume	pCO2		time	Volume	pCO2		time	Volume	pCO2				time	Volume	pCO2		time	Volume	pCO2		time	Volume	pCO2		time	Volume	pCO2		time	Volume	pCO2		time	Volume	pCO2
	0	196.2	60.5		0	485.9	14.6		0	150.2	58.1		0	626.1	52.5		0	172.2	36.2		0	785.3	21.6				0	399.7	4.7		0	430	5.2		0	384.9	4.9		0	438.1	0.4		0	410.6	0.4		0	386.3	0.9
	0.004	197.3	60.6		0.004	487.4	14.5		0.004	151.2	57.9		0.004	624.9	52.5		0.004	173.3	35.5		0.004	784.4	22.2				0.004	400.3	4.7		0.004	429.6	5.3		0.004	385.7	4.9		0.004	438.2	0.4		0.004	411.2	0.4		0.004	387.1	0.7
	0.008	198.5	60.7		0.008	488.8	14.4		0.008	152.3	57.8		0.008	623.6	52.6		0.008	174.4	34.9		0.008	783.4	22.7				0.008	400.9	4.7		0.008	429.1	5.3		0.008	386.5	4.9		0.008	438.4	0.4		0.008	411.7	0.4		0.008	387.9	0.7
	0.012	199.6	60.8		0.012	490.3	14.2		0.012	153.3	57.7		0.012	622.3	52.6		0.012	175.5	34.5		0.012	782.5	23.2				0.012	401.6	4.7		0.012	428.6	5.3		0.012	387.3	4.9		0.012	438.5	0.4		0.012	412.3	0.4		0.012	388.7	0.7
	0.016	200.7	60.9		0.016	491.7	14.1		0.016	154.4	57.5		0.016	621	52.6		0.016	176.6	34.1		0.016	781.6	23.9				0.016	402.2	4.7		0.016	428.1	5.4		0.016	388.1	4.9		0.016	438.6	0.4		0.016	412.8	0.4		0.016	389.5	0.7
	0.02	201.9	60.9		0.02	493.1	14		0.02	155.4	57.3		0.02	619.7	52.6		0.02	177.7	33.8		0.02	780.6	24.6				0.02	402.9	4.7		0.02	427.6	5.4		0.02	388.9	4.9		0.02	438.7	0.4		0.02	413.3	0.4		0.02	390.3	0.7
	0.024	203.1	60.7		0.024	494.6	13.9		0.024	156.5	57.2		0.024	618.4	52.7		0.024	178.8	33.6		0.024	779.6	25.4				0.024	403.5	4.7		0.024	427.1	5.4		0.024	389.6	4.9		0.024	438.8	0.4		0.024	413.8	0.4		0.024	391.1	0.7
	0.028	204.2	60.5		0.028	496	13.8		0.028	157.5	57.1		0.028	617.2	52.7		0.028	180	33.4		0.028	778.7	26.2				0.028	404.1	4.7		0.028	426.5	5.4		0.028	390.4	4.9		0.028	439	0.4		0.028	414.3	0.4		0.028	391.9	0.7
	0.032	205.4	60.3		0.032	497.4	13.6		0.032	158.6	57		0.032	615.9	52.7		0.032	181.1	33.2		0.032	777.7	26.9				0.032	404.7	4.7		0.032	426	5.4		0.032	391.1	4.9		0.032	439.1	0.4		0.032	414.8	0.4		0.032	392.6	0.7
	0.036	206.5	60.1		0.036	498.8	13.5		0.036	159.6	56.9		0.036	614.6	52.8		0.036	182.2	33.1		0.036	776.7	27.5				0.036	405.3	4.6		0.036	425.5	5.4		0.036	391.9	4.9		0.036	439.2	0.4		0.036	415.3	0.4		0.036	393.4	0.6
	0.04	207.7	59.8		0.04	500.3	13.3		0.04	160.7	56.8		0.04	613.3	52.8		0.04	183.3	33		0.04	775.8	28				0.04	405.9	4.6		0.04	424.9	5.4		0.04	392.6	4.9		0.04	439.3	0.4		0.04	415.8	0.4		0.04	394.1	0.6
	0.044	208.8	59.5		0.044	501.7	13.2		0.044	161.7	56.7		0.044	612	52.8		0.044	184.4	32.9		0.044	774.8	28.5				0.044	406.5	4.6		0.044	424.4	5.4		0.044	393.4	4.9		0.044	439.4	0.4		0.044	416.3	0.4		0.044	394.9	0.6
	0.048	210	59.2		0.048	503.1	13		0.048	162.8	56.6		0.048	610.7	52.8		0.048	185.5	32.7		0.048	773.8	28.8				0.048	407.1	4.6		0.048	423.8	5.5		0.048	394.1	4.9		0.048	439.5	0.4		0.048	416.8	0.4		0.048	395.6	0.7
	0.052	211.2	58.9		0.052	504.5	12.8		0.052	163.9	56.5		0.052	609.4	52.8		0.052	186.7	32.6		0.052	772.8	29.2				0.052	407.7	4.6		0.052	423.2	5.5		0.052	394.8	4.9		0.052	439.6	0.4		0.052	417.2	0.4		0.052	396.4	0.7
	0.056	212.3	58.7		0.056	506	12.7		0.056	164.9	56.4		0.056	608.1	52.8		0.056	187.8	32.5		0.056	771.8	29.5				0.056	408.2	4.6		0.056	422.7	5.5		0.056	395.6	4.9		0.056	439.7	0.4		0.056	417.7	0.4		0.056	397.1	0.7
	0.06	213.5	58.5		0.06	507.4	12.5		0.06	166	56.3		0.06	606.8	52.9		0.06	188.9	32.4		0.06	770.8	29.8				0.06	408.8	4.6		0.06	422.1	5.6		0.06	396.3	4.9		0.06	439.8	0.4		0.06	418.1	0.4		0.06	397.8	0.6
	0.064	214.7	58.2		0.064	508.8	12.4		0.064	167.1	56.2		0.064	605.5	52.9		0.064	190.1	32.3		0.064	769.8	30.2				0.064	409.4	4.6		0.064	421.5	5.6		0.064	397	4.9		0.064	439.9	0.4		0.064	418.6	0.4		0.064	398.5	0.6
	0.068	215.9	57.9		0.068	510.2	12.3		0.068	168.2	56.2		0.068	604.2	52.9		0.068	191.2	32.2		0.068	768.8	30.7				0.068	410	4.5		0.068	421	5.7		0.068	397.7	4.9		0.068	440.1	0.4		0.068	419	0.4		0.068	399.2	0.7
	0.072	217.1	57.6		0.072	511.7	12.1		0.072	169.3	56.1		0.072	603	52.9		0.072	192.3	32		0.072	767.9	31.2				0.072	410.6	4.5		0.072	420.4	5.7		0.072	398.4	4.9		0.072	440.1	0.4		0.072	419.5	0.4		0.072	399.9	0.7
	0.076	218.3	57.2		0.076	513.1	12		0.076	170.3	56.1		0.076	601.7	52.9		0.076	193.4	31.9		0.076	766.9	31.8				0.076	411.1	4.5		0.076	419.8	5.8		0.076	399.1	4.9		0.076	440.2	0.4		0.076	419.9	0.4		0.076	400.6	0.7
	0.08	219.5	56.8		0.08	514.5	11.9		0.08	171.5	56		0.08	600.4	52.9		0.08	194.6	31.9		0.08	765.9	32.5				0.08	411.7	4.5		0.08	419.2	5.8		0.08	399.7	4.9		0.08	440.3	0.4		0.08	420.4	0.4		0.08	401.3	0.7
	0.084	220.7	56.4		0.084	515.9	11.8		0.084	172.6	56		0.084	599.1	52.9		0.084	195.7	31.8		0.084	764.9	33.1				0.084	412.2	4.5		0.084	418.6	5.8		0.084	400.4	4.9		0.084	440.4	0.4		0.084	420.8	0.4		0.084	402	0.7
	0.088	221.9	56		0.088	517.4	11.8		0.088	173.7	55.9		0.088	597.8	52.9		0.088	196.9	31.7		0.088	763.8	33.8				0.088	412.7	4.5		0.088	418	5.9		0.088	401.1	4.9		0.088	440.5	0.4		0.088	421.2	0.4		0.088	402.7	0.7
	0.092	223.1	55.7		0.092	518.8	11.7		0.092	174.8	55.8		0.092	596.5	52.9		0.092	198	31.5		0.092	762.8	34.4				0.092	413.3	4.5		0.092	417.4	5.9		0.092	401.7	4.8		0.092	440.5	0.4		0.092	421.6	0.4		0.092	403.4	0.7
	0.096	224.3	55.3		0.096	520.2	11.6		0.096	175.9	55.7		0.096	595.2	52.9		0.096	199.2	31.4		0.096	761.8	34.9				0.096	413.8	4.4		0.096	416.7	6		0.096	402.4	4.8		0.096	440.6	0.4		0.096	422	0.4		0.096	404	0.7
	0.1	225.5	55.1		0.1	521.6	11.6		0.1	177	55.6		0.1	593.9	52.9		0.1	200.3	31.3		0.1	760.8	35.5				0.1	414.3	4.4		0.1	416.2	6		0.1	403	4.8		0.1	440.7	0.4		0.1	422.4	0.4		0.1	404.7	0.6
	0.104	226.7	54.9		0.104	523.1	11.5		0.104	178.1	55.6		0.104	592.6	52.9		0.104	201.5	31.1		0.104	759.8	36				0.104	414.8	4.4		0.104	415.6	6.1		0.104	403.7	4.8		0.104	440.7	0.4		0.104	422.8	0.4		0.104	405.3	0.5
	0.108	228	54.7		0.108	524.5	11.5		0.108	179.3	55.6		0.108	591.3	52.9		0.108	202.6	31		0.108	758.7	36.4				0.108	415.3	4.4		0.108	414.9	6.1		0.108	404.4	4.8		0.108	440.7	0.4		0.108	423.2	0.4		0.108	406	0.4
	0.112	229.2	54.5		0.112	525.9	11.4		0.112	180.4	55.5		0.112	590	53		0.112	203.8	30.8		0.112	757.7	36.9				0.112	415.8	4.4		0.112	414.3	6.1		0.112	405	4.8		0.112	440.8	0.4		0.112	423.6	0.4		0.112	406.6	0.4
	0.116	230.4	54.4		0.116	527.3	11.4		0.116	181.5	55.5		0.116	588.6	53		0.116	204.9	30.7		0.116	756.7	37.3				0.116	416.3	4.4		0.116	413.7	6.2		0.116	405.6	4.7		0.116	440.8	0.4		0.116	424	0.4		0.116	407.2	0.4
	0.12	231.6	54.2		0.12	528.8	11.3		0.12	182.6	55.5		0.12	587.3	53		0.12	206.1	30.5		0.12	755.6	37.7				0.12	416.7	4.4		0.12	413	6.2		0.12	406.3	4.7		0.12	440.8	0.4		0.12	424.4	0.4		0.12	407.8	0.4
	0.124	232.8	54.1		0.124	530.2	11.3		0.124	183.7	55.5		0.124	586	53		0.124	207.3	30.4		0.124	754.6	38.1				0.124	417.2	4.4		0.124	412.4	6.2		0.124	406.9	4.7		0.124	440.9	0.4		0.124	424.8	0.4		0.124	408.4	0.4
	0.128	234	53.9		0.128	531.6	11.2		0.128	184.9	55.4		0.128	584.7	53		0.128	208.4	30.1		0.128	753.5	38.5				0.128	417.6	4.4		0.128	411.7	6.2		0.128	407.5	4.7		0.128	440.9	0.4		0.128	425.2	0.4		0.128	409	0.4
	0.132	235.2	53.8		0.132	533	11.1		0.132	186	55.4		0.132	583.4	53		0.132	209.6	29.8		0.132	752.5	38.9				0.132	418.1	4.4		0.132	411.1	6.2		0.132	408.1	4.7		0.132	440.9	0.4		0.132	425.5	0.4		0.132	409.6	0.4
	0.136	236.4	53.7		0.136	534.4	11		0.136	187.1	55.3		0.136	582.1	53		0.136	210.8	29.3		0.136	751.5	39.3				0.136	418.6	4.4		0.136	410.4	6.2		0.136	408.7	4.7		0.136	440.9	0.4		0.136	425.9	0.4		0.136	410.2	0.4
	0.14	237.7	53.6		0.14	535.9	11		0.14	188.2	55.2		0.14	580.7	53		0.14	211.9	28.8		0.14	750.4	39.7				0.14	419	4.4		0.14	409.7	6.2		0.14	409.2	4.7		0.14	440.8	0.4		0.14	426.3	0.4		0.14	410.8	0.4
	0.144	238.9	53.5		0.144	537.3	10.9		0.144	189.4	55.1		0.144	579.4	53		0.144	213.1	28.1		0.144	749.4	40.1				0.144	419.4	4.4		0.144	409	6.2		0.144	409.8	4.7		0.144	440.8	0.4		0.144	426.6	0.4		0.144	411.4	0.4
	0.148	240.1	53.4		0.148	538.7	10.8		0.148	190.5	54.8		0.148	578.1	53.1		0.148	214.3	27.4		0.148	748.3	40.4				0.148	419.9	4.4		0.148	408.4	6.2		0.148	410.4	4.7		0.148	440.8	0.5		0.148	427	0.4		0.148	411.9	0.4
	0.152	241.3	53.4		0.152	540.1	10.8		0.152	191.7	54.4		0.152	576.8	53.1		0.152	215.5	26.7		0.152	747.3	40.8				0.152	420.3	4.4		0.152	407.7	6.3		0.152	411	4.7		0.152	440.7	0.5		0.152	427.3	0.3		0.152	412.5	0.4
	0.156	242.6	53.4		0.156	541.6	10.7		0.156	192.8	53.9		0.156	575.4	53.1		0.156	216.6	26.1		0.156	746.2	41.1				0.156	420.7	4.4		0.156	407	6.3		0.156	411.5	4.7		0.156	440.7	0.5		0.156	427.6	0.3		0.156	413.1	0.4
	0.16	243.8	53.3		0.16	543	10.6		0.16	193.9	53.3		0.16	574.1	53.1		0.16	217.8	25.7		0.16	745.1	41.4				0.16	421.1	4.4		0.16	406.3	6.3		0.16	412.1	4.7		0.16	440.6	0.5		0.16	428	0.3		0.16	413.6	0.4
	0.164	245	53.3		0.164	544.5	10.5		0.164	195.1	52.7		0.164	572.8	53.1		0.164	219	25.3		0.164	744.1	41.8				0.164	421.5	4.4		0.164	405.5	6.3		0.164	412.6	4.7		0.164	440.5	0.5		0.164	428.3	0.3		0.164	414.2	0.3
	0.168	246.2	53.2		0.168	545.9	10.4		0.168	196.2	52.1		0.168	571.4	53.2		0.168	220.2	25		0.168	743	42.2				0.168	421.9	4.4		0.168	404.8	6.3		0.168	413.2	4.7		0.168	440.4	0.6		0.168	428.6	0.3		0.168	414.7	0.3
	0.172	247.5	53.1		0.172	547.3	10.3		0.172	197.4	51.7		0.172	570.1	53.2		0.172	221.3	24.7		0.172	741.9	42.6				0.172	422.4	4.4		0.172	404.1	6.3		0.172	413.7	4.7		0.172	440.3	0.7		0.172	428.9	0.3		0.172	415.2	0.4
	0.176	248.7	53		0.176	548.8	10.2		0.176	198.5	51.3		0.176	568.8	53.2		0.176	222.5	24.4		0.176	740.8	43				0.176	422.7	4.4		0.176	403.4	6.4		0.176	414.2	4.7		0.176	440.2	0.7		0.176	429.2	0.3		0.176	415.7	0.4
	0.18	249.9	52.8		0.18	550.2	10		0.18	199.7	51.1		0.18	567.4	53.2		0.18	223.7	24.1		0.18	739.7	43.3				0.18	423.1	4.4		0.18	402.7	6.4		0.18	414.7	4.7		0.18	440	0.8		0.18	429.6	0.3		0.18	416.2	0.3
	0.184	251.2	52.6		0.184	551.6	9.9		0.184	200.8	51		0.184	566.1	53.3		0.184	224.9	23.9		0.184	738.7	43.6				0.184	423.5	4.4		0.184	401.9	6.4		0.184	415.2	4.6		0.184	439.9	0.8		0.184	429.9	0.3		0.184	416.7	0.3
	0.188	252.4	52.4		0.188	553.1	9.7		0.188	202	50.9		0.188	564.7	53.3		0.188	226.1	23.7		0.188	737.6	43.9				0.188	423.9	4.4		0.188	401.2	6.4		0.188	415.7	4.6		0.188	439.7	0.8		0.188	430.2	0.3		0.188	417.2	0.3
	0.192	253.7	52.2		0.192	554.5	9.6		0.192	203.1	50.9		0.192	563.4	53.3		0.192	227.4	23.5		0.192	736.5	44.1				0.192	424.2	4.4		0.192	400.4	6.4		0.192	416.2	4.6		0.192	439.5	0.8		0.192	430.5	0.3		0.192	417.7	0.3
	0.196	254.9	52		0.196	555.9	9.4		0.196	204.3	50.8		0.196	562.1	53.3		0.196	228.6	23.4		0.196	735.4	44.3				0.196	424.6	4.4		0.196	399.7	6.4		0.196	416.7	4.6		0.196	439.3	0.8		0.196	430.8	0.3		0.196	418.2	0.3
	0.2	256.2	51.7		0.2	557.4	9.3		0.2	205.5	50.7		0.2	560.7	53.3		0.2	229.8	23.2		0.2	734.3	44.5				0.2	425	4.4		0.2	399	6.4		0.2	417.2	4.6		0.2	439.1	0.8		0.2	431	0.3		0.2	418.7	0.3
	0.204	257.4	51.5		0.204	558.8	9.2		0.204	206.6	50.6		0.204	559.4	53.4		0.204	231	23.1		0.204	733.2	44.7				0.204	425.3	4.3		0.204	398.2	6.4		0.204	417.7	4.6		0.204	438.9	0.8		0.204	431.3	0.3		0.204	419.2	0.3
	0.208	258.7	51.2		0.208	560.2	9.1		0.208	207.8	50.6		0.208	558	53.4		0.208	232.2	23		0.208	732.1	44.8				0.208	425.6	4.3		0.208	397.4	6.4		0.208	418.2	4.5		0.208	438.6	0.8		0.208	431.6	0.3		0.208	419.6	0.3
	0.212	260	51		0.212	561.6	9		0.212	209	50.5		0.212	556.7	53.4		0.212	233.4	22.8		0.212	731	45				0.212	426	4.3		0.212	396.6	6.4		0.212	418.6	4.5		0.212	438.4	0.9		0.212	431.8	0.3		0.212	420.1	0.3
	0.216	261.2	50.8		0.216	563.1	9		0.216	210.2	50.5		0.216	555.3	53.4		0.216	234.6	22.6		0.216	729.9	45.2				0.216	426.3	4.3		0.216	395.9	6.4		0.216	419.1	4.5		0.216	438.1	0.9		0.216	432.1	0.3		0.216	420.6	0.3
	0.22	262.5	50.5		0.22	564.5	9		0.22	211.3	50.5		0.22	554	53.4		0.22	235.8	22.4		0.22	728.8	45.4				0.22	426.7	4.3		0.22	395.1	6.5		0.22	419.5	4.5		0.22	437.9	0.9		0.22	432.3	0.3		0.22	421	0.3
	0.224	263.8	50.3		0.224	565.9	9		0.224	212.5	50.4		0.224	552.6	53.4		0.224	237	22.2		0.224	727.7	45.5				0.224	427	4.3		0.224	394.3	6.5		0.224	420	4.5		0.224	437.6	0.9		0.224	432.6	0.3		0.224	421.5	0.3
	0.228	265	50.2		0.228	567.3	9		0.228	213.7	50.4		0.228	551.2	53.4		0.228	238.2	22		0.228	726.6	45.7				0.228	427.3	4.3		0.228	393.5	6.5		0.228	420.4	4.5		0.228	437.3	0.9		0.228	432.8	0.3		0.228	421.9	0.3
	0.232	266.3	50		0.232	568.7	9		0.232	214.8	50.3		0.232	549.9	53.4		0.232	239.5	21.7		0.232	725.5	45.8				0.232	427.6	4.3		0.232	392.7	6.5		0.232	420.8	4.5		0.232	437.1	0.8		0.232	433.1	0.3		0.232	422.3	0.3
	0.236	267.5	49.9		0.236	570.2	8.9		0.236	216	50.2		0.236	548.5	53.4		0.236	240.7	21.5		0.236	724.4	45.9				0.236	427.9	4.3		0.236	391.9	6.5		0.236	421.2	4.5		0.236	436.8	0.8		0.236	433.3	0.3		0.236	422.8	0.3
	0.24	268.8	49.7		0.24	571.6	8.9		0.24	217.2	50.1		0.24	547.1	53.4		0.24	241.9	21.2		0.24	723.3	46				0.24	428.3	4.3		0.24	391.1	6.6		0.24	421.7	4.5		0.24	436.5	0.8		0.24	433.5	0.3		0.24	423.2	0.3
	0.244	270	49.6		0.244	573	8.8		0.244	218.4	49.9		0.244	545.8	53.4		0.244	243.2	21		0.244	722.2	46.2				0.244	428.6	4.3		0.244	390.3	6.6		0.244	422.1	4.5		0.244	436.2	0.9		0.244	433.7	0.3		0.244	423.6	0.3
	0.248	271.3	49.4		0.248	574.4	8.8		0.248	219.5	49.6		0.248	544.4	53.4		0.248	244.4	20.6		0.248	721.1	46.3				0.248	428.9	4.3		0.248	389.4	6.6		0.248	422.5	4.5		0.248	435.8	0.8		0.248	434	0.3		0.248	424.1	0.3
	0.252	272.5	49.3		0.252	575.9	8.7		0.252	220.7	49.3		0.252	543	53.4		0.252	245.7	20.3		0.252	719.9	46.6				0.252	429.2	4.3		0.252	388.6	6.7		0.252	422.9	4.5		0.252	435.5	0.8		0.252	434.2	0.3		0.252	424.5	0.3
	0.256	273.8	49.2		0.256	577.3	8.7		0.256	221.9	48.9		0.256	541.6	53.4		0.256	246.9	20		0.256	718.8	46.8				0.256	429.4	4.3		0.256	387.8	6.7		0.256	423.3	4.5		0.256	435.2	0.9		0.256	434.4	0.3		0.256	424.9	0.3
	0.26	275	49.1		0.26	578.7	8.7		0.26	223.1	48.4		0.26	540.3	53.4		0.26	248.2	19.7		0.26	717.7	47.1				0.26	429.7	4.3		0.26	387	6.7		0.26	423.7	4.4		0.26	434.8	0.9		0.26	434.6	0.3		0.26	425.3	0.3
	0.264	276.3	49		0.264	580.1	8.7		0.264	224.3	47.8		0.264	538.9	53.4		0.264	249.4	19.5		0.264	716.6	47.4				0.264	430	4.3		0.264	386.2	6.8		0.264	424.1	4.4		0.264	434.5	0.8		0.264	434.8	0.3		0.264	425.7	0.3
	0.268	277.6	48.9		0.268	581.5	8.7		0.268	225.5	47.2		0.268	537.5	53.4		0.268	250.7	19.4		0.268	715.5	47.8				0.268	430.3	4.3		0.268	385.3	6.8		0.268	424.5	4.4		0.268	434.2	0.8		0.268	435	0.3		0.268	426.1	0.3
	0.272	278.9	48.9		0.272	582.9	8.7		0.272	226.7	46.7		0.272	536.2	53.5		0.272	251.9	19.3		0.272	714.4	48.1				0.272	430.6	4.2		0.272	384.5	6.9		0.272	424.8	4.4		0.272	433.8	0.8		0.272	435.2	0.3		0.272	426.5	0.3
	0.276	280.2	48.7		0.276	584.3	8.7		0.276	227.9	46.4		0.276	534.8	53.5		0.276	253.2	19.2		0.276	713.3	48.3				0.276	430.9	4.2		0.276	383.6	6.9		0.276	425.2	4.4		0.276	433.4	0.8		0.276	435.4	0.3		0.276	426.9	0.3
	0.28	281.4	48.6		0.28	585.7	8.7		0.28	229.1	46.2		0.28	533.4	53.5		0.28	254.5	19.1		0.28	712.2	48.5				0.28	431.2	4.2		0.28	382.8	7		0.28	425.6	4.4		0.28	433	0.8		0.28	435.6	0.3		0.28	427.3	0.3
	0.284	282.7	48.3		0.284	587.1	8.7		0.284	230.3	46.1		0.284	532.1	53.6		0.284	255.7	19		0.284	711.1	48.7				0.284	431.4	4.2		0.284	381.9	7		0.284	426	4.3		0.284	432.6	0.8		0.284	435.9	0.4		0.284	427.6	0.3
	0.288	284	47.9		0.288	588.5	8.6		0.288	231.5	45.9		0.288	530.7	53.6		0.288	257	18.9		0.288	709.9	48.8				0.288	431.7	4.2		0.288	381.1	7		0.288	426.3	4.3		0.288	432.2	0.9		0.288	436.1	0.4		0.288	428	0.3
	0.292	285.3	47.3		0.292	589.9	8.6		0.292	232.7	45.8		0.292	529.3	53.6		0.292	258.2	18.8		0.292	708.8	48.8				0.292	432	4.2		0.292	380.2	7.1		0.292	426.7	4.3		0.292	431.8	0.9		0.292	436.2	0.4		0.292	428.4	0.3
	0.296	286.6	46.7		0.296	591.3	8.6		0.296	233.9	45.7		0.296	527.9	53.6		0.296	259.5	18.6		0.296	707.7	48.9				0.296	432.2	4.2		0.296	379.3	7.1		0.296	427	4.3		0.296	431.4	0.9		0.296	436.4	0.3		0.296	428.7	0.3
	0.3	287.9	46.1		0.3	592.7	8.5		0.3	235.1	45.6		0.3	526.6	53.6		0.3	260.7	18.5		0.3	706.5	49				0.3	432.5	4.2		0.3	378.5	7.2		0.3	427.4	4.3		0.3	431	0.9		0.3	436.6	0.3		0.3	429	0.3
	0.304	289.2	45.6		0.304	594.1	8.5		0.304	236.3	45.6		0.304	525.2	53.6		0.304	262	18.3		0.304	705.4	49				0.304	432.7	4.2		0.304	377.6	7.2		0.304	427.7	4.3		0.304	430.6	0.9		0.304	436.8	0.3		0.304	429.4	0.3
	0.308	290.5	45.1		0.308	595.5	8.4		0.308	237.5	45.4		0.308	523.8	53.7		0.308	263.3	18.1		0.308	704.3	49				0.308	433	4.2		0.308	376.8	7.3		0.308	428.1	4.3		0.308	430.1	0.8		0.308	437	0.3		0.308	429.7	0.3
	0.312	291.8	44.8		0.312	596.9	8.4		0.312	238.8	45.2		0.312	522.4	53.7		0.312	264.6	18		0.312	703.1	49.1				0.312	433.2	4.2		0.312	375.9	7.4		0.312	428.4	4.3		0.312	429.7	0.8		0.312	437.1	0.3		0.312	430	0.3
	0.316	293.1	44.5		0.316	598.3	8.3		0.316	240	44.9		0.316	521	53.7		0.316	265.9	17.8		0.316	702	49.1				0.316	433.4	4.2		0.316	375	7.4		0.316	428.8	4.3		0.316	429.2	0.8		0.316	437.3	0.3		0.316	430.4	0.3
	0.32	294.4	44.1		0.32	599.7	8.2		0.32	241.2	44.6		0.32	519.7	53.7		0.32	267.1	17.7		0.32	700.8	49.1				0.32	433.6	4.2		0.32	374.1	7.5		0.32	429.1	4.3		0.32	428.8	0.8		0.32	437.5	0.3		0.32	430.7	0.3
	0.324	295.8	43.7		0.324	601.1	8.2		0.324	242.5	44.3		0.324	518.3	53.7		0.324	268.4	17.6		0.324	699.7	49.2				0.324	433.8	4.2		0.324	373.2	7.5		0.324	429.4	4.3		0.324	428.3	0.8		0.324	437.6	0.3		0.324	431	0.3
	0.328	297.1	43.3		0.328	602.5	8.1		0.328	243.7	44		0.328	517	53.7		0.328	269.7	17.6		0.328	698.5	49.2				0.328	434.1	4.2		0.328	372.4	7.6		0.328	429.7	4.2		0.328	427.8	0.8		0.328	437.8	0.3		0.328	431.3	0.3
	0.332	298.4	42.9		0.332	603.8	8.1		0.332	245	43.6		0.332	515.6	53.7		0.332	270.9	17.5		0.332	697.3	49.3				0.332	434.3	4.2		0.332	371.5	7.6		0.332	430	4.2		0.332	427.4	0.9		0.332	437.9	0.3		0.332	431.6	0.3
	0.336	299.7	42.6		0.336	605.2	8		0.336	246.3	43.3		0.336	514.2	53.7		0.336	272.2	17.4		0.336	696.2	49.4				0.336	434.5	4.2		0.336	370.6	7.7		0.336	430.3	4.2		0.336	426.9	0.9		0.336	438.1	0.3		0.336	431.9	0.3
	0.34	301.1	42.2		0.34	606.6	8		0.34	247.6	43.1		0.34	512.8	53.8		0.34	273.5	17.3		0.34	695	49.5				0.34	434.7	4.2		0.34	369.7	7.7		0.34	430.6	4.2		0.34	426.4	0.9		0.34	438.2	0.3		0.34	432.2	0.3
	0.344	302.4	41.9		0.344	607.9	7.9		0.344	248.8	42.9		0.344	511.4	53.8		0.344	274.8	17.2		0.344	693.8	49.5				0.344	434.9	4.2		0.344	368.8	7.7		0.344	430.9	4.2		0.344	425.9	0.9		0.344	438.4	0.3		0.344	432.5	0.3
	0.348	303.7	41.6		0.348	609.3	7.9		0.348	250.1	42.7		0.348	510.1	53.8		0.348	276.1	17.1		0.348	692.7	49.6				0.348	435.1	4.2		0.348	367.8	7.8		0.348	431.2	4.2		0.348	425.4	0.8		0.348	438.5	0.3		0.348	432.8	0.3
	0.352	305	41.3		0.352	610.7	7.8		0.352	251.3	42.5		0.352	508.7	53.8		0.352	277.3	16.9		0.352	691.5	49.7				0.352	435.3	4.2		0.352	366.9	7.8		0.352	431.5	4.2		0.352	424.9	0.8		0.352	438.6	0.3		0.352	433	0.3
	0.356	306.3	41.2		0.356	612.1	7.8		0.356	252.6	42.2		0.356	507.3	53.8		0.356	278.6	16.8		0.356	690.3	49.8				0.356	435.4	4.2		0.356	366	7.8		0.356	431.8	4.2		0.356	424.4	0.8		0.356	438.7	0.3		0.356	433.3	0.3
	0.36	307.7	41		0.36	613.5	7.7		0.36	253.8	41.8		0.36	505.9	53.8		0.36	279.9	16.7		0.36	689.2	50				0.36	435.6	4.1		0.36	365.1	7.9		0.36	432.1	4.2		0.36	423.9	0.8		0.36	438.9	0.3		0.36	433.6	0.3
	0.364	309	40.8		0.364	614.8	7.7		0.364	255.1	41.2		0.364	504.5	53.8		0.364	281.2	16.6		0.364	688	50.1				0.364	435.8	4.1		0.364	364.1	8		0.364	432.3	4.2		0.364	423.4	0.8		0.364	439	0.3		0.364	433.8	0.3
	0.368	310.3	40.6		0.368	616.2	7.6		0.368	256.4	40.6		0.368	503.2	53.8		0.368	282.5	16.5		0.368	686.8	50.3				0.368	436	4.1		0.368	363.2	8.1		0.368	432.6	4.2		0.368	422.8	0.8		0.368	439.1	0.3		0.368	434.1	0.3
	0.372	311.7	40.4		0.372	617.6	7.6		0.372	257.6	40.1		0.372	501.8	53.8		0.372	283.8	16.3		0.372	685.6	50.5				0.372	436.2	4.1		0.372	362.3	8.2		0.372	432.9	4.2		0.372	422.3	0.9		0.372	439.2	0.3		0.372	434.4	0.3
	0.376	313	40.1		0.376	619	7.5		0.376	258.9	39.7		0.376	500.4	53.9		0.376	285.1	16.2		0.376	684.4	50.6				0.376	436.3	4.1		0.376	361.3	8.4		0.376	433.1	4.1		0.376	421.7	0.9		0.376	439.3	0.3		0.376	434.6	0.3
	0.38	314.3	39.8		0.38	620.4	7.5		0.38	260.2	39.4		0.38	499	53.9		0.38	286.4	16.1		0.38	683.2	50.8				0.38	436.5	4.1		0.38	360.4	8.5		0.38	433.4	4.1		0.38	421.2	0.9		0.38	439.4	0.3		0.38	434.9	0.3
	0.384	315.7	39.5		0.384	621.8	7.4		0.384	261.4	39.1		0.384	497.6	53.9		0.384	287.7	16		0.384	682	50.9				0.384	436.6	4.1		0.384	359.4	8.7		0.384	433.6	4.1		0.384	420.6	0.9		0.384	439.4	0.3		0.384	435.2	0.3
	0.388	317	39.1		0.388	623.1	7.3		0.388	262.7	38.9		0.388	496.2	53.9		0.388	289	15.9		0.388	680.8	51				0.388	436.8	4.1		0.388	358.5	8.8		0.388	433.9	4.1		0.388	420	0.8		0.388	439.5	0.3		0.388	435.4	0.3
	0.392	318.3	38.7		0.392	624.5	7.2		0.392	264	38.7		0.392	494.9	53.9		0.392	290.3	15.8		0.392	679.6	51				0.392	436.9	4.1		0.392	357.5	9		0.392	434.1	4.1		0.392	419.5	0.8		0.392	439.6	0.3		0.392	435.6	0.4
	0.396	319.7	38.2		0.396	625.9	7.1		0.396	265.2	38.4		0.396	493.5	53.9		0.396	291.6	15.6		0.396	678.4	51.1				0.396	437.1	4.1		0.396	356.6	9.1		0.396	434.3	4.1		0.396	418.9	0.8		0.396	439.7	0.3		0.396	435.9	0.4
	0.4	321	37.7		0.4	627.3	7		0.4	266.5	38.1		0.4	492.1	53.9		0.4	292.9	15.5		0.4	677.2	51.1				0.4	437.2	4.1		0.4	355.6	9.3		0.4	434.6	4.1		0.4	418.3	0.8		0.4	439.8	0.3		0.4	436.1	0.3
	0.404	322.4	37.2		0.404	628.6	6.9		0.404	267.8	37.8		0.404	490.7	53.9		0.404	294.2	15.3		0.404	676	51.1				0.404	437.3	4.1		0.404	354.7	9.6		0.404	434.8	4.1		0.404	417.7	0.8		0.404	439.8	0.3		0.404	436.3	0.3
	0.408	323.7	36.7		0.408	630.1	6.9		0.408	269.1	37.5		0.408	489.3	53.9		0.408	295.5	15.2		0.408	674.8	51.2				0.408	437.5	4.1		0.408	353.7	9.9		0.408	435	4.1		0.408	417.1	0.8		0.408	439.9	0.3		0.408	436.6	0.3
	0.412	325	36.3		0.412	631.5	6.8		0.412	270.3	37.1		0.412	487.9	53.9		0.412	296.8	15.1		0.412	673.6	51.2				0.412	437.6	4.1		0.412	352.7	10.3		0.412	435.3	4.1		0.412	416.5	0.8		0.412	440	0.3		0.412	436.8	0.3
	0.416	326.4	36		0.416	632.9	6.8		0.416	271.6	36.6		0.416	486.5	53.9		0.416	298.1	15		0.416	672.4	51.2				0.416	437.7	4.1		0.416	351.7	10.7		0.416	435.5	4.1		0.416	415.9	0.8		0.416	440	0.3		0.416	437	0.3
	0.42	327.7	35.8		0.42	634.3	6.8		0.42	272.9	36.1		0.42	485.1	53.9		0.42	299.4	14.9		0.42	671.2	51.2				0.42	437.8	4.1		0.42	350.7	11.2		0.42	435.7	4.1		0.42	415.3	0.8		0.42	440.1	0.3		0.42	437.2	0.3
	0.424	329.1	35.6		0.424	635.6	6.8		0.424	274.2	35.6		0.424	483.7	53.9		0.424	300.7	14.9		0.424	669.9	51.2				0.424	438	4.1		0.424	349.7	11.6		0.424	435.9	4.1		0.424	414.7	0.8		0.424	440.1	0.3		0.424	437.4	0.3
	0.428	330.4	35.4		0.428	637	6.8		0.428	275.5	35.1		0.428	482.3	53.9		0.428	302	14.8		0.428	668.7	51.2				0.428	438.1	4.1		0.428	348.7	12		0.428	436.1	4.1		0.428	414.1	0.8		0.428	440.1	0.4		0.428	437.6	0.3
	0.432	331.8	35.3		0.432	638.4	6.7		0.432	276.7	34.7		0.432	480.9	53.9		0.432	303.3	14.7		0.432	667.5	51.2				0.432	438.2	4.1		0.432	347.7	12.5		0.432	436.3	4.1		0.432	413.5	0.8		0.432	440.2	0.4		0.432	437.8	0.3
	0.436	333.1	35.1		0.436	639.7	6.7		0.436	278	34.4		0.436	479.5	53.9		0.436	304.6	14.6		0.436	666.3	51.2				0.436	438.3	4.1		0.436	346.7	13		0.436	436.4	4		0.436	412.8	0.8		0.436	440.2	0.4		0.436	438	0.3
	0.44	334.4	35		0.44	641.1	6.7		0.44	279.3	34.1		0.44	478.1	53.9		0.44	306	14.5		0.44	665	51.2				0.44	438.4	4.1		0.44	345.7	13.5		0.44	436.6	4		0.44	412.2	0.8		0.44	440.2	0.4		0.44	438.2	0.3
	0.444	335.8	34.8		0.444	642.5	6.6		0.444	280.6	33.8		0.444	476.7	53.9		0.444	307.3	14.2		0.444	663.8	51.2				0.444	438.5	4.1		0.444	344.7	13.9		0.444	436.8	4		0.444	411.5	0.8		0.444	440.2	0.4		0.444	438.3	0.3
	0.448	337.2	34.6		0.448	643.8	6.6		0.448	281.9	33.5		0.448	475.3	53.9		0.448	308.6	13.9		0.448	662.6	51.2				0.448	438.6	4.1		0.448	343.7	14.4		0.448	437	4		0.448	410.9	0.8		0.448	440.2	0.3		0.448	438.5	0.3
	0.452	338.5	34.4		0.452	645.2	6.5		0.452	283.1	33.2		0.452	473.9	53.9		0.452	309.9	13.4		0.452	661.3	51.2				0.452	438.7	4.1		0.452	342.7	14.9		0.452	437.1	4		0.452	410.2	0.9		0.452	440.2	0.3		0.452	438.7	0.3
	0.456	339.9	34.1		0.456	646.6	6.5		0.456	284.5	32.9		0.456	472.5	53.9		0.456	311.2	13		0.456	660.1	51.2				0.456	438.8	4.1		0.456	341.6	15.5		0.456	437.3	4		0.456	409.6	0.9		0.456	440.2	0.3		0.456	438.9	0.3
	0.46	341.2	33.7		0.46	647.9	6.4		0.46	285.8	32.6		0.46	471.1	53.9		0.46	312.6	12.6		0.46	658.9	51.2				0.46	438.9	4.1		0.46	340.6	16.1		0.46	437.5	4		0.46	408.9	0.9		0.46	440.2	0.3		0.46	439.1	0.3
	0.464	342.6	33.3		0.464	649.3	6.4		0.464	287.1	32.4		0.464	469.6	53.9		0.464	313.9	12.3		0.464	657.6	51.2				0.464	439	4.1		0.464	339.6	16.7		0.464	437.6	4		0.464	408.2	0.9		0.464	440.2	0.3		0.464	439.2	0.3
	0.468	343.9	32.8		0.468	650.6	6.3		0.468	288.4	32.1		0.468	468.2	53.9		0.468	315.2	12.1		0.468	656.4	51.2				0.468	439.1	4.1		0.468	338.6	17.2		0.468	437.8	4		0.468	407.6	0.9		0.468	440.2	0.3		0.468	439.4	0.3
	0.472	345.3	32.3		0.472	652	6.3		0.472	289.7	31.9		0.472	466.8	53.9		0.472	316.6	12		0.472	655.2	51.2				0.472	439.2	4.1		0.472	337.5	17.6		0.472	438	4		0.472	406.9	0.9		0.472	440.2	0.4		0.472	439.6	0.3
	0.476	346.6	31.8		0.476	653.3	6.3		0.476	291	31.8		0.476	465.4	54		0.476	317.9	11.9		0.476	653.9	51.3				0.476	439.3	4.1		0.476	336.5	17.9		0.476	438.1	4		0.476	406.3	0.9		0.476	440.1	0.4		0.476	439.7	0.3
	0.48	348	31.4		0.48	654.7	6.2		0.48	292.2	31.6		0.48	464	54		0.48	319.2	11.8		0.48	652.7	51.3				0.48	439.3	4.1		0.48	335.5	18.3		0.48	438.3	4		0.48	405.6	0.9		0.48	440.1	0.4		0.48	439.9	0.3
	0.484	349.3	31.1		0.484	656.1	6.1		0.484	293.5	31.5		0.484	462.6	54		0.484	320.6	11.7		0.484	651.4	51.3				0.484	439.4	4.1		0.484	334.4	18.6		0.484	438.4	4		0.484	404.9	0.9		0.484	440	0.4		0.484	440	0.3
	0.488	350.7	30.8		0.488	657.4	6.1		0.488	294.8	31.4		0.488	461.2	54		0.488	321.9	11.6		0.488	650.2	51.3				0.488	439.5	4.1		0.488	333.4	19		0.488	438.5	4		0.488	404.2	0.9		0.488	440	0.4		0.488	440.2	0.3
	0.492	352	30.6		0.492	658.8	6		0.492	296.1	31.3		0.492	459.8	54		0.492	323.2	11.6		0.492	648.9	51.4				0.492	439.5	4.1		0.492	332.3	19.6		0.492	438.7	4		0.492	403.5	0.9		0.492	439.9	0.4		0.492	440.3	0.3
	0.496	353.4	30.4		0.496	660.1	5.9		0.496	297.4	31.1		0.496	458.3	54		0.496	324.6	11.4		0.496	647.7	51.4				0.496	439.6	4.1		0.496	331.3	20.3		0.496	438.8	4		0.496	402.8	0.9		0.496	439.8	0.4		0.496	440.5	0.3
	0.5	354.7	30.3		0.5	661.4	5.8		0.5	298.7	31		0.5	456.9	54		0.5	325.9	11.3		0.5	646.4	51.4				0.5	439.7	4.2		0.5	330.3	21.2		0.5	438.9	4		0.5	402.1	0.9		0.5	439.7	0.4		0.5	440.6	0.3
	0.504	356.1	30.2		0.504	662.8	5.7		0.504	300	30.8		0.504	455.5	54		0.504	327.3	11.2		0.504	645.2	51.4				0.504	439.7	4.2		0.504	329.2	22.3		0.504	439.1	4		0.504	401.3	0.9		0.504	439.6	0.4		0.504	440.7	0.3
	0.508	357.4	30.1		0.508	664.1	5.6		0.508	301.4	30.7		0.508	454.1	54		0.508	328.7	11.1		0.508	644	51.4				0.508	439.7	4.2		0.508	328.2	23.7		0.508	439.2	4		0.508	400.6	0.9		0.508	439.4	0.4		0.508	440.8	0.3
	0.512	358.8	30		0.512	665.5	5.6		0.512	302.7	30.5		0.512	452.7	54		0.512	330	10.9		0.512	642.8	51.4				0.512	439.8	4.2		0.512	327.2	25		0.512	439.4	4		0.512	399.9	0.9		0.512	439.3	0.4		0.512	440.9	0.3
	0.516	360.2	30		0.516	666.8	5.5		0.516	304	30.4		0.516	451.2	54		0.516	331.4	10.7		0.516	641.5	51.4				0.516	439.8	4.2		0.516	326.1	26.1		0.516	439.5	4		0.516	399.2	0.9		0.516	439.1	0.4		0.516	441.1	0.3
	0.52	361.6	30		0.52	668.1	5.5		0.52	305.3	30.3		0.52	449.8	54		0.52	332.8	10.5		0.52	640.3	51.4				0.52	439.8	4.2		0.52	325	27.1		0.52	439.6	4		0.52	398.4	1		0.52	439	0.5		0.52	441.2	0.3
	0.524	362.9	29.9		0.524	669.4	5.4		0.524	306.6	30.2		0.524	448.4	54		0.524	334.1	10.3		0.524	639	51.4				0.524	439.8	4.2		0.524	324	27.8		0.524	439.7	4		0.524	397.7	1		0.524	438.8	0.5		0.524	441.3	0.3
	0.528	364.3	29.9		0.528	670.7	5.4		0.528	307.9	30.1		0.528	447	54		0.528	335.5	10.1		0.528	637.7	51.5				0.528	439.8	4.2		0.528	322.9	28.4		0.528	439.8	4		0.528	396.9	1.1		0.528	438.6	0.5		0.528	441.4	0.3
	0.532	365.7	29.8		0.532	672	5.4		0.532	309.3	30		0.532	445.6	54		0.532	336.9	9.9		0.532	636.5	51.5				0.532	439.8	4.3		0.532	321.8	28.9		0.532	439.9	4		0.532	396.1	1.1		0.532	438.3	0.5		0.532	441.5	0.3
	0.536	367	29.6		0.536	673.4	5.3		0.536	310.6	29.9		0.536	444.2	54		0.536	338.3	9.6		0.536	635.2	51.5				0.536	439.8	4.3		0.536	320.8	29.3		0.536	440	4		0.536	395.4	1.1		0.536	438.1	0.5		0.536	441.6	0.3
	0.54	368.4	29.5		0.54	674.7	5.3		0.54	311.9	29.8		0.54	442.8	54		0.54	339.6	9.4		0.54	634	51.5				0.54	439.8	4.3		0.54	319.7	29.6		0.54	440.1	4		0.54	394.6	1.1		0.54	437.9	0.5		0.54	441.7	0.3
	0.544	369.8	29.3		0.544	676	5.3		0.544	313.2	29.7		0.544	441.4	54		0.544	341	9.2		0.544	632.7	51.5				0.544	439.7	4.3		0.544	318.6	30		0.544	440.2	4		0.544	393.9	1.1		0.544	437.6	0.5		0.544	441.8	0.3
	0.548	371.2	29.1		0.548	677.3	5.3		0.548	314.5	29.6		0.548	439.9	54		0.548	342.4	9.1		0.548	631.4	51.5				0.548	439.7	4.3		0.548	317.6	30.4		0.548	440.3	4		0.548	393.1	1.1		0.548	437.4	0.5		0.548	441.9	0.3
	0.552	372.5	29		0.552	678.6	5.3		0.552	315.9	29.6		0.552	438.5	54.1		0.552	343.7	9		0.552	630.1	51.5				0.552	439.6	4.3		0.552	316.5	31		0.552	440.4	4		0.552	392.3	1.1		0.552	437.1	0.5		0.552	442	0.3
	0.556	373.9	29		0.556	679.9	5.3		0.556	317.2	29.6		0.556	437.1	54.1		0.556	345.1	8.9		0.556	628.9	51.5				0.556	439.5	4.3		0.556	315.4	31.6		0.556	440.5	4		0.556	391.5	1.1		0.556	436.8	0.6		0.556	442.1	0.3
	0.56	375.3	28.9		0.56	681.2	5.3		0.56	318.5	29.5		0.56	435.7	54.1		0.56	346.5	8.7		0.56	627.6	51.5				0.56	439.5	4.3		0.56	314.3	32.3		0.56	440.6	4		0.56	390.7	1.1		0.56	436.5	0.6		0.56	442.2	0.3
	0.564	376.7	28.9		0.564	682.5	5.3		0.564	319.9	29.5		0.564	434.3	54.1		0.564	347.9	8.6		0.564	626.3	51.5				0.564	439.4	4.3		0.564	313.2	32.9		0.564	440.7	4.1		0.564	389.9	1.1		0.564	436.2	0.6		0.564	442.3	0.3
	0.568	378.1	28.8		0.568	683.8	5.3		0.568	321.2	29.5		0.568	432.9	54.1		0.568	349.2	8.5		0.568	625.1	51.5				0.568	439.3	4.3		0.568	312.1	33.5		0.568	440.7	4.1		0.568	389.1	1.2		0.568	435.9	0.6		0.568	442.3	0.3
	0.572	379.5	28.7		0.572	685.1	5.3		0.572	322.5	29.5		0.572	431.5	54.1		0.572	350.6	8.3		0.572	623.8	51.5				0.572	439.1	4.3		0.572	311	34.1		0.572	440.8	4.1		0.572	388.4	1.2		0.572	435.5	0.6		0.572	442.4	0.3
	0.576	380.9	28.6		0.576	686.4	5.3		0.576	323.9	29.5		0.576	430.1	54.2		0.576	352	8.2		0.576	622.5	51.5				0.576	439	4.3		0.576	309.9	34.7		0.576	440.9	4.1		0.576	387.5	1.2		0.576	435.2	0.6		0.576	442.4	0.3
	0.58	382.3	28.5		0.58	687.7	5.3		0.58	325.2	29.5		0.58	428.7	54.2		0.58	353.3	8.1		0.58	621.2	51.5				0.58	438.9	4.3		0.58	308.8	35.2		0.58	440.9	4.1		0.58	386.7	1.2		0.58	434.9	0.6		0.58	442.5	0.3
	0.584	383.7	28.4		0.584	688.9	5.3		0.584	326.6	29.4		0.584	427.3	54.2		0.584	354.7	8		0.584	619.9	51.5				0.584	438.7	4.3		0.584	307.7	35.6		0.584	441	4.1		0.584	385.9	1.2		0.584	434.5	0.7		0.584	442.5	0.3
	0.588	385.1	28.2		0.588	690.2	5.2		0.588	328	29.4		0.588	425.9	54.2		0.588	356.1	7.8		0.588	618.6	51.5				0.588	438.5	4.3		0.588	306.6	36		0.588	441	4.1		0.588	385.1	1.2		0.588	434.1	0.7		0.588	442.6	0.3
	0.592	386.5	28.1		0.592	691.5	5.2		0.592	329.3	29.4		0.592	424.5	54.2		0.592	357.5	7.6		0.592	617.4	51.5				0.592	438.3	4.3		0.592	305.5	36.2		0.592	441	4.1		0.592	384.2	1.3		0.592	433.8	0.7		0.592	442.6	0.3
	0.596	387.9	27.9		0.596	692.8	5.2		0.596	330.7	29.3		0.596	423.1	54.2		0.596	358.8	7.4		0.596	616.1	51.5				0.596	438.1	4.3		0.596	304.4	36.5		0.596	441.1	4.2		0.596	383.4	1.3		0.596	433.4	0.6		0.596	442.6	0.3
	0.6	389.3	27.7		0.6	694	5.1		0.6	332.1	29.3		0.6	421.7	54.2		0.6	360.2	7.2		0.6	614.8	51.5				0.6	437.9	4.3		0.6	303.3	36.8		0.6	441.1	4.2		0.6	382.5	1.3		0.6	433	0.6		0.6	442.6	0.3
	0.604	390.7	27.4		0.604	695.3	5.1		0.604	333.4	29.2		0.604	420.3	54.2		0.604	361.6	7.1		0.604	613.5	51.5				0.604	437.6	4.3		0.604	302.1	37.1		0.604	441.1	4.2		0.604	381.7	1.3		0.604	432.6	0.6		0.604	442.6	0.3
	0.608	392.1	27.2		0.608	696.6	5.1		0.608	334.8	29.2		0.608	418.9	54.2		0.608	363	7		0.608	612.2	51.5				0.608	437.4	4.3		0.608	301	37.4		0.608	441.1	4.2		0.608	380.8	1.3		0.608	432.2	0.6		0.608	442.7	0.3
	0.612	393.5	27		0.612	697.9	5.1		0.612	336.1	29.1		0.612	417.4	54.2		0.612	364.4	6.9		0.612	610.9	51.5				0.612	437.1	4.3		0.612	299.9	37.7		0.612	441.1	4.3		0.612	379.9	1.3		0.612	431.7	0.6		0.612	442.7	0.3
	0.616	394.9	26.7		0.616	699.2	5		0.616	337.5	29		0.616	416	54.2		0.616	365.8	6.9		0.616	609.6	51.5				0.616	436.8	4.3		0.616	298.8	38		0.616	441.1	4.3		0.616	379	1.3		0.616	431.3	0.6		0.616	442.6	0.3
	0.62	396.3	26.4		0.62	700.4	5		0.62	338.9	28.9		0.62	414.6	54.2		0.62	367.2	6.9		0.62	608.3	51.5				0.62	436.5	4.3		0.62	297.6	38.2		0.62	441.1	4.3		0.62	378.2	1.4		0.62	430.9	0.6		0.62	442.6	0.3
	0.624	397.8	26		0.624	701.7	5		0.624	340.2	28.8		0.624	413.2	54.2		0.624	368.6	7		0.624	607	51.5				0.624	436.3	4.3		0.624	296.5	38.5		0.624	441.1	4.3		0.624	377.3	1.4		0.624	430.4	0.6		0.624	442.6	0.3
	0.628	399.2	25.6		0.628	703	5		0.628	341.6	28.7		0.628	411.8	54.2		0.628	370	7.1		0.628	605.7	51.5				0.628	436	4.3		0.628	295.4	38.8		0.628	441	4.3		0.628	376.5	1.4		0.628	430	0.6		0.628	442.6	0.3
	0.632	400.6	25.2		0.632	704.3	4.9		0.632	342.9	28.5		0.632	410.4	54.2		0.632	371.4	7.2		0.632	604.4	51.5				0.632	435.7	4.3		0.632	294.2	39.2		0.632	441	4.3		0.632	375.6	1.4		0.632	429.5	0.6		0.632	442.6	0.3
	0.636	402	24.9		0.636	705.5	4.9		0.636	344.3	28.3		0.636	409	54.3		0.636	372.8	7.3		0.636	603.1	51.5				0.636	435.4	4.3		0.636	293.1	39.5		0.636	440.9	4.3		0.636	374.7	1.4		0.636	429.1	0.6		0.636	442.5	0.3
	0.64	403.4	24.5		0.64	706.8	4.8		0.64	345.7	28		0.64	407.6	54.3		0.64	374.2	7.5		0.64	601.8	51.5				0.64	435.1	4.3		0.64	291.9	39.9		0.64	440.8	4.3		0.64	373.8	1.5		0.64	428.6	0.6		0.64	442.4	0.3
	0.644	404.8	24.1		0.644	708	4.8		0.644	347	27.8		0.644	406.2	54.3		0.644	375.5	7.7		0.644	600.5	51.5				0.644	434.7	4.3		0.644	290.8	40.2		0.644	440.7	4.3		0.644	372.9	1.5		0.644	428.2	0.6		0.644	442.4	0.3
	0.648	406.2	23.7		0.648	709.3	4.7		0.648	348.4	27.5		0.648	404.8	54.3		0.648	376.9	7.8		0.648	599.2	51.5				0.648	434.4	4.3		0.648	289.6	40.6		0.648	440.6	4.3		0.648	372	1.5		0.648	427.7	0.6		0.648	442.3	0.3
	0.652	407.6	23.3		0.652	710.5	4.7		0.652	349.8	27.3		0.652	403.4	54.3		0.652	378.3	8		0.652	597.9	51.5				0.652	434	4.3		0.652	288.5	41		0.652	440.5	4.3		0.652	371.1	1.5		0.652	427.3	0.6		0.652	442.2	0.3
	0.656	409	23		0.656	711.8	4.6		0.656	351.2	27		0.656	402	54.3		0.656	379.7	8.1		0.656	596.5	51.5				0.656	433.7	4.4		0.656	287.3	41.3		0.656	440.4	4.3		0.656	370.2	1.5		0.656	426.8	0.6		0.656	442.1	0.3
	0.66	410.4	22.7		0.66	713	4.6		0.66	352.6	26.9		0.66	400.6	54.4		0.66	381.1	8.1		0.66	595.2	51.5				0.66	433.3	4.4		0.66	286.2	41.7		0.66	440.2	4.3		0.66	369.3	1.5		0.66	426.3	0.7		0.66	442	0.3
	0.664	411.9	22.5		0.664	714.3	4.5		0.664	353.9	26.8		0.664	399.2	54.4		0.664	382.4	8.2		0.664	593.9	51.5				0.664	433	4.4		0.664	285	42.1		0.664	440	4.3		0.664	368.4	1.5		0.664	425.8	0.7		0.664	441.8	0.3
	0.668	413.3	22.4		0.668	715.6	4.5		0.668	355.3	26.7		0.668	397.7	54.4		0.668	383.8	8.2		0.668	592.6	51.5				0.668	432.6	4.4		0.668	283.9	42.5		0.668	439.8	4.3		0.668	367.5	1.5		0.668	425.3	0.6		0.668	441.7	0.3
	0.672	414.7	22.3		0.672	716.8	4.4		0.672	356.7	26.7		0.672	396.3	54.5		0.672	385.2	8.2		0.672	591.2	51.5				0.672	432.2	4.4		0.672	282.7	42.9		0.672	439.7	4.3		0.672	366.6	1.6		0.672	424.8	0.6		0.672	441.5	0.3
	0.676	416.1	22.2		0.676	718.1	4.4		0.676	358.1	26.7		0.676	394.9	54.5		0.676	386.6	8.1		0.676	589.9	51.5				0.676	431.8	4.4		0.676	281.5	43.2		0.676	439.5	4.3		0.676	365.7	1.6		0.676	424.3	0.7		0.676	441.4	0.3
	0.68	417.5	22		0.68	719.3	4.4		0.68	359.4	26.7		0.68	393.5	54.6		0.68	388	8		0.68	588.6	51.5				0.68	431.4	4.4		0.68	280.4	43.6		0.68	439.3	4.3		0.68	364.8	1.6		0.68	423.8	0.7		0.68	441.2	0.3
	0.684	418.9	21.9		0.684	720.5	4.3		0.684	360.8	26.7		0.684	392.1	54.7		0.684	389.4	7.9		0.684	587.3	51.5				0.684	431	4.4		0.684	279.2	43.9		0.684	439	4.3		0.684	363.9	1.6		0.684	423.3	0.8		0.684	441	0.3
	0.688	420.3	21.8		0.688	721.8	4.3		0.688	362.2	26.6		0.688	390.7	54.7		0.688	390.8	7.7		0.688	585.9	51.5				0.688	430.6	4.4		0.688	278.1	44.2		0.688	438.8	4.3		0.688	363	1.6		0.688	422.8	0.8		0.688	440.8	0.3
	0.692	421.7	21.7		0.692	723	4.3		0.692	363.6	26.5		0.692	389.3	54.8		0.692	392.2	7.5		0.692	584.6	51.5				0.692	430.2	4.4		0.692	276.9	44.5		0.692	438.6	4.3		0.692	362	1.7		0.692	422.2	0.8		0.692	440.6	0.3
	0.696	423.2	21.5		0.696	724.3	4.2		0.696	365	26.5		0.696	387.9	54.8		0.696	393.6	7.2		0.696	583.3	51.5				0.696	429.7	4.4		0.696	275.7	44.8		0.696	438.3	4.4		0.696	361.1	1.7		0.696	421.7	0.8		0.696	440.3	0.3
	0.7	424.6	21.3		0.7	725.5	4.2		0.7	366.4	26.4		0.7	386.5	54.9		0.7	395	7		0.7	581.9	51.5				0.7	429.3	4.4		0.7	274.5	45.1		0.7	438	4.4		0.7	360.2	1.8		0.7	421.2	0.8		0.7	440.1	0.3
	0.704	426	21.1		0.704	726.7	4.2		0.704	367.8	26.3		0.704	385.1	54.9		0.704	396.4	6.8		0.704	580.6	51.5				0.704	428.9	4.4		0.704	273.4	45.4		0.704	437.8	4.4		0.704	359.2	1.8		0.704	420.6	0.8		0.704	439.8	0.3
	0.708	427.5	20.8		0.708	728	4.2		0.708	369.2	26.2		0.708	383.7	55		0.708	397.8	6.6		0.708	579.3	51.5				0.708	428.4	4.4		0.708	272.2	45.8		0.708	437.5	4.4		0.708	358.3	2		0.708	420.1	0.8		0.708	439.6	0.4
	0.712	428.9	20.6		0.712	729.2	4.2		0.712	370.5	26		0.712	382.3	55		0.712	399.2	6.5		0.712	577.9	51.5				0.712	428	4.4		0.712	271.1	46.3		0.712	437.2	4.4		0.712	357.3	2.1		0.712	419.5	0.8		0.712	439.3	0.4
	0.716	430.3	20.3		0.716	730.4	4.2		0.716	372	25.9		0.716	380.9	55		0.716	400.6	6.5		0.716	576.6	51.5				0.716	427.5	4.4		0.716	269.9	46.8		0.716	436.9	4.4		0.716	356.4	2.3		0.716	418.9	0.9		0.716	439	0.4
	0.72	431.7	20		0.72	731.6	4.2		0.72	373.3	25.8		0.72	379.4	55		0.72	402.1	6.5		0.72	575.3	51.5				0.72	427.1	4.4		0.72	268.7	47.3		0.72	436.6	4.4		0.72	355.4	2.4		0.72	418.4	0.9		0.72	438.7	0.4
	0.724	433.1	19.7		0.724	732.8	4.2		0.724	374.7	25.7		0.724	378	55		0.724	403.5	6.5		0.724	573.9	51.5				0.724	426.6	4.4		0.724	267.6	47.6		0.724	436.3	4.4		0.724	354.5	2.6		0.724	417.8	0.9		0.724	438.4	0.4
	0.728	434.6	19.4		0.728	734	4.1		0.728	376.1	25.7		0.728	376.6	55.1		0.728	404.9	6.5		0.728	572.6	51.5				0.728	426.1	4.5		0.728	266.4	48		0.728	436	4.4		0.728	353.5	2.7		0.728	417.2	0.9		0.728	438.1	0.4
	0.732	436	19.1		0.732	735.3	4.1		0.732	377.5	25.6		0.732	375.2	55.1		0.732	406.3	6.4		0.732	571.2	51.5				0.732	425.6	4.5		0.732	265.2	48.2		0.732	435.7	4.4		0.732	352.5	2.7		0.732	416.6	0.9		0.732	437.8	0.4
	0.736	437.4	18.9		0.736	736.5	4.1		0.736	378.9	25.5		0.736	373.8	55.1		0.736	407.7	6.4		0.736	569.9	51.5				0.736	425.1	4.5		0.736	264.1	48.5		0.736	435.3	4.4		0.736	351.5	2.8		0.736	416	0.9		0.736	437.5	0.4
	0.74	438.8	18.7		0.74	737.6	4.1		0.74	380.3	25.4		0.74	372.4	55.1		0.74	409.1	6.4		0.74	568.6	51.5				0.74	424.6	4.5		0.74	262.9	48.8		0.74	435	4.4		0.74	350.6	2.9		0.74	415.4	0.9		0.74	437.1	0.4
	0.744	440.2	18.4		0.744	738.8	4.1		0.744	381.7	25.3		0.744	370.9	55.2		0.744	410.6	6.4		0.744	567.2	51.5				0.744	424.1	4.5		0.744	261.7	49		0.744	434.6	4.4		0.744	349.6	3		0.744	414.8	0.9		0.744	436.8	0.4
	0.748	441.6	18.3		0.748	740	4		0.748	383.1	25.1		0.748	369.5	55.2		0.748	412	6.4		0.748	565.9	51.5				0.748	423.6	4.5		0.748	260.5	49.2		0.748	434.2	4.4		0.748	348.6	3.2		0.748	414.2	0.9		0.748	436.4	0.4
	0.752	443.1	18.1		0.752	741.2	4		0.752	384.4	24.9		0.752	368.1	55.2		0.752	413.4	6.4		0.752	564.5	51.5				0.752	423.1	4.6		0.752	259.4	49.6		0.752	433.9	4.4		0.752	347.6	3.6		0.752	413.5	0.9		0.752	436	0.4
	0.756	444.5	18		0.756	742.4	4		0.756	385.8	24.6		0.756	366.7	55.2		0.756	414.8	6.4		0.756	563.2	51.5				0.756	422.6	4.6		0.756	258.2	49.9		0.756	433.5	4.4		0.756	346.6	3.9		0.756	412.9	0.9		0.756	435.7	0.4
	0.76	445.9	17.9		0.76	743.6	4		0.76	387.2	24.3		0.76	365.3	55.2		0.76	416.3	6.4		0.76	561.9	51.5				0.76	422	4.6		0.76	257	50.1		0.76	433.1	4.4		0.76	345.6	4.3		0.76	412.3	0.8		0.76	435.3	0.4
	0.764	447.3	17.9		0.764	744.8	4		0.764	388.6	23.9		0.764	363.9	55.2		0.764	417.7	6.3		0.764	560.6	51.5				0.764	421.5	4.6		0.764	255.8	50.2		0.764	432.7	4.4		0.764	344.6	4.8		0.764	411.6	0.8		0.764	434.9	0.4
	0.768	448.7	17.9		0.768	746	4		0.768	390	23.5		0.768	362.5	55.3		0.768	419.1	6.2		0.768	559.2	51.5				0.768	421	4.7		0.768	254.6	50.3		0.768	432.3	4.4		0.768	343.6	5.4		0.768	411	0.8		0.768	434.5	0.4
	0.772	450.1	17.9		0.772	747.1	3.9		0.772	391.4	23.2		0.772	361.1	55.4		0.772	420.6	6.1		0.772	557.9	51.5				0.772	420.4	4.7		0.772	253.4	50.4		0.772	431.8	4.4		0.772	342.6	6		0.772	410.3	0.8		0.772	434	0.4
	0.776	451.5	17.8		0.776	748.3	3.9		0.776	392.8	22.9		0.776	359.7	55.5		0.776	422	6		0.776	556.5	51.5				0.776	419.9	4.7		0.776	252.2	50.5		0.776	431.4	4.4		0.776	341.6	6.6		0.776	409.7	0.8		0.776	433.6	0.4
	0.78	453	17.7		0.78	749.5	3.9		0.78	394.2	22.6		0.78	358.3	55.5		0.78	423.4	5.9		0.78	555.2	51.5				0.78	419.3	4.8		0.78	251	50.5		0.78	431	4.4		0.78	340.6	7.2		0.78	409	0.7		0.78	433.2	0.4
	0.784	454.4	17.6		0.784	750.7	3.9		0.784	395.5	22.3		0.784	356.9	55.6		0.784	424.8	5.7		0.784	553.8	51.5				0.784	418.7	4.8		0.784	249.8	50.6		0.784	430.5	4.4		0.784	339.6	7.8		0.784	408.3	0.7		0.784	432.7	0.4
	0.788	455.8	17.5		0.788	751.8	3.9		0.788	396.9	21.9		0.788	355.5	55.7		0.788	426.2	5.6		0.788	552.5	51.5				0.788	418.1	4.9		0.788	248.6	50.7		0.788	430.1	4.4		0.788	338.6	8.4		0.788	407.7	0.7		0.788	432.3	0.4
	0.792	457.2	17.3		0.792	753	3.9		0.792	398.4	21.6		0.792	354.1	55.8		0.792	427.7	5.5		0.792	551.1	51.5				0.792	417.6	4.9		0.792	247.4	50.7		0.792	429.6	4.4		0.792	337.5	8.9		0.792	407	0.7		0.792	431.8	0.4
	0.796	458.6	17.1		0.796	754.2	3.9		0.796	399.8	21.3		0.796	352.7	55.8		0.796	429.1	5.5		0.796	549.8	51.5				0.796	417	5		0.796	246.2	50.8		0.796	429.2	4.4		0.796	336.5	9.5		0.796	406.3	0.7		0.796	431.4	0.4
	0.8	460.1	17		0.8	755.3	3.9		0.8	401.2	21.1		0.8	351.3	55.9		0.8	430.5	5.4		0.8	548.4	51.5				0.8	416.4	5		0.8	245	51		0.8	428.7	4.4		0.8	335.5	10		0.8	405.6	0.8		0.8	430.9	0.4
	0.804	461.5	16.9		0.804	756.4	3.9		0.804	402.6	21		0.804	349.9	55.9		0.804	432	5.4		0.804	547.1	51.5				0.804	415.8	5.1		0.804	243.8	51.2		0.804	428.2	4.4		0.804	334.4	10.5		0.804	404.9	0.8		0.804	430.4	0.4
	0.808	462.9	16.7		0.808	757.6	3.9		0.808	404	20.8		0.808	348.5	55.9		0.808	433.4	5.4		0.808	545.7	51.5				0.808	415.2	5.1		0.808	242.6	51.4		0.808	427.7	4.4		0.808	333.4	11		0.808	404.2	0.8		0.808	429.9	0.4
	0.812	464.4	16.6		0.812	758.7	3.9		0.812	405.4	20.7		0.812	347.1	55.9		0.812	434.8	5.4		0.812	544.4	51.5				0.812	414.5	5.1		0.812	241.4	51.7		0.812	427.3	4.5		0.812	332.3	11.5		0.812	403.5	0.8		0.812	429.4	0.4
	0.816	465.8	16.5		0.816	759.8	3.9		0.816	406.8	20.5		0.816	345.7	56		0.816	436.2	5.4		0.816	543	51.5				0.816	413.9	5.2		0.816	240.2	51.9		0.816	426.8	4.5		0.816	331.3	11.9		0.816	402.7	0.8		0.816	428.9	0.4
	0.82	467.2	16.4		0.82	761	3.9		0.82	408.2	20.4		0.82	344.3	56		0.82	437.7	5.4		0.82	541.7	51.5				0.82	413.3	5.2		0.82	239	52.1		0.82	426.3	4.5		0.82	330.2	12.4		0.82	402	0.8		0.82	428.4	0.5
	0.824	468.7	16.3		0.824	762.1	3.9		0.824	409.6	20.3		0.824	342.9	56.1		0.824	439.1	5.4		0.824	540.3	51.5				0.824	412.6	5.2		0.824	237.8	52.3		0.824	425.8	4.6		0.824	329.1	13		0.824	401.3	0.8		0.824	427.9	0.5
	0.828	470.1	16.2		0.828	763.2	3.9		0.828	411.1	20.2		0.828	341.6	56.1		0.828	440.5	5.4		0.828	538.9	51.5				0.828	412	5.2		0.828	236.6	52.5		0.828	425.3	4.6		0.828	328.1	13.5		0.828	400.6	0.8		0.828	427.4	0.6
	0.832	471.6	16.1		0.832	764.3	3.9		0.832	412.5	20.1		0.832	340.2	56.1		0.832	442	5.4		0.832	537.6	51.5				0.832	411.4	5.2		0.832	235.4	52.6		0.832	424.8	4.7		0.832	327	14		0.832	399.8	0.8		0.832	426.9	0.7
	0.836	473.1	16		0.836	765.4	3.9		0.836	413.9	20		0.836	338.8	56.1		0.836	443.4	5.4		0.836	536.2	51.5				0.836	410.7	5.2		0.836	234.2	52.7		0.836	424.2	4.7		0.836	326	14.6		0.836	399.1	0.8		0.836	426.4	0.7
	0.84	474.5	15.9		0.84	766.5	3.8		0.84	415.4	19.9		0.84	337.4	56.1		0.84	444.8	5.3		0.84	534.8	51.5				0.84	410.1	5.2		0.84	233	52.8		0.84	423.7	4.8		0.84	324.9	15.1		0.84	398.3	0.8		0.84	425.9	0.6
	0.844	475.9	15.8		0.844	767.7	3.8		0.844	416.8	19.8		0.844	336.1	56.2		0.844	446.3	5.2		0.844	533.4	51.5				0.844	409.4	5.2		0.844	231.7	52.9		0.844	423.2	4.8		0.844	323.8	15.6		0.844	397.6	0.8		0.844	425.3	0.6
	0.848	477.4	15.8		0.848	768.8	3.8		0.848	418.2	19.7		0.848	334.7	56.2		0.848	447.7	5.1		0.848	532.1	51.5				0.848	408.8	5.2		0.848	230.5	53		0.848	422.6	4.8		0.848	322.8	16.1		0.848	396.8	0.9		0.848	424.8	0.5
	0.852	478.8	15.7		0.852	769.9	3.8		0.852	419.6	19.6		0.852	333.4	56.2		0.852	449.1	5		0.852	530.7	51.5				0.852	408.1	5.3		0.852	229.3	53		0.852	422.1	4.9		0.852	321.7	16.6		0.852	396.1	0.9		0.852	424.3	0.5
	0.856	480.2	15.6		0.856	771	3.8		0.856	421	19.4		0.856	332	56.2		0.856	450.5	5		0.856	529.3	51.5				0.856	407.4	5.3		0.856	228.1	53		0.856	421.5	4.9		0.856	320.6	17.1		0.856	395.3	0.9		0.856	423.8	0.6
	0.86	481.7	15.5		0.86	772.1	3.8		0.86	422.5	19.2		0.86	330.7	56.3		0.86	452	4.9		0.86	528	51.5				0.86	406.8	5.3		0.86	226.8	53.1		0.86	420.9	5		0.86	319.5	17.5		0.86	394.5	0.9		0.86	423.2	0.6
	0.864	483.1	15.5		0.864	773.2	3.8		0.864	423.9	18.9		0.864	329.3	56.3		0.864	453.4	4.8		0.864	526.6	51.5				0.864	406.1	5.3		0.864	225.6	53.2		0.864	420.3	5		0.864	318.5	18		0.864	393.7	0.9		0.864	422.7	0.7
	0.868	484.6	15.5		0.868	774.3	3.8		0.868	425.3	18.6		0.868	328	56.4		0.868	454.8	4.7		0.868	525.2	51.5				0.868	405.4	5.3		0.868	224.4	53.2		0.868	419.8	5		0.868	317.4	18.4		0.868	393	0.9		0.868	422.1	0.7
	0.872	486	15.4		0.872	775.4	3.8		0.872	426.8	18.3		0.872	326.7	56.4		0.872	456.3	4.7		0.872	523.8	51.5				0.872	404.7	5.3		0.872	223.2	53.3		0.872	419.2	5.1		0.872	316.3	18.8		0.872	392.2	0.9		0.872	421.6	0.7
	0.876	487.5	15.4		0.876	776.5	3.8		0.876	428.2	18.1		0.876	325.3	56.4		0.876	457.7	4.6		0.876	522.5	51.5				0.876	404	5.4		0.876	222	53.3		0.876	418.6	5.1		0.876	315.3	19.3		0.876	391.4	0.9		0.876	421	0.7
	0.88	488.9	15.3		0.88	777.6	3.7		0.88	429.6	17.8		0.88	324	56.5		0.88	459.2	4.6		0.88	521.1	51.5				0.88	403.4	5.4		0.88	220.8	53.4		0.88	418	5.1		0.88	314.2	19.8		0.88	390.6	0.9		0.88	420.4	0.8
	0.884	490.3	15.3		0.884	778.7	3.7		0.884	431	17.6		0.884	322.7	56.5		0.884	460.6	4.6		0.884	519.7	51.5				0.884	402.6	5.4		0.884	219.5	53.4		0.884	417.4	5.1		0.884	313.1	20.3		0.884	389.8	0.9		0.884	419.8	0.8
	0.888	491.8	15.3		0.888	779.8	3.7		0.888	432.4	17.4		0.888	321.3	56.5		0.888	462	4.5		0.888	518.3	51.5				0.888	401.9	5.4		0.888	218.3	53.5		0.888	416.8	5.2		0.888	312	20.7		0.888	389	0.9		0.888	419.3	0.7
	0.892	493.2	15.3		0.892	780.9	3.7		0.892	433.8	17.2		0.892	320	56.5		0.892	463.4	4.5		0.892	517	51.5				0.892	401.2	5.4		0.892	217.1	53.6		0.892	416.2	5.2		0.892	310.9	21		0.892	388.3	1		0.892	418.7	0.7
	0.896	494.7	15.3		0.896	781.9	3.7		0.896	435.2	17.1		0.896	318.7	56.5		0.896	464.9	4.5		0.896	515.6	51.5				0.896	400.5	5.4		0.896	215.9	53.7		0.896	415.6	5.2		0.896	309.8	21.4		0.896	387.5	1		0.896	418.1	0.7
	0.9	496.1	15.2		0.9	783	3.7		0.9	436.7	17		0.9	317.3	56.5		0.9	466.3	4.4		0.9	514.2	51.5				0.9	399.8	5.4		0.9	214.7	53.8		0.9	415	5.3		0.9	308.7	21.8		0.9	386.7	1.1		0.9	417.5	0.8
	0.904	497.5	15.2		0.904	784.1	3.7		0.904	438.1	16.8		0.904	316	56.5		0.904	467.7	4.4		0.904	512.8	51.5				0.904	399.1	5.4		0.904	213.4	53.9		0.904	414.4	5.3		0.904	307.7	22.3		0.904	385.9	1.1		0.904	416.9	0.8
	0.908	499	15.1		0.908	785.1	3.7		0.908	439.5	16.7		0.908	314.7	56.5		0.908	469.1	4.4		0.908	511.4	51.5				0.908	398.3	5.4		0.908	212.2	54.1		0.908	413.7	5.3		0.908	306.6	22.7		0.908	385	1.1		0.908	416.2	0.7
	0.912	500.4	15.1		0.912	786.3	3.7		0.912	440.9	16.6		0.912	313.4	56.5		0.912	470.6	4.4		0.912	510	51.5				0.912	397.6	5.5		0.912	211	54.3		0.912	413.1	5.3		0.912	305.5	23.1		0.912	384.2	1.1		0.912	415.6	0.8
	0.916	501.8	15		0.916	787.3	3.7		0.916	442.4	16.5		0.916	312	56.5		0.916	472	4.3		0.916	508.6	51.5				0.916	396.9	5.5		0.916	209.8	54.6		0.916	412.5	5.4		0.916	304.3	23.6		0.916	383.4	1.1		0.916	415	0.8
	0.92	503.3	14.9		0.92	788.4	3.7		0.92	443.8	16.5		0.92	310.7	56.6		0.92	473.4	4.3		0.92	507.2	51.5				0.92	396.1	5.5		0.92	208.6	54.8		0.92	411.9	5.4		0.92	303.2	24		0.92	382.6	1.1		0.92	414.3	0.8
	0.924	504.7	14.9		0.924	789.4	3.7		0.924	445.2	16.4		0.924	309.4	56.6		0.924	474.8	4.3		0.924	505.8	51.5				0.924	395.4	5.5		0.924	207.4	55.1		0.924	411.2	5.4		0.924	302.1	24.3		0.924	381.7	1.1		0.924	413.7	0.8
	0.928	506.1	14.8		0.928	790.5	3.7		0.928	446.6	16.4		0.928	308.1	56.6		0.928	476.3	4.2		0.928	504.4	51.5				0.928	394.6	5.5		0.928	206.2	55.2		0.928	410.6	5.4		0.928	301	24.6		0.928	380.9	1.2		0.928	413.1	0.8
	0.932	507.6	14.8		0.932	791.5	3.7		0.932	448.1	16.3		0.932	306.8	56.7		0.932	477.7	4.2		0.932	503	51.5				0.932	393.9	5.5		0.932	205	55.4		0.932	409.9	5.4		0.932	299.9	24.9		0.932	380	1.2		0.932	412.4	0.8
	0.936	509	14.7		0.936	792.6	3.7		0.936	449.5	16.3		0.936	305.5	56.7		0.936	479.1	4.1		0.936	501.7	51.5				0.936	393.1	5.6		0.936	203.8	55.5		0.936	409.3	5.4		0.936	298.8	25.3		0.936	379.2	1.2		0.936	411.7	0.8
	0.94	510.4	14.6		0.94	793.6	3.7		0.94	450.9	16.2		0.94	304.2	56.7		0.94	480.5	4.1		0.94	500.3	51.5				0.94	392.3	5.6		0.94	202.6	55.6		0.94	408.6	5.5		0.94	297.6	25.7		0.94	378.3	1.2		0.94	411.1	0.8
	0.944	511.9	14.5		0.944	794.6	3.7		0.944	452.3	16.2		0.944	302.9	56.7		0.944	482	4.1		0.944	498.8	51.5				0.944	391.6	5.6		0.944	201.3	55.7		0.944	408	5.5		0.944	296.5	26		0.944	377.5	1.2		0.944	410.4	0.8
	0.948	513.3	14.4		0.948	795.7	3.7		0.948	453.8	16.1		0.948	301.5	56.7		0.948	483.4	4		0.948	497.4	51.5				0.948	390.8	5.6		0.948	200.1	55.7		0.948	407.3	5.5		0.948	295.4	26.3		0.948	376.6	1.2		0.948	409.8	0.8
	0.952	514.8	14.2		0.952	796.7	3.7		0.952	455.2	16.1		0.952	300.2	56.8		0.952	484.8	3.9		0.952	496.1	51.5				0.952	390	5.7		0.952	198.9	55.8		0.952	406.6	5.5		0.952	294.3	26.6		0.952	375.7	1.2		0.952	409.1	0.8
	0.956	516.2	14		0.956	797.8	3.7		0.956	456.6	16		0.956	298.9	56.8		0.956	486.3	3.9		0.956	494.7	51.5				0.956	389.2	5.7		0.956	197.7	55.8		0.956	405.9	5.5		0.956	293.1	26.9		0.956	374.9	1.3		0.956	408.4	0.8
	0.96	517.6	13.8		0.96	798.8	3.7		0.96	458.1	16		0.96	297.6	56.8		0.96	487.7	3.8		0.96	493.3	51.5				0.96	388.4	5.8		0.96	196.5	55.8		0.96	405.3	5.5		0.96	292	27.2		0.96	374	1.3		0.96	407.7	0.8
	0.964	519.1	13.6		0.964	799.8	3.6		0.964	459.5	16		0.964	296.3	56.8		0.964	489.2	3.7		0.964	491.9	51.6				0.964	387.6	5.8		0.964	195.3	55.9		0.964	404.6	5.6		0.964	290.9	27.6		0.964	373.1	1.3		0.964	407	0.8
	0.968	520.5	13.5		0.968	800.8	3.6		0.968	461	16		0.968	295	56.8		0.968	490.6	3.6		0.968	490.5	51.6				0.968	386.8	5.8		0.968	194	55.9		0.968	403.9	5.6		0.968	289.7	28.1		0.968	372.2	1.4		0.968	406.3	0.8
	0.972	521.9	13.4		0.972	801.9	3.6		0.972	462.4	16		0.972	293.7	56.9		0.972	492	3.4		0.972	489.1	51.6				0.972	386	5.8		0.972	192.8	55.9		0.972	403.2	5.6		0.972	288.6	28.7		0.972	371.3	1.4		0.972	405.6	0.8
	0.976	523.3	13.3		0.976	802.9	3.6		0.976	463.8	16		0.976	292.4	56.9		0.976	493.4	3.3		0.976	487.7	51.6				0.976	385.2	5.9		0.976	191.6	55.9		0.976	402.5	5.6		0.976	287.5	29.1		0.976	370.4	1.4		0.976	404.9	0.8
	0.98	524.8	13.2		0.98	803.9	3.6		0.98	465.3	16		0.98	291.1	56.9		0.98	494.9	3.2		0.98	486.3	51.7				0.98	384.4	5.9		0.98	190.4	55.9		0.98	401.7	5.6		0.98	286.3	29.4		0.98	369.5	1.4		0.98	404.2	0.8
	0.984	526.2	13.2		0.984	804.9	3.6		0.984	466.7	16		0.984	289.7	56.9		0.984	496.3	3.2		0.984	484.9	51.7				0.984	383.5	6		0.984	189.2	55.9		0.984	401	5.6		0.984	285.2	29.7		0.984	368.6	1.5		0.984	403.4	0.8
	0.988	527.6	13.1		0.988	805.9	3.6		0.988	468.1	16		0.988	288.4	56.9		0.988	497.8	3.1		0.988	483.5	51.7				0.988	382.7	6		0.988	187.9	56		0.988	400.3	5.6		0.988	284	30.1		0.988	367.7	1.5		0.988	402.7	0.8
	0.992	529	13.1		0.992	806.9	3.6		0.992	469.5	15.9		0.992	287.1	56.9		0.992	499.2	3		0.992	482.1	51.7				0.992	381.9	6		0.992	186.7	56		0.992	399.5	5.6		0.992	282.8	30.4		0.992	366.8	1.5		0.992	402	0.8
	0.996	530.5	13.1		0.996	807.9	3.6		0.996	470.9	15.9		0.996	285.8	56.9		0.996	500.6	2.9		0.996	480.7	51.7				0.996	381	6.1		0.996	185.5	56		0.996	398.8	5.6		0.996	281.7	30.8		0.996	365.9	1.5		0.996	401.2	0.8
	1	531.9	13.1		1	808.9	3.6		1	472.4	15.9		1	284.5	56.9		1	502.1	2.9		1	479.3	51.7				1	380.1	6.1		1	184.3	56.1		1	398.1	5.6		1	280.5	31.2		1	364.9	1.5		1	400.4	0.8
	1.004	533.3	13		1.004	809.8	3.6		1.004	473.8	15.9		1.004	283.2	56.9		1.004	503.5	2.8		1.004	477.9	51.7				1.004	379.3	6.2		1.004	183.1	56.2		1.004	397.3	5.6		1.004	279.4	31.7		1.004	364	1.5		1.004	399.7	0.8
	1.008	534.7	13		1.008	810.8	3.6		1.008	475.2	15.9		1.008	281.9	56.9		1.008	505	2.7		1.008	476.6	51.6				1.008	378.4	6.2		1.008	181.9	56.2		1.008	396.5	5.6		1.008	278.2	32.2		1.008	363.1	1.6		1.008	398.9	0.8
	1.012	536.1	13		1.012	811.8	3.6		1.012	476.6	15.8		1.012	280.6	56.9		1.012	506.4	2.7		1.012	475.2	51.6				1.012	377.6	6.3		1.012	180.7	56.3		1.012	395.8	5.6		1.012	277	32.6		1.012	362.1	1.6		1.012	398.2	0.8
	1.016	537.5	13		1.016	812.7	3.6		1.016	478.1	15.8		1.016	279.3	56.9		1.016	507.9	2.6		1.016	473.8	51.6				1.016	376.7	6.3		1.016	179.5	56.4		1.016	395	5.6		1.016	275.9	33		1.016	361.2	1.6		1.016	397.4	0.8
	1.02	539	13		1.02	813.7	3.5		1.02	479.5	15.8		1.02	278	56.9		1.02	509.3	2.6		1.02	472.4	51.7				1.02	375.8	6.3		1.02	178.3	56.4		1.02	394.3	5.7		1.02	274.7	33.4		1.02	360.3	1.7		1.02	396.6	0.8
	1.024	540.4	13		1.024	814.6	3.5		1.024	480.9	15.8		1.024	276.7	56.9		1.024	510.8	2.5		1.024	471	51.7				1.024	374.9	6.4		1.024	177.1	56.4		1.024	393.5	5.7		1.024	273.5	33.7		1.024	359.3	1.7		1.024	395.8	0.8
	1.028	541.8	13		1.028	815.6	3.5		1.028	482.3	15.7		1.028	275.4	56.9		1.028	512.2	2.5		1.028	469.6	51.7				1.028	374	6.4		1.028	175.8	56.5		1.028	392.7	5.7		1.028	272.3	34.1		1.028	358.3	1.7		1.028	395.1	0.8
	1.032	543.3	13		1.032	816.5	3.5		1.032	483.8	15.7		1.032	274.1	56.9		1.032	513.7	2.5		1.032	468.2	51.7				1.032	373.2	6.4		1.032	174.6	56.5		1.032	391.9	5.7		1.032	271.2	34.4		1.032	357.4	1.8		1.032	394.3	0.9
	1.036	544.7	13		1.036	817.5	3.5		1.036	485.2	15.6		1.036	272.8	56.9		1.036	515.1	2.4		1.036	466.8	51.7				1.036	372.3	6.5		1.036	173.4	56.6		1.036	391.1	5.7		1.036	270	34.6		1.036	356.4	1.8		1.036	393.5	0.9
	1.04	546.1	13		1.04	818.4	3.4		1.04	486.6	15.5		1.04	271.5	56.9		1.04	516.6	2.3		1.04	465.4	51.7				1.04	371.4	6.5		1.04	172.2	56.7		1.04	390.3	5.7		1.04	268.8	34.9		1.04	355.4	1.9		1.04	392.7	0.9
	1.044	547.5	13		1.044	819.4	3.4		1.044	488.1	15.5		1.044	270.2	56.9		1.044	518	2.3		1.044	464	51.7				1.044	370.5	6.6		1.044	171	56.8		1.044	389.5	5.7		1.044	267.6	35.1		1.044	354.5	2		1.044	391.9	0.9
	1.048	548.9	13		1.048	820.3	3.4		1.048	489.5	15.4		1.048	268.9	56.9		1.048	519.4	2.2		1.048	462.6	51.7				1.048	369.6	6.6		1.048	169.7	56.9		1.048	388.7	5.8		1.048	266.4	35.3		1.048	353.5	2.1		1.048	391.1	0.9
	1.052	550.3	12.9		1.052	821.2	3.4		1.052	491	15.3		1.052	267.6	56.9		1.052	520.9	2.1		1.052	461.2	51.7				1.052	368.7	6.7		1.052	168.5	56.9		1.052	387.8	5.8		1.052	265.3	35.6		1.052	352.5	2.3		1.052	390.3	0.9
	1.056	551.8	12.9		1.056	822.1	3.4		1.056	492.4	15.1		1.056	266.4	56.9		1.056	522.3	2		1.056	459.8	51.7				1.056	367.8	6.7		1.056	167.3	57		1.056	387	5.8		1.056	264.1	35.8		1.056	351.5	2.5		1.056	389.5	0.9
	1.06	553.2	12.8		1.06	823	3.4		1.06	493.8	14.9		1.06	265.1	56.9		1.06	523.8	2		1.06	458.4	51.7				1.06	366.9	6.8		1.06	166.1	57		1.06	386.2	5.8		1.06	262.9	36.1		1.06	350.6	2.7		1.06	388.8	1
	1.064	554.6	12.8		1.064	824	3.4		1.064	495.3	14.6		1.064	263.8	56.9		1.064	525.2	1.9		1.064	457	51.7				1.064	365.9	6.8		1.064	164.9	57		1.064	385.3	5.8		1.064	261.7	36.5		1.064	349.6	2.9		1.064	387.9	1
	1.068	556	12.7		1.068	824.9	3.4		1.068	496.7	14.4		1.068	262.5	56.9		1.068	526.6	1.9		1.068	455.6	51.7				1.068	365	6.9		1.068	163.7	57.1		1.068	384.5	5.9		1.068	260.6	36.8		1.068	348.6	3.2		1.068	387.1	1
	1.072	557.5	12.6		1.072	825.8	3.4		1.072	498.1	14.2		1.072	261.3	56.9		1.072	528.1	1.9		1.072	454.2	51.7				1.072	364.1	6.9		1.072	162.4	57.1		1.072	383.6	5.9		1.072	259.4	37		1.072	347.6	3.3		1.072	386.3	1.1
	1.076	558.9	12.5		1.076	826.7	3.4		1.076	499.5	14		1.076	260	56.9		1.076	529.5	1.8		1.076	452.8	51.7				1.076	363.2	6.9		1.076	161.2	57.2		1.076	382.8	5.9		1.076	258.2	37.2		1.076	346.6	3.5		1.076	385.5	1.1
	1.08	560.4	12.4		1.08	827.6	3.4		1.08	501	13.9		1.08	258.7	56.9		1.08	531	1.8		1.08	451.4	51.7				1.08	362.3	6.9		1.08	160	57.2		1.08	381.9	5.9		1.08	257.1	37.3		1.08	345.6	3.6		1.08	384.6	1.1
	1.084	561.8	12.3		1.084	828.5	3.3		1.084	502.5	13.8		1.084	257.5	56.9		1.084	532.4	1.8		1.084	449.9	51.7				1.084	361.3	7		1.084	158.8	57.3		1.084	381.1	6		1.084	255.9	37.4		1.084	344.6	3.8		1.084	383.8	1.1
	1.088	563.2	12.2		1.088	829.4	3.3		1.088	503.9	13.7		1.088	256.2	56.9		1.088	533.8	1.8		1.088	448.5	51.7				1.088	360.4	7		1.088	157.6	57.3		1.088	380.2	6		1.088	254.7	37.5		1.088	343.6	4		1.088	383	1.1
	1.092	564.7	12		1.092	830.2	3.3		1.092	505.4	13.6		1.092	254.9	56.9		1.092	535.3	1.8		1.092	447.1	51.7				1.092	359.5	7		1.092	156.4	57.3		1.092	379.4	6.1		1.092	253.5	37.6		1.092	342.6	4.2		1.092	382.1	1.1
	1.096	566.1	11.8		1.096	831.1	3.2		1.096	506.8	13.6		1.096	253.6	56.9		1.096	536.7	1.7		1.096	445.7	51.7				1.096	358.5	7.1		1.096	155.2	57.4		1.096	378.5	6.2		1.096	252.3	37.7		1.096	341.6	4.6		1.096	381.3	1.1
	1.1	567.5	11.5		1.1	832	3.2		1.1	508.3	13.5		1.1	252.4	56.9		1.1	538.1	1.7		1.1	444.3	51.7				1.1	357.6	7.2		1.1	154	57.4		1.1	377.6	6.3		1.1	251.2	37.9		1.1	340.6	5		1.1	380.4	1.1
	1.104	568.9	11.3		1.104	832.9	3.1		1.104	509.7	13.4		1.104	251.1	56.9		1.104	539.5	1.7		1.104	442.9	51.7				1.104	356.7	7.3		1.104	152.9	57.5		1.104	376.8	6.3		1.104	250	38.1		1.104	339.6	5.6		1.104	379.5	1.1
	1.108	570.3	11		1.108	833.8	3.1		1.108	511.2	13.3		1.108	249.8	56.8		1.108	541	1.7		1.108	441.5	51.7				1.108	355.7	7.4		1.108	151.7	57.5		1.108	375.9	6.4		1.108	248.8	38.3		1.108	338.6	6.1		1.108	378.7	1.1
	1.112	571.8	10.8		1.112	834.6	3.1		1.112	512.6	13.2		1.112	248.6	56.8		1.112	542.4	1.7		1.112	440.1	51.7				1.112	354.8	7.6		1.112	150.5	57.6		1.112	375	6.4		1.112	247.6	38.6		1.112	337.6	6.7		1.112	377.8	1.2
	1.116	573.2	10.7		1.116	835.5	3		1.116	514	13.1		1.116	247.3	56.8		1.116	543.8	1.7		1.116	438.7	51.7				1.116	353.8	7.8		1.116	149.3	57.6		1.116	374.2	6.4		1.116	246.4	38.8		1.116	336.6	7.3		1.116	376.9	1.2
	1.12	574.6	10.6		1.12	836.3	3		1.12	515.5	13		1.12	246	56.8		1.12	545.3	1.7		1.12	437.3	51.7				1.12	352.8	8.1		1.12	148.1	57.7		1.12	373.3	6.4		1.12	245.2	39.1		1.12	335.6	7.8		1.12	376.1	1.2
	1.124	576	10.5		1.124	837.2	3		1.124	516.9	13		1.124	244.8	56.7		1.124	546.7	1.7		1.124	435.8	51.8				1.124	351.9	8.3		1.124	147	57.7		1.124	372.4	6.5		1.124	244.1	39.4		1.124	334.5	8.4		1.124	375.2	1.2
	1.128	577.4	10.4		1.128	838	3		1.128	518.4	12.9		1.128	243.5	56.7		1.128	548.1	1.7		1.128	434.4	51.8				1.128	350.9	8.5		1.128	145.8	57.7		1.128	371.5	6.5		1.128	242.9	39.6		1.128	333.5	8.9		1.128	374.3	1.2
	1.132	578.9	10.3		1.132	838.9	3		1.132	519.8	12.9		1.132	242.3	56.7		1.132	549.6	1.7		1.132	433	51.8				1.132	349.9	8.8		1.132	144.6	57.7		1.132	370.6	6.5		1.132	241.7	39.7		1.132	332.5	9.4		1.132	373.4	1.3
	1.136	580.3	10.3		1.136	839.7	3		1.136	521.2	12.9		1.136	241	56.7		1.136	551	1.7		1.136	431.6	51.8				1.136	349	9		1.136	143.5	57.7		1.136	369.7	6.5		1.136	240.5	39.9		1.136	331.4	9.8		1.136	372.5	1.3
	1.14	581.7	10.2		1.14	840.6	3		1.14	522.7	12.8		1.14	239.8	56.7		1.14	552.4	1.7		1.14	430.2	51.8				1.14	348	9.2		1.14	142.3	57.7		1.14	368.8	6.6		1.14	239.3	40		1.14	330.4	10.3		1.14	371.6	1.3
	1.144	583.1	10.2		1.144	841.4	3		1.144	524.1	12.7		1.144	238.6	56.7		1.144	553.9	1.7		1.144	428.8	51.8				1.144	347	9.5		1.144	141.1	57.8		1.144	367.9	6.6		1.144	238.1	40.2		1.144	329.4	10.9		1.144	370.7	1.3
	1.148	584.5	10.1		1.148	842.2	3		1.148	525.6	12.6		1.148	237.3	56.7		1.148	555.3	1.6		1.148	427.3	51.8				1.148	346	9.8		1.148	139.9	57.8		1.148	367	6.7		1.148	236.9	40.3		1.148	328.3	11.4		1.148	369.8	1.3
	1.152	585.9	10.1		1.152	843	3		1.152	527	12.4		1.152	236	56.6		1.152	556.7	1.6		1.152	425.9	51.8				1.152	345	10.1		1.152	138.8	57.8		1.152	366.1	6.8		1.152	235.7	40.4		1.152	327.3	12.1		1.152	368.9	1.4
	1.156	587.3	10		1.156	843.8	3		1.156	528.5	12.3		1.156	234.8	56.6		1.156	558.1	1.6		1.156	424.5	51.8				1.156	344	10.5		1.156	137.6	57.8		1.156	365.2	6.8		1.156	234.5	40.5		1.156	326.2	12.9		1.156	368	1.4
	1.16	588.7	9.9		1.16	844.6	2.9		1.16	529.9	12.1		1.16	233.5	56.6		1.16	559.5	1.6		1.16	423.1	51.8				1.16	343	10.9		1.16	136.5	57.8		1.16	364.3	6.9		1.16	233.2	40.7		1.16	325.2	13.8		1.16	367	1.4
	1.164	590.1	9.8		1.164	845.5	2.9		1.164	531.3	12		1.164	232.3	56.6		1.164	560.9	1.6		1.164	421.7	51.9				1.164	342	11.4		1.164	135.3	57.8		1.164	363.4	7		1.164	232	40.8		1.164	324.1	14.7		1.164	366.1	1.4
	1.168	591.5	9.7		1.168	846.3	2.9		1.168	532.8	11.9		1.168	231	56.5		1.168	562.3	1.6		1.168	420.3	51.9				1.168	341	12		1.168	134.2	57.8		1.168	362.5	7.1		1.168	230.8	41		1.168	323	15.5		1.168	365.2	1.4
	1.172	592.9	9.6		1.172	847.1	2.9		1.172	534.2	11.8		1.172	229.8	56.5		1.172	563.7	1.6		1.172	418.8	51.9				1.172	340	12.5		1.172	133	57.9		1.172	361.5	7.3		1.172	229.6	41.2		1.172	322	16.2		1.172	364.2	1.4
	1.176	594.3	9.5		1.176	847.9	2.9		1.176	535.6	11.7		1.176	228.5	56.5		1.176	565.1	1.6		1.176	417.4	51.9				1.176	339	13.1		1.176	131.9	57.9		1.176	360.6	7.4		1.176	228.4	41.3		1.176	320.9	16.9		1.176	363.3	1.5
	1.18	595.7	9.4		1.18	848.7	2.9		1.18	537	11.6		1.18	227.3	56.5		1.18	566.6	1.6		1.18	416	51.9				1.18	338	13.7		1.18	130.7	57.9		1.18	359.6	7.6		1.18	227.2	41.5		1.18	319.8	17.4		1.18	362.3	1.6
	1.184	597.1	9.3		1.184	849.5	2.9		1.184	538.5	11.5		1.184	226	56.5		1.184	568	1.6		1.184	414.5	52				1.184	337	14.4		1.184	129.6	57.9		1.184	358.7	7.8		1.184	226	41.5		1.184	318.7	17.8		1.184	361.4	1.6
	1.188	598.5	9.2		1.188	850.3	2.9		1.188	539.9	11.4		1.188	224.8	56.5		1.188	569.4	1.6		1.188	413.1	52				1.188	335.9	15.1		1.188	128.4	57.9		1.188	357.7	8.1		1.188	224.7	41.6		1.188	317.7	18.1		1.188	360.4	1.7
	1.192	599.9	9.1		1.192	851	2.8		1.192	541.4	11.3		1.192	223.5	56.5		1.192	570.8	1.6		1.192	411.7	52				1.192	334.9	15.8		1.192	127.3	57.9		1.192	356.8	8.3		1.192	223.5	41.7		1.192	316.6	18.4		1.192	359.5	1.8
	1.196	601.3	9.1		1.196	851.8	2.8		1.196	542.8	11.2		1.196	222.3	56.5		1.196	572.2	1.6		1.196	410.3	52				1.196	333.9	16.6		1.196	126.1	57.9		1.196	355.8	8.5		1.196	222.3	41.8		1.196	315.5	18.7		1.196	358.5	1.9
	1.2	602.7	9		1.2	852.6	2.8		1.2	544.2	11.1		1.2	221.1	56.5		1.2	573.6	1.6		1.2	408.8	52				1.2	332.8	17.3		1.2	125	58		1.2	354.9	8.6		1.2	221	41.8		1.2	314.5	19.1		1.2	357.5	2
	1.204	604.1	9		1.204	853.4	2.8		1.204	545.7	11		1.204	219.8	56.5		1.204	575	1.6		1.204	407.4	52				1.204	331.8	17.9		1.204	123.8	58		1.204	353.9	8.8		1.204	219.8	41.9		1.204	313.4	19.6		1.204	356.5	2.1
	1.208	605.5	8.9		1.208	854.1	2.9		1.208	547.1	10.9		1.208	218.6	56.5		1.208	576.5	1.6		1.208	406	52				1.208	330.7	18.5		1.208	122.7	58		1.208	352.9	8.9		1.208	218.6	42		1.208	312.3	20.1		1.208	355.6	2.3
	1.212	606.9	8.9		1.212	854.9	2.9		1.212	548.5	10.7		1.212	217.4	56.5		1.212	577.9	1.6		1.212	404.6	52				1.212	329.7	19		1.212	121.6	58		1.212	352	9.1		1.212	217.4	42.2		1.212	311.2	20.6		1.212	354.6	2.4
	1.216	608.3	8.8		1.216	855.6	2.8		1.216	550	10.6		1.216	216.1	56.5		1.216	579.3	1.6		1.216	403.2	52				1.216	328.6	19.3		1.216	120.5	58.1		1.216	351	9.3		1.216	216.1	42.3		1.216	310.1	21.1		1.216	353.6	2.6
	1.22	609.6	8.7		1.22	856.3	2.8		1.22	551.4	10.6		1.22	214.9	56.5		1.22	580.7	1.5		1.22	401.7	52.1				1.22	327.6	19.7		1.22	119.3	58.1		1.22	350	9.6		1.22	214.9	42.5		1.22	308.9	21.6		1.22	352.7	2.8
	1.224	611	8.6		1.224	857.1	2.8		1.224	552.8	10.5		1.224	213.6	56.5		1.224	582.1	1.5		1.224	400.3	52.1				1.224	326.5	20		1.224	118.2	58.1		1.224	349	9.9		1.224	213.7	42.6		1.224	307.8	22		1.224	351.7	3
	1.228	612.4	8.5		1.228	857.8	2.8		1.228	554.2	10.4		1.228	212.4	56.4		1.228	583.5	1.5		1.228	398.9	52.1				1.228	325.4	20.4		1.228	117.1	58.1		1.228	348	10.3		1.228	212.5	42.7		1.228	306.7	22.4		1.228	350.7	3.3
	1.232	613.8	8.4		1.232	858.6	2.8		1.232	555.7	10.4		1.232	211.2	56.4		1.232	584.9	1.5		1.232	397.5	52.1				1.232	324.4	20.9		1.232	115.9	58.1		1.232	347	10.7		1.232	211.2	42.8		1.232	305.6	22.9		1.232	349.7	3.6
	1.236	615.2	8.3		1.236	859.3	2.8		1.236	557.1	10.3		1.236	209.9	56.4		1.236	586.3	1.5		1.236	396.1	52.1				1.236	323.3	21.3		1.236	114.8	58.2		1.236	346	11.2		1.236	210	42.9		1.236	304.5	23.2		1.236	348.7	4
	1.24	616.6	8.2		1.24	860	2.8		1.24	558.5	10.2		1.24	208.7	56.4		1.24	587.7	1.4		1.24	394.7	52.1				1.24	322.2	21.8		1.24	113.7	58.2		1.24	345	11.7		1.24	208.8	43		1.24	303.4	23.6		1.24	347.7	4.5
	1.244	617.9	8.1		1.244	860.7	2.8		1.244	559.9	10.2		1.244	207.5	56.4		1.244	589.2	1.4		1.244	393.3	52.2				1.244	321.2	22.4		1.244	112.6	58.2		1.244	344	12.1		1.244	207.6	43.1		1.244	302.2	24.1		1.244	346.7	5
	1.248	619.3	8		1.248	861.4	2.8		1.248	561.3	10.1		1.248	206.2	56.4		1.248	590.6	1.4		1.248	391.8	52.2				1.248	320.1	23		1.248	111.4	58.2		1.248	343	12.7		1.248	206.3	43.1		1.248	301.1	24.6		1.248	345.7	5.5
	1.252	620.7	7.8		1.252	862.1	2.8		1.252	562.7	10		1.252	205	56.4		1.252	592	1.3		1.252	390.4	52.2				1.252	319	23.6		1.252	110.3	58.3		1.252	342	13.3		1.252	205.1	43.2		1.252	300	25.2		1.252	344.7	5.9
	1.256	622	7.7		1.256	862.8	2.8		1.256	564.1	10		1.256	203.8	56.4		1.256	593.4	1.3		1.256	389.1	52.2				1.256	317.9	24.1		1.256	109.2	58.3		1.256	341	13.9		1.256	203.9	43.4		1.256	298.9	25.8		1.256	343.7	6.3
	1.26	623.4	7.7		1.26	863.5	2.8		1.26	565.5	9.9		1.26	202.6	56.4		1.26	594.8	1.3		1.26	387.7	52.2				1.26	316.9	24.6		1.26	108.1	58.4		1.26	340	14.5		1.26	202.7	43.5		1.26	297.7	26.5		1.26	342.7	6.7
	1.264	624.8	7.6		1.264	864.2	2.8		1.264	566.9	9.9		1.264	201.3	56.4		1.264	596.2	1.3		1.264	386.3	52.2				1.264	315.8	24.9		1.264	107	58.5		1.264	338.9	15.2		1.264	201.5	43.7		1.264	296.6	27.1		1.264	341.7	7
	1.268	626.1	7.5		1.268	864.9	2.8		1.268	568.4	9.9		1.268	200.1	56.4		1.268	597.6	1.3		1.268	384.9	52.2				1.268	314.7	25.2		1.268	105.9	58.6		1.268	337.9	15.9		1.268	200.3	43.9		1.268	295.5	27.7		1.268	340.7	7.4
	1.272	627.5	7.4		1.272	865.5	2.8		1.272	569.8	9.9		1.272	198.9	56.4		1.272	599	1.3		1.272	383.5	52.2				1.272	313.6	25.5		1.272	104.8	58.7		1.272	336.9	16.5		1.272	199	44.1		1.272	294.4	28.1		1.272	339.7	7.9
	1.276	628.9	7.4		1.276	866.2	2.8		1.276	571.2	9.9		1.276	197.7	56.4		1.276	600.4	1.3		1.276	382.1	52.3				1.276	312.6	25.7		1.276	103.7	58.7		1.276	335.8	17.1		1.276	197.9	44.2		1.276	293.2	28.4		1.276	338.7	8.4
	1.28	630.2	7.3		1.28	866.8	2.8		1.28	572.6	9.9		1.28	196.5	56.4		1.28	601.8	1.3		1.28	380.7	52.3				1.28	311.5	26		1.28	102.6	58.8		1.28	334.8	17.7		1.28	196.6	44.2		1.28	292.1	28.7		1.28	337.6	8.8
	1.284	631.6	7.3		1.284	867.5	2.8		1.284	574	9.9		1.284	195.3	56.4		1.284	603.3	1.3		1.284	379.3	52.3				1.284	310.4	26.3		1.284	101.5	58.8		1.284	333.8	18.3		1.284	195.4	44.3		1.284	290.9	29		1.284	336.6	9.2
	1.288	633	7.2		1.288	868.1	2.8		1.288	575.4	9.9		1.288	194.1	56.4		1.288	604.7	1.3		1.288	377.9	52.3				1.288	309.3	26.7		1.288	100.4	58.8		1.288	332.7	18.8		1.288	194.2	44.3		1.288	289.8	29.3		1.288	335.6	9.5
	1.292	634.3	7.1		1.292	868.8	2.8		1.292	576.8	9.9		1.292	192.9	56.4		1.292	606.1	1.3		1.292	376.5	52.3				1.292	308.2	27.1		1.292	99.4	58.8		1.292	331.7	19.3		1.292	193	44.4		1.292	288.7	29.6		1.292	334.6	9.8
	1.296	635.7	7		1.296	869.5	2.8		1.296	578.2	9.9		1.296	191.7	56.4		1.296	607.4	1.3		1.296	375.1	52.3				1.296	307.1	27.7		1.296	98.3	58.9		1.296	330.6	19.8		1.296	191.8	44.4		1.296	287.6	29.9		1.296	333.5	10
	1.3	637	7		1.3	870.1	2.8		1.3	579.6	9.9		1.3	190.5	56.4		1.3	608.8	1.3		1.3	373.7	52.3				1.3	306	28.3		1.3	97.2	58.9		1.3	329.6	20.2		1.3	190.6	44.5		1.3	286.4	30.2		1.3	332.5	10.3
	1.304	638.4	6.9		1.304	870.7	2.8		1.304	581	9.9		1.304	189.3	56.4		1.304	610.2	1.3		1.304	372.3	52.3				1.304	304.9	29		1.304	96.1	58.9		1.304	328.5	20.7		1.304	189.4	44.6		1.304	285.3	30.6		1.304	331.4	10.5
	1.308	639.8	6.9		1.308	871.3	2.8		1.308	582.4	9.9		1.308	188.1	56.4		1.308	611.6	1.3		1.308	370.9	52.3				1.308	303.8	29.7		1.308	95.1	58.9		1.308	327.5	21.2		1.308	188.2	44.6		1.308	284.1	30.9		1.308	330.4	10.8
	1.312	641.1	6.8		1.312	872	2.8		1.312	583.8	9.9		1.312	187	56.4		1.312	613	1.3		1.312	369.5	52.3				1.312	302.7	30.2		1.312	94	58.9		1.312	326.4	21.8		1.312	187	44.7		1.312	283	31.2		1.312	329.4	11.1
	1.316	642.5	6.8		1.316	872.6	2.8		1.316	585.2	9.9		1.316	185.8	56.4		1.316	614.4	1.3		1.316	368.1	52.3				1.316	301.6	30.8		1.316	93	58.9		1.316	325.4	22.4		1.316	185.8	44.8		1.316	281.8	31.5		1.316	328.3	11.5
	1.32	643.8	6.8		1.32	873.2	2.8		1.32	586.7	9.9		1.32	184.6	56.4		1.32	615.8	1.3		1.32	366.7	52.4				1.32	300.5	31.2		1.32	91.9	58.9		1.32	324.4	22.9		1.32	184.6	44.9		1.32	280.7	31.7		1.32	327.2	12
	1.324	645.2	6.8		1.324	873.8	2.8		1.324	588	9.9		1.324	183.4	56.4		1.324	617.2	1.3		1.324	365.3	52.4				1.324	299.4	31.7		1.324	90.9	58.9		1.324	323.3	23.5		1.324	183.4	45		1.324	279.6	32		1.324	326.2	12.7
	1.328	646.6	6.8		1.328	874.4	2.8		1.328	589.4	9.9		1.328	182.3	56.4		1.328	618.6	1.3		1.328	363.9	52.4				1.328	298.3	32.2		1.328	89.8	58.9		1.328	322.3	24.1		1.328	182.2	45		1.328	278.4	32.3		1.328	325.1	13.5
	1.332	647.9	6.8		1.332	874.9	2.8		1.332	590.9	9.9		1.332	181.1	56.4		1.332	620	1.3		1.332	362.5	52.4				1.332	297.2	32.7		1.332	88.8	58.9		1.332	321.2	24.7		1.332	181	45.1		1.332	277.3	32.5		1.332	324	14.5
	1.336	649.3	6.8		1.336	875.5	2.8		1.336	592.3	9.9		1.336	179.9	56.4		1.336	621.4	1.3		1.336	361.1	52.4				1.336	296.1	33.2		1.336	87.7	58.9		1.336	320.1	25.2		1.336	179.7	45.2		1.336	276.1	32.9		1.336	323	15.4
	1.34	650.7	6.7		1.34	876.1	2.8		1.34	593.7	9.8		1.34	178.8	56.4		1.34	622.7	1.3		1.34	359.7	52.4				1.34	294.9	33.8		1.34	86.7	58.9		1.34	319.1	25.7		1.34	178.5	45.3		1.34	274.9	33.3		1.34	321.9	16.3
	1.344	652	6.7		1.344	876.6	2.7		1.344	595.1	9.8		1.344	177.6	56.4		1.344	624.1	1.3		1.344	358.3	52.4				1.344	293.8	34.3		1.344	85.7	58.9		1.344	318	26.1		1.344	177.3	45.4		1.344	273.8	33.7		1.344	320.8	17
	1.348	653.4	6.6		1.348	877.2	2.7		1.348	596.5	9.8		1.348	176.4	56.4		1.348	625.5	1.3		1.348	356.9	52.4				1.348	292.7	34.8		1.348	84.7	58.9		1.348	316.9	26.4		1.348	176.1	45.5		1.348	272.6	34.1		1.348	319.7	17.6
	1.352	654.7	6.5		1.352	877.8	2.7		1.352	597.9	9.7		1.352	175.3	56.4		1.352	626.9	1.3		1.352	355.6	52.4				1.352	291.5	35.3		1.352	83.7	59		1.352	315.8	26.7		1.352	174.9	45.6		1.352	271.5	34.6		1.352	318.6	18.1
	1.356	656.1	6.4		1.356	878.3	2.7		1.356	599.3	9.6		1.356	174.2	56.3		1.356	628.3	1.3		1.356	354.2	52.5				1.356	290.4	35.6		1.356	82.6	59		1.356	314.8	26.9		1.356	173.7	45.6		1.356	270.3	35		1.356	317.5	18.6
	1.36	657.4	6.4		1.36	878.9	2.7		1.36	600.7	9.5		1.36	173	56.3		1.36	629.6	1.3		1.36	352.8	52.5				1.36	289.3	35.9		1.36	81.6	59		1.36	313.7	27.1		1.36	172.5	45.7		1.36	269.1	35.3		1.36	316.5	19.2
	1.364	658.7	6.3		1.364	879.4	2.7		1.364	602.1	9.4		1.364	171.9	56.3		1.364	631	1.3		1.364	351.4	52.5				1.364	288.1	36.1		1.364	80.6	59		1.364	312.6	27.3		1.364	171.3	45.8		1.364	268	35.5		1.364	315.4	19.8
	1.368	660.1	6.2		1.368	880	2.7		1.368	603.5	9.4		1.368	170.7	56.3		1.368	632.4	1.3		1.368	350	52.5				1.368	287	36.3		1.368	79.7	59		1.368	311.5	27.6		1.368	170.1	45.8		1.368	266.8	35.7		1.368	314.3	20.4
	1.372	661.4	6.2		1.372	880.5	2.7		1.372	604.9	9.3		1.372	169.6	56.3		1.372	633.7	1.3		1.372	348.6	52.5				1.372	285.8	36.4		1.372	78.7	59		1.372	310.4	28		1.372	168.9	45.8		1.372	265.6	35.9		1.372	313.2	21.1
	1.376	662.7	6.2		1.376	881	2.7		1.376	606.3	9.3		1.376	168.4	56.3		1.376	635.1	1.3		1.376	347.2	52.5				1.376	284.7	36.6		1.376	77.7	59		1.376	309.3	28.6		1.376	167.7	45.9		1.376	264.5	36		1.376	312.1	21.8
	1.38	664.1	6.1		1.38	881.5	2.7		1.38	607.7	9.2		1.38	167.3	56.3		1.38	636.5	1.3		1.38	345.8	52.6				1.38	283.6	36.8		1.38	76.7	59		1.38	308.2	29.2		1.38	166.5	45.9		1.38	263.3	36.2		1.38	311	22.4
	1.384	665.4	6.1		1.384	882.1	2.7		1.384	609.1	9.2		1.384	166.1	56.3		1.384	637.9	1.3		1.384	344.4	52.6				1.384	282.5	37.1		1.384	75.7	59		1.384	307.1	30.1		1.384	165.3	45.9		1.384	262.1	36.3		1.384	309.9	22.9
	1.388	666.7	6		1.388	882.6	2.7		1.388	610.5	9.1		1.388	165	56.3		1.388	639.2	1.3		1.388	343.1	52.6				1.388	281.3	37.4		1.388	74.7	59		1.388	306	31.2		1.388	164	45.9		1.388	260.9	36.5		1.388	308.8	23.3
	1.392	668	6		1.392	883.1	2.7		1.392	611.9	9.1		1.392	163.8	56.3		1.392	640.6	1.2		1.392	341.7	52.6				1.392	280.1	37.8		1.392	73.8	59.1		1.392	304.9	32.2		1.392	162.8	46		1.392	259.7	36.6		1.392	307.6	23.7
	1.396	669.4	6		1.396	883.6	2.7		1.396	613.2	9		1.396	162.7	56.3		1.396	641.9	1.2		1.396	340.3	52.7				1.396	279	38.2		1.396	72.8	59.1		1.396	303.8	33.3		1.396	161.6	46		1.396	258.6	36.8		1.396	306.5	24.1
	1.4	670.7	5.9		1.4	884.1	2.7		1.4	614.6	9		1.4	161.6	56.3		1.4	643.3	1.2		1.4	339	52.7				1.4	277.8	38.6		1.4	71.8	59.1		1.4	302.7	34.2		1.4	160.4	46.1		1.4	257.4	36.9		1.4	305.4	24.4
	1.404	672	5.9		1.404	884.6	2.7		1.404	616	8.9		1.404	160.4	56.3		1.404	644.6	1.2		1.404	337.6	52.7				1.404	276.7	38.9		1.404	70.8	59.2		1.404	301.6	35		1.404	159.2	46.1		1.404	256.2	37.1		1.404	304.3	24.7
	1.408	673.3	5.9		1.408	885	2.7		1.408	617.4	8.9		1.408	159.3	56.3		1.408	646	1.2		1.408	336.3	52.7				1.408	275.5	39.2		1.408	69.9	59.2		1.408	300.5	35.6		1.408	158	46.2		1.408	255	37.2		1.408	303.1	25
	1.412	674.6	5.8		1.412	885.5	2.7		1.412	618.8	8.9		1.412	158.2	56.2		1.412	647.3	1.2		1.412	334.9	52.7				1.412	274.3	39.3		1.412	68.9	59.2		1.412	299.3	36.3		1.412	156.8	46.3		1.412	253.8	37.3		1.412	302	25.3
	1.416	676	5.8		1.416	886	2.6		1.416	620.1	8.8		1.416	157	56.2		1.416	648.7	1.2		1.416	333.5	52.8				1.416	273.2	39.5		1.416	68	59.3		1.416	298.2	36.8		1.416	155.6	46.5		1.416	252.6	37.5		1.416	300.9	25.7
	1.42	677.3	5.8		1.42	886.5	2.6		1.42	621.5	8.8		1.42	155.9	56.2		1.42	650	1.2		1.42	332.2	52.8				1.42	272	39.6		1.42	67.1	59.3		1.42	297.1	37.3		1.42	154.4	46.7		1.42	251.4	37.6		1.42	299.7	26.1
	1.424	678.6	5.7		1.424	887	2.6		1.424	622.9	8.8		1.424	154.8	56.2		1.424	651.3	1.2		1.424	330.8	52.8				1.424	270.8	39.8		1.424	66.1	59.3		1.424	296	37.9		1.424	153.2	46.9		1.424	250.2	37.7		1.424	298.6	26.6
	1.428	679.9	5.7		1.428	887.4	2.6		1.428	624.3	8.8		1.428	153.7	56.2		1.428	652.7	1.2		1.428	329.5	52.8				1.428	269.6	40		1.428	65.2	59.3		1.428	294.8	38.4		1.428	152.1	47.1		1.428	249	37.9		1.428	297.5	27.1
	1.432	681.2	5.7		1.432	887.9	2.6		1.432	625.7	8.8		1.432	152.6	56.2		1.432	654	1.2		1.432	328.1	52.8				1.432	268.5	40.2		1.432	64.2	59.3		1.432	293.7	38.9		1.432	150.9	47.2		1.432	247.8	38		1.432	296.3	27.6
	1.436	682.5	5.7		1.436	888.3	2.6		1.436	627	8.8		1.436	151.5	56.1		1.436	655.3	1.2		1.436	326.8	52.8				1.436	267.3	40.6		1.436	63.3	59.3		1.436	292.5	39.5		1.436	149.7	47.4		1.436	246.6	38.1		1.436	295.2	28.1
	1.44	683.8	5.6		1.44	888.8	2.6		1.44	628.4	8.8		1.44	150.4	56.1		1.44	656.7	1.2		1.44	325.4	52.9				1.44	266.1	41		1.44	62.3	59.3		1.44	291.4	40		1.44	148.5	47.5		1.44	245.4	38.2		1.44	294	28.8
	1.444	685.1	5.6		1.444	889.2	2.6		1.444	629.8	8.8		1.444	149.3	56.1		1.444	658.1	1.2		1.444	324	52.9				1.444	264.9	41.5		1.444	61.4	59.3		1.444	290.3	40.5		1.444	147.3	47.6		1.444	244.2	38.4		1.444	292.9	29.4
	1.448	686.4	5.6		1.448	889.7	2.6		1.448	631.1	8.8		1.448	148.2	56.1		1.448	659.4	1.2		1.448	322.7	52.9				1.448	263.7	42.1		1.448	60.5	59.3		1.448	289.1	40.9		1.448	146.2	47.7		1.448	242.9	38.6		1.448	291.7	30
	1.452	687.7	5.6		1.452	890.1	2.6		1.452	632.5	8.8		1.452	147.1	56.1		1.452	660.7	1.2		1.452	321.4	52.9				1.452	262.6	42.6		1.452	59.6	59.3		1.452	288	41.3		1.452	145	47.7		1.452	241.7	38.8		1.452	290.6	30.5
	1.456	689	5.6		1.456	890.5	2.6		1.456	633.9	8.8		1.456	146	56.1		1.456	662.1	1.2		1.456	320	52.9				1.456	261.4	42.9		1.456	58.7	59.3		1.456	286.8	41.7		1.456	143.8	47.8		1.456	240.5	39.1		1.456	289.5	31
	1.46	690.3	5.6		1.46	890.9	2.6		1.46	635.2	8.8		1.46	144.9	56.1		1.46	663.4	1.1		1.46	318.7	52.9				1.46	260.2	43.2		1.46	57.7	59.3		1.46	285.7	42.1		1.46	142.6	47.8		1.46	239.3	39.3		1.46	288.3	31.4
	1.464	691.6	5.6		1.464	891.3	2.6		1.464	636.6	8.8		1.464	143.8	56.1		1.464	664.7	1.1		1.464	317.4	52.9				1.464	259	43.4		1.464	56.8	59.3		1.464	284.5	42.4		1.464	141.5	47.8		1.464	238.1	39.5		1.464	287.2	31.8
	1.468	692.9	5.5		1.468	891.7	2.6		1.468	638	8.8		1.468	142.7	56.1		1.468	666.1	1.1		1.468	316	52.9				1.468	257.9	43.5		1.468	55.9	59.3		1.468	283.4	42.6		1.468	140.3	47.9		1.468	236.9	39.7		1.468	286	32.2
	1.472	694.2	5.5		1.472	892.1	2.6		1.472	639.4	8.7		1.472	141.6	56.1		1.472	667.4	1.1		1.472	314.7	53				1.472	256.7	43.6		1.472	55	59.3		1.472	282.2	42.9		1.472	139.1	47.9		1.472	235.7	39.8		1.472	284.9	32.6
	1.476	695.4	5.4		1.476	892.5	2.6		1.476	640.7	8.7		1.476	140.5	56.1		1.476	668.8	1.1		1.476	313.4	53				1.476	255.5	43.7		1.476	54.2	59.2		1.476	281.1	43.1		1.476	138	47.9		1.476	234.5	39.9		1.476	283.7	32.9
	1.48	696.7	5.4		1.48	892.9	2.6		1.48	642.1	8.7		1.48	139.4	56.1		1.48	670.1	1.1		1.48	312.1	53				1.48	254.3	43.8		1.48	53.3	59.2		1.48	279.9	43.4		1.48	136.8	47.9		1.48	233.2	39.9		1.48	282.6	33.2
	1.484	698	5.4		1.484	893.3	2.6		1.484	643.5	8.7		1.484	138.3	56.1		1.484	671.4	1.1		1.484	310.8	53				1.484	253.1	43.8		1.484	52.4	59.2		1.484	278.7	43.6		1.484	135.7	48		1.484	232	40		1.484	281.4	33.5
	1.488	699.2	5.3		1.488	893.7	2.6		1.488	644.8	8.7		1.488	137.2	56		1.488	672.7	1.1		1.488	309.4	53				1.488	252	43.9		1.488	51.6	59.2		1.488	277.6	43.9		1.488	134.5	48		1.488	230.9	40		1.488	280.3	33.7
	1.492	700.5	5.3		1.492	894	2.6		1.492	646.1	8.6		1.492	136.1	56		1.492	674.1	1.1		1.492	308.1	53				1.492	250.8	44		1.492	50.7	59.2		1.492	276.4	44.3		1.492	133.4	48		1.492	229.7	40.1		1.492	279.1	33.9
	1.496	701.8	5.2		1.496	894.4	2.6		1.496	647.5	8.6		1.496	135	56		1.496	675.4	1.1		1.496	306.8	53				1.496	249.6	44.2		1.496	49.9	59.2		1.496	275.3	44.6		1.496	132.2	48		1.496	228.5	40.2		1.496	278	34.1
	1.5	703	5.2		1.5	894.8	2.6		1.5	648.8	8.5		1.5	133.9	56		1.5	676.7	1.1		1.5	305.5	53				1.5	248.4	44.3		1.5	49	59.2		1.5	274.1	44.9		1.5	131.1	48.1		1.5	227.3	40.3		1.5	276.8	34.3
	1.504	704.3	5.2		1.504	895.1	2.6		1.504	650.2	8.5		1.504	132.9	56		1.504	678	1.1		1.504	304.2	53				1.504	247.2	44.5		1.504	48.2	59.2		1.504	272.9	45.2		1.504	129.9	48.1		1.504	226.1	40.3		1.504	275.6	34.4
	1.508	705.5	5.2		1.508	895.5	2.6		1.508	651.5	8.4		1.508	131.8	56		1.508	679.4	1.1		1.508	302.9	53				1.508	246.1	44.7		1.508	47.3	59.2		1.508	271.8	45.4		1.508	128.8	48.1		1.508	224.9	40.4		1.508	274.5	34.5
	1.512	706.8	5.2		1.512	895.8	2.6		1.512	652.8	8.3		1.512	130.7	56		1.512	680.7	1.1		1.512	301.6	53				1.512	244.9	44.9		1.512	46.5	59.2		1.512	270.6	45.7		1.512	127.6	48.1		1.512	223.7	40.5		1.512	273.4	34.5
	1.516	708	5.1		1.516	896.2	2.6		1.516	654.2	8.2		1.516	129.7	56		1.516	682	1.1		1.516	300.3	53				1.516	243.7	45.1		1.516	45.7	59.2		1.516	269.5	46		1.516	126.5	48.1		1.516	222.5	40.6		1.516	272.2	34.6
	1.52	709.3	5.1		1.52	896.5	2.6		1.52	655.5	8.2		1.52	128.6	56		1.52	683.3	1		1.52	299	53				1.52	242.5	45.3		1.52	44.9	59.2		1.52	268.4	46.2		1.52	125.4	48.2		1.52	221.3	40.7		1.52	271	34.7
	1.524	710.5	5.1		1.524	896.8	2.6		1.524	656.8	8.1		1.524	127.6	56		1.524	684.6	1		1.524	297.7	53				1.524	241.3	45.6		1.524	44.1	59.2		1.524	267.2	46.4		1.524	124.2	48.2		1.524	220.1	40.7		1.524	269.8	34.9
	1.528	711.7	5.1		1.528	897.1	2.6		1.528	658.1	8		1.528	126.5	56		1.528	685.9	1		1.528	296.3	53				1.528	240.1	45.8		1.528	43.3	59.2		1.528	266	46.7		1.528	123.1	48.2		1.528	218.9	40.8		1.528	268.7	35
	1.532	713	5.1		1.532	897.4	2.6		1.532	659.5	7.9		1.532	125.5	56		1.532	687.3	0.9		1.532	295.1	53				1.532	239	46		1.532	42.5	59.2		1.532	264.9	47		1.532	122	48.2		1.532	217.7	40.9		1.532	267.5	35.2
	1.536	714.2	5		1.536	897.8	2.5		1.536	660.8	7.8		1.536	124.5	56		1.536	688.6	0.9		1.536	293.7	53				1.536	237.8	46.2		1.536	41.7	59.2		1.536	263.7	47.3		1.536	120.8	48.2		1.536	216.5	41.1		1.536	266.3	35.4
	1.54	715.5	5		1.54	898.1	2.5		1.54	662.2	7.7		1.54	123.4	56		1.54	689.9	0.9		1.54	292.4	53				1.54	236.6	46.4		1.54	41	59.2		1.54	262.5	47.7		1.54	119.7	48.3		1.54	215.3	41.3		1.54	265.2	35.6
	1.544	716.7	4.9		1.544	898.4	2.5		1.544	663.5	7.5		1.544	122.4	56		1.544	691.2	0.9		1.544	291.1	53				1.544	235.4	46.5		1.544	40.2	59.2		1.544	261.3	48.1		1.544	118.6	48.3		1.544	214	41.5		1.544	264	35.8
	1.548	717.9	4.8		1.548	898.7	2.5		1.548	664.8	7.3		1.548	121.4	55.9		1.548	692.5	0.9		1.548	289.8	53				1.548	234.2	46.7		1.548	39.4	59.2		1.548	260.1	48.4		1.548	117.5	48.3		1.548	212.8	41.7		1.548	262.8	36
	1.552	719.2	4.6		1.552	899	2.5		1.552	666.1	7.1		1.552	120.3	55.9		1.552	693.8	0.9		1.552	288.5	53				1.552	233	46.8		1.552	38.7	59.2		1.552	259	48.6		1.552	116.4	48.3		1.552	211.6	41.9		1.552	261.6	36.2
	1.556	720.4	4.5		1.556	899.3	2.5		1.556	667.5	6.9		1.556	119.3	55.9		1.556	695	0.9		1.556	287.2	53				1.556	231.8	46.9		1.556	37.9	59.3		1.556	257.8	48.8		1.556	115.2	48.4		1.556	210.4	42.1		1.556	260.4	36.4
	1.56	721.7	4.4		1.56	899.6	2.5		1.56	668.8	6.7		1.56	118.3	55.9		1.56	696.3	0.9		1.56	285.9	53				1.56	230.6	47		1.56	37.2	59.3		1.56	256.6	49		1.56	114.1	48.4		1.56	209.2	42.4		1.56	259.2	36.6
	1.564	722.9	4.3		1.564	899.8	2.5		1.564	670.1	6.6		1.564	117.2	55.8		1.564	697.6	0.9		1.564	284.6	53				1.564	229.4	47.1		1.564	36.5	59.3		1.564	255.5	49.1		1.564	113	48.4		1.564	208	42.5		1.564	258	36.7
	1.568	724.1	4.3		1.568	900.1	2.5		1.568	671.4	6.5		1.568	116.2	55.8		1.568	698.9	0.9		1.568	283.3	53				1.568	228.1	47.2		1.568	35.7	59.3		1.568	254.3	49.2		1.568	111.9	48.5		1.568	206.8	42.6		1.568	256.8	36.9
	1.572	725.4	4.3		1.572	900.4	2.5		1.572	672.7	6.4		1.572	115.2	55.8		1.572	700.2	0.9		1.572	282	53				1.572	226.9	47.3		1.572	35	59.3		1.572	253.1	49.4		1.572	110.8	48.5		1.572	205.6	42.8		1.572	255.6	37.1
	1.576	726.6	4.3		1.576	900.6	2.5		1.576	674	6.4		1.576	114.2	55.7		1.576	701.5	0.9		1.576	280.7	53				1.576	225.7	47.4		1.576	34.3	59.3		1.576	251.9	49.5		1.576	109.7	48.5		1.576	204.3	42.9		1.576	254.4	37.3
	1.58	727.9	4.3		1.58	900.9	2.5		1.58	675.3	6.3		1.58	113.2	55.7		1.58	702.8	0.9		1.58	279.4	53.1				1.58	224.5	47.5		1.58	33.6	59.3		1.58	250.7	49.7		1.58	108.6	48.6		1.58	203.1	42.9		1.58	253.2	37.5
	1.584	729.1	4.3		1.584	901.1	2.5		1.584	676.7	6.2		1.584	112.2	55.7		1.584	704	0.9		1.584	278.1	53.1				1.584	223.3	47.6		1.584	32.9	59.3		1.584	249.5	49.9		1.584	107.5	48.6		1.584	201.9	43		1.584	252	37.6
	1.588	730.4	4.3		1.588	901.4	2.5		1.588	678	6.2		1.588	111.2	55.7		1.588	705.3	0.9		1.588	276.8	53.1				1.588	222.1	47.6		1.588	32.2	59.3		1.588	248.3	50.2		1.588	106.4	48.6		1.588	200.7	43		1.588	250.8	37.8
	1.592	731.6	4.2		1.592	901.6	2.6		1.592	679.4	6.1		1.592	110.2	55.7		1.592	706.6	0.9		1.592	275.5	53.1				1.592	220.9	47.7		1.592	31.5	59.3		1.592	247.1	50.4		1.592	105.3	48.6		1.592	199.5	43.1		1.592	249.6	37.9
	1.596	732.8	4.2		1.596	901.9	2.6		1.596	680.7	6.1		1.596	109.2	55.7		1.596	707.9	0.9		1.596	274.2	53.1				1.596	219.7	47.8		1.596	30.8	59.2		1.596	245.9	50.7		1.596	104.2	48.7		1.596	198.2	43.1		1.596	248.4	38
	1.6	734	4.2		1.6	902.1	2.6		1.6	682	6		1.6	108.2	55.7		1.6	709.1	0.9		1.6	273	53.1				1.6	218.4	47.9		1.6	30.2	59.2		1.6	244.8	50.9		1.6	103.1	48.7		1.6	197	43.1		1.6	247.2	38.1
	1.604	735.2	4.2		1.604	902.3	2.6		1.604	683.3	6		1.604	107.2	55.7		1.604	710.4	0.9		1.604	271.7	53.2				1.604	217.2	47.9		1.604	29.5	59.2		1.604	243.5	51		1.604	102	48.7		1.604	195.8	43.2		1.604	246	38.2
	1.608	736.4	4.3		1.608	902.6	2.6		1.608	684.6	5.9		1.608	106.3	55.7		1.608	711.6	0.9		1.608	270.4	53.2				1.608	216	48		1.608	28.8	59.2		1.608	242.3	51.2		1.608	100.9	48.7		1.608	194.6	43.3		1.608	244.8	38.3
	1.612	737.6	4.3		1.612	902.8	2.6		1.612	685.9	5.9		1.612	105.3	55.7		1.612	712.9	0.8		1.612	269.1	53.2				1.612	214.8	48		1.612	28.2	59.2		1.612	241.1	51.3		1.612	99.8	48.7		1.612	193.4	43.3		1.612	243.6	38.4
	1.616	738.8	4.2		1.616	903	2.6		1.616	687.2	5.9		1.616	104.3	55.7		1.616	714.1	0.8		1.616	267.8	53.2				1.616	213.5	48.1		1.616	27.5	59.2		1.616	239.9	51.5		1.616	98.8	48.7		1.616	192.2	43.4		1.616	242.3	38.6
	1.62	740	4.2		1.62	903.2	2.6		1.62	688.5	5.9		1.62	103.4	55.7		1.62	715.4	0.8		1.62	266.5	53.2				1.62	212.3	48.1		1.62	26.9	59.2		1.62	238.7	51.7		1.62	97.7	48.7		1.62	190.9	43.4		1.62	241.1	38.7
	1.624	741.2	4.2		1.624	903.4	2.6		1.624	689.8	5.8		1.624	102.4	55.7		1.624	716.7	0.8		1.624	265.2	53.2				1.624	211.1	48.2		1.624	26.2	59.2		1.624	237.5	51.9		1.624	96.6	48.7		1.624	189.7	43.5		1.624	239.9	38.9
	1.628	742.4	4.2		1.628	903.6	2.6		1.628	691.1	5.8		1.628	101.4	55.7		1.628	717.9	0.8		1.628	264	53.2				1.628	209.9	48.2		1.628	25.6	59.2		1.628	236.3	52.1		1.628	95.5	48.7		1.628	188.5	43.6		1.628	238.7	39.1
	1.632	743.6	4.2		1.632	903.8	2.5		1.632	692.4	5.8		1.632	100.5	55.7		1.632	719.2	0.8		1.632	262.7	53.2				1.632	208.6	48.3		1.632	25	59.2		1.632	235.1	52.3		1.632	94.5	48.7		1.632	187.3	43.6		1.632	237.5	39.2
	1.636	744.8	4.2		1.636	904	2.5		1.636	693.7	5.7		1.636	99.6	55.7		1.636	720.4	0.8		1.636	261.4	53.2				1.636	207.4	48.3		1.636	24.3	59.2		1.636	233.9	52.6		1.636	93.4	48.7		1.636	186.1	43.7		1.636	236.3	39.3
	1.64	746	4.2		1.64	904.2	2.5		1.64	695	5.7		1.64	98.6	55.7		1.64	721.6	0.8		1.64	260.1	53.2				1.64	206.1	48.4		1.64	23.7	59.2		1.64	232.7	52.7		1.64	92.4	48.7		1.64	184.9	43.7		1.64	235.1	39.4
	1.644	747.2	4.2		1.644	904.4	2.5		1.644	696.2	5.7		1.644	97.7	55.6		1.644	722.9	0.8		1.644	258.8	53.2				1.644	204.9	48.4		1.644	23.1	59.2		1.644	231.4	52.9		1.644	91.3	48.7		1.644	183.6	43.8		1.644	233.9	39.5
	1.648	748.4	4.2		1.648	904.6	2.5		1.648	697.5	5.7		1.648	96.7	55.6		1.648	724.1	0.7		1.648	257.5	53.2				1.648	203.7	48.5		1.648	22.5	59.2		1.648	230.2	52.9		1.648	90.2	48.7		1.648	182.4	43.9		1.648	232.7	39.5
	1.652	749.6	4.2		1.652	904.8	2.5		1.652	698.8	5.7		1.652	95.8	55.6		1.652	725.3	0.7		1.652	256.3	53.2				1.652	202.5	48.6		1.652	21.9	59.2		1.652	229	53		1.652	89.2	48.7		1.652	181.2	44		1.652	231.4	39.6
	1.656	750.7	4.2		1.656	905	2.5		1.656	700.1	5.7		1.656	94.8	55.6		1.656	726.5	0.7		1.656	255	53.2				1.656	201.3	48.7		1.656	21.3	59.2		1.656	227.8	53		1.656	88.2	48.7		1.656	180	44.1		1.656	230.2	39.7
	1.66	751.9	4.2		1.66	905.1	2.5		1.66	701.4	5.6		1.66	93.9	55.6		1.66	727.8	0.7		1.66	253.7	53.2				1.66	200	48.7		1.66	20.7	59.2		1.66	226.5	53.1		1.66	87.1	48.7		1.66	178.8	44.1		1.66	229	39.8
	1.664	753.1	4.2		1.664	905.4	2.5		1.664	702.7	5.6		1.664	93	55.6		1.664	729	0.7		1.664	252.4	53.2				1.664	198.8	48.8		1.664	20.1	59.2		1.664	225.3	53.1		1.664	86.1	48.7		1.664	177.5	44.2		1.664	227.8	40
	1.668	754.3	4.2		1.668	905.6	2.5		1.668	703.9	5.6		1.668	92	55.6		1.668	730.2	0.7		1.668	251.1	53.3				1.668	197.6	48.9		1.668	19.5	59.2		1.668	224.1	53.1		1.668	85.1	48.7		1.668	176.3	44.2		1.668	226.6	40.1
	1.672	755.4	4.2		1.672	905.8	2.5		1.672	705.2	5.5		1.672	91.1	55.6		1.672	731.4	0.7		1.672	249.8	53.3				1.672	196.4	48.9		1.672	18.9	59.2		1.672	222.9	53.1		1.672	84.1	48.7		1.672	175.1	44.3		1.672	225.4	40.4
	1.676	756.6	4.2		1.676	905.9	2.5		1.676	706.5	5.5		1.676	90.2	55.6		1.676	732.6	0.7		1.676	248.5	53.3				1.676	195.2	49		1.676	18.4	59.2		1.676	221.7	53.2		1.676	83	48.6		1.676	173.9	44.3		1.676	224.2	40.6
	1.68	757.7	4.2		1.68	906.1	2.5		1.68	707.7	5.5		1.68	89.2	55.6		1.68	733.8	0.7		1.68	247.3	53.3				1.68	194	49		1.68	17.8	59.2		1.68	220.4	53.2		1.68	82	48.6		1.68	172.7	44.3		1.68	223	40.8
	1.684	758.9	4.2		1.684	906.3	2.5		1.684	709	5.4		1.684	88.3	55.7		1.684	735	0.7		1.684	246	53.3				1.684	192.8	49		1.684	17.2	59.2		1.684	219.2	53.3		1.684	81.1	48.6		1.684	171.5	44.4		1.684	221.8	41
	1.688	760	4.2		1.688	906.4	2.5		1.688	710.2	5.4		1.688	87.4	55.7		1.688	736.2	0.7		1.688	244.7	53.3				1.688	191.6	49.1		1.688	16.7	59.2		1.688	218	53.4		1.688	80.1	48.6		1.688	170.3	44.4		1.688	220.6	41.1
	1.692	761.1	4.2		1.692	906.6	2.5		1.692	711.5	5.3		1.692	86.5	55.7		1.692	737.5	0.7		1.692	243.4	53.3				1.692	190.4	49.1		1.692	16.2	59.2		1.692	216.8	53.4		1.692	79.1	48.6		1.692	169.1	44.5		1.692	219.4	41.2
	1.696	762.2	4.2		1.696	906.7	2.5		1.696	712.7	5.3		1.696	85.6	55.7		1.696	738.6	0.8		1.696	242.2	53.3				1.696	189.1	49.1		1.696	15.6	59.2		1.696	215.6	53.5		1.696	78.1	48.5		1.696	167.9	44.5		1.696	218.2	41.2
	1.7	763.4	4.2		1.7	906.9	2.5		1.7	714	5.2		1.7	84.7	55.7		1.7	739.8	0.8		1.7	240.9	53.3				1.7	187.9	49.2		1.7	15.1	59.2		1.7	214.4	53.6		1.7	77.1	48.5		1.7	166.8	44.5		1.7	216.9	41.3
	1.704	764.5	4.1		1.704	907	2.5		1.704	715.2	5.1		1.704	83.8	55.7		1.704	741	0.8		1.704	239.6	53.3				1.704	186.7	49.2		1.704	14.6	59.2		1.704	213.1	53.8		1.704	76.1	48.4		1.704	165.6	44.6		1.704	215.7	41.3
	1.708	765.6	4.1		1.708	907.2	2.5		1.708	716.4	5		1.708	82.9	55.7		1.708	742.2	0.8		1.708	238.3	53.3				1.708	185.5	49.3		1.708	14.1	59.2		1.708	211.9	53.9		1.708	75.2	48.4		1.708	164.4	44.6		1.708	214.5	41.4
	1.712	766.7	4.1		1.712	907.3	2.5		1.712	717.7	5		1.712	82	55.7		1.712	743.4	0.9		1.712	237.1	53.3				1.712	184.3	49.4		1.712	13.6	59.1		1.712	210.7	54.1		1.712	74.2	48.4		1.712	163.2	44.6		1.712	213.3	41.5
	1.716	767.9	4.1		1.716	907.4	2.5		1.716	718.9	4.9		1.716	81.1	55.7		1.716	744.6	0.9		1.716	235.8	53.2				1.716	183.1	49.4		1.716	13.1	59.1		1.716	209.5	54.2		1.716	73.2	48.4		1.716	162	44.7		1.716	212.1	41.5
	1.72	769	4.1		1.72	907.6	2.5		1.72	720.2	4.9		1.72	80.2	55.7		1.72	745.8	0.9		1.72	234.6	53.2				1.72	181.9	49.5		1.72	12.7	59.1		1.72	208.3	54.4		1.72	72.3	48.3		1.72	160.8	44.7		1.72	210.9	41.6
	1.724	770.1	4.1		1.724	907.7	2.5		1.724	721.4	4.9		1.724	79.3	55.7		1.724	747	0.9		1.724	233.3	53.2				1.724	180.7	49.5		1.724	12.2	59.1		1.724	207.1	54.5		1.724	71.3	48.3		1.724	159.6	44.7		1.724	209.7	41.7
	1.728	771.2	4		1.728	907.8	2.5		1.728	722.6	4.8		1.728	78.4	55.7		1.728	748.1	0.9		1.728	232.1	53.2				1.728	179.5	49.6		1.728	11.7	59.1		1.728	205.9	54.6		1.728	70.4	48.3		1.728	158.4	44.7		1.728	208.5	41.9
	1.732	772.3	4		1.732	907.9	2.5		1.732	723.9	4.8		1.732	77.5	55.7		1.732	749.3	0.8		1.732	230.8	53.2				1.732	178.3	49.6		1.732	11.2	59.1		1.732	204.7	54.7		1.732	69.4	48.3		1.732	157.2	44.7		1.732	207.2	42
	1.736	773.4	4		1.736	908.1	2.4		1.736	725.1	4.8		1.736	76.7	55.7		1.736	750.5	0.7		1.736	229.6	53.2				1.736	177.1	49.6		1.736	10.8	59.1		1.736	203.4	54.9		1.736	68.5	48.4		1.736	156	44.7		1.736	206	42.2
	1.74	774.5	4		1.74	908.2	2.4		1.74	726.3	4.7		1.74	75.8	55.6		1.74	751.7	0.6		1.74	228.3	53.3				1.74	175.9	49.7		1.74	10.3	59.1		1.74	202.2	55		1.74	67.5	48.4		1.74	154.8	44.7		1.74	204.8	42.3
	1.744	775.6	3.9		1.744	908.3	2.4		1.744	727.5	4.7		1.744	74.9	55.6		1.744	752.8	0.6		1.744	227.1	53.3				1.744	174.7	49.7		1.744	9.9	59.1		1.744	201	55		1.744	66.6	48.3		1.744	153.6	44.7		1.744	203.6	42.4
	1.748	776.7	3.9		1.748	908.4	2.4		1.748	728.7	4.7		1.748	74	55.6		1.748	754	0.6		1.748	225.8	53.3				1.748	173.5	49.7		1.748	9.5	59.1		1.748	199.8	55.1		1.748	65.6	48.3		1.748	152.5	44.7		1.748	202.4	42.5
	1.752	777.8	3.9		1.752	908.5	2.4		1.752	729.9	4.7		1.752	73.2	55.6		1.752	755.2	0.6		1.752	224.6	53.3				1.752	172.3	49.8		1.752	9	59.1		1.752	198.6	55.1		1.752	64.7	48.4		1.752	151.3	44.7		1.752	201.2	42.7
	1.756	778.8	3.9		1.756	908.6	2.5		1.756	731.1	4.7		1.756	72.3	55.6		1.756	756.4	0.6		1.756	223.4	53.3				1.756	171.1	49.8		1.756	8.6	59.1		1.756	197.4	55.1		1.756	63.7	48.4		1.756	150.1	44.7		1.756	200	42.8
	1.76	779.9	3.9		1.76	908.7	2.5		1.76	732.3	4.6		1.76	71.4	55.6		1.76	757.6	0.6		1.76	222.2	53.3				1.76	169.9	49.9		1.76	8.2	59.1		1.76	196.2	55.1		1.76	62.8	48.4		1.76	148.9	44.7		1.76	198.7	42.9
	1.764	781	3.9		1.764	908.8	2.5		1.764	733.5	4.6		1.764	70.6	55.6		1.764	758.7	0.6		1.764	220.9	53.3				1.764	168.7	49.9		1.764	7.8	59.1		1.764	194.9	55.1		1.764	61.9	48.4		1.764	147.8	44.8		1.764	197.5	43
	1.768	782.1	3.8		1.768	908.9	2.5		1.768	734.7	4.6		1.768	69.7	55.6		1.768	759.9	0.6		1.768	219.7	53.3				1.768	167.5	50		1.768	7.4	59.1		1.768	193.7	55.2		1.768	61	48.4		1.768	146.6	44.8		1.768	196.3	43.1
	1.772	783.1	3.8		1.772	908.9	2.5		1.772	735.9	4.6		1.772	68.9	55.6		1.772	761	0.7		1.772	218.5	53.3				1.772	166.3	50		1.772	7	59.1		1.772	192.5	55.2		1.772	60.1	48.4		1.772	145.4	44.8		1.772	195.1	43.3
	1.776	784.2	3.8		1.776	909	2.5		1.776	737.1	4.6		1.776	68	55.6		1.776	762.2	0.7		1.776	217.3	53.3				1.776	165.1	50.1		1.776	6.6	59.1		1.776	191.3	55.2		1.776	59.1	48.4		1.776	144.2	44.9		1.776	193.9	43.5
	1.78	785.3	3.8		1.78	909.1	2.5		1.78	738.2	4.6		1.78	67.2	55.6		1.78	763.3	0.7		1.78	216	53.3				1.78	163.9	50.2		1.78	6.2	59.1		1.78	190.1	55.2		1.78	58.3	48.3		1.78	143.1	44.9		1.78	192.7	43.6
	1.784	786.3	3.8		1.784	909.1	2.5		1.784	739.4	4.6		1.784	66.4	55.6		1.784	764.5	0.7		1.784	214.8	53.3				1.784	162.7	50.2		1.784	5.9	59.1		1.784	188.8	55.2		1.784	57.4	48.3		1.784	141.9	44.9		1.784	191.5	43.8
	1.788	787.4	3.7		1.788	909.2	2.5		1.788	740.6	4.6		1.788	65.6	55.6		1.788	765.6	0.7		1.788	213.6	53.3				1.788	161.5	50.2		1.788	5.5	59		1.788	187.6	55.2		1.788	56.5	48.3		1.788	140.7	44.9		1.788	190.2	43.9
	1.792	788.4	3.7		1.792	909.3	2.5		1.792	741.8	4.5		1.792	64.7	55.6		1.792	766.7	0.8		1.792	212.4	53.2				1.792	160.3	50.3		1.792	5.2	59		1.792	186.4	55.2		1.792	55.6	48.3		1.792	139.5	45		1.792	189	44
	1.796	789.5	3.6		1.796	909.4	2.5		1.796	743	4.5		1.796	63.9	55.6		1.796	767.9	0.8		1.796	211.1	53.2				1.796	159.1	50.3		1.796	4.8	59		1.796	185.2	55.3		1.796	54.7	48.3		1.796	138.4	45		1.796	187.8	44.1
	1.8	790.5	3.6		1.8	909.4	2.5		1.8	744.2	4.5		1.8	63.1	55.6		1.8	769	0.8		1.8	209.9	53.2				1.8	157.9	50.4		1.8	4.5	59		1.8	184	55.3		1.8	53.8	48.3		1.8	137.2	45		1.8	186.6	44.2
	1.804	791.5	3.5		1.804	909.5	2.5		1.804	745.4	4.5		1.804	62.3	55.6		1.804	770.1	0.8		1.804	208.7	53.2				1.804	156.7	50.4		1.804	4.1	59		1.804	182.8	55.4		1.804	52.9	48.3		1.804	136.1	45.1		1.804	185.3	44.2
	1.808	792.6	3.5		1.808	909.5	2.5		1.808	746.5	4.5		1.808	61.6	55.6		1.808	771.2	0.7		1.808	207.5	53.2				1.808	155.5	50.5		1.808	3.8	59		1.808	181.5	55.4		1.808	52.1	48.3		1.808	134.9	45.1		1.808	184.1	44.2
	1.812	793.6	3.5		1.812	909.5	2.5		1.812	747.7	4.5		1.812	60.8	55.5		1.812	772.4	0.7		1.812	206.3	53.2				1.812	154.3	50.5		1.812	3.5	59		1.812	180.3	55.5		1.812	51.2	48.3		1.812	133.7	45.1		1.812	182.9	44.3
	1.816	794.6	3.4		1.816	909.6	2.5		1.816	748.9	4.5		1.816	60	55.5		1.816	773.5	0.7		1.816	205.1	53.2				1.816	153.1	50.5		1.816	3.2	59		1.816	179.1	55.5		1.816	50.3	48.3		1.816	132.6	45.1		1.816	181.7	44.3
	1.82	795.6	3.4		1.82	909.6	2.5		1.82	750	4.5		1.82	59.2	55.5		1.82	774.6	0.7		1.82	203.9	53.2				1.82	151.9	50.6		1.82	2.9	59		1.82	177.9	55.5		1.82	49.5	48.3		1.82	131.4	45.1		1.82	180.4	44.3
	1.824	796.7	3.4		1.824	909.6	2.5		1.824	751.2	4.4		1.824	58.5	55.5		1.824	775.7	0.6		1.824	202.7	53.2				1.824	150.8	50.6		1.824	2.6	58.9		1.824	176.7	55.6		1.824	48.7	48.3		1.824	130.3	45.1		1.824	179.2	44.4
	1.828	797.7	3.4		1.828	909.6	2.5		1.828	752.4	4.4		1.828	57.7	55.5		1.828	776.8	0.5		1.828	201.4	53.2				1.828	149.6	50.6		1.828	2.4	58.9		1.828	175.5	55.7		1.828	47.8	48.3		1.828	129.1	45.1		1.828	178	44.4
	1.832	798.7	3.4		1.832	909.6	2.5		1.832	753.5	4.4		1.832	57	55.4		1.832	777.9	0.5		1.832	200.2	53.2				1.832	148.4	50.6		1.832	2.1	58.9		1.832	174.3	55.7		1.832	47	48.3		1.832	127.9	45.1		1.832	176.7	44.5
	1.836	799.8	3.4		1.836	909.6	2.5		1.836	754.7	4.4		1.836	56.2	55.4		1.836	779	0.5		1.836	199	53.2				1.836	147.2	50.7		1.836	1.9	58.9		1.836	173.1	55.7		1.836	46.1	48.3		1.836	126.8	45.1		1.836	175.5	44.6
	1.84	800.8	3.4		1.84	909.6	2.5		1.84	755.9	4.4		1.84	55.5	55.4		1.84	780.1	0.5		1.84	197.8	53.2				1.84	146	50.7		1.84	1.6	58.8		1.84	171.9	55.7		1.84	45.3	48.3		1.84	125.6	45.2		1.84	174.3	44.6
	1.844	801.8	3.3		1.844	909.6	2.5		1.844	757	4.4		1.844	54.7	55.4		1.844	781.2	0.5		1.844	196.6	53.2				1.844	144.8	50.7		1.844	1.4	58.8		1.844	170.6	55.8		1.844	44.5	48.3		1.844	124.5	45.2		1.844	173.1	44.7
	1.848	802.8	3.3		1.848	909.6	2.5		1.848	758.2	4.4		1.848	54	55.3		1.848	782.3	0.5		1.848	195.4	53.1				1.848	143.6	50.8		1.848	1.2	58.8		1.848	169.4	55.8		1.848	43.7	48.3		1.848	123.3	45.2		1.848	171.9	44.7
	1.852	803.9	3.3		1.852	909.6	2.5		1.852	759.3	4.3		1.852	53.2	55.3		1.852	783.4	0.6		1.852	194.2	53.1				1.852	142.4	50.8		1.852	1	58.8		1.852	168.2	55.8		1.852	42.9	48.3		1.852	122.2	45.3		1.852	170.7	44.8
	1.856	804.9	3.3		1.856	909.6	2.5		1.856	760.5	4.3		1.856	52.5	55.3		1.856	784.5	0.6		1.856	193	53.1				1.856	141.3	50.8		1.856	0.8	58.8		1.856	167	55.8		1.856	42.1	48.3		1.856	121.1	45.3		1.856	169.5	44.8
	1.86	805.9	3.3		1.86	909.5	2.5		1.86	761.6	4.3		1.86	51.8	55.3		1.86	785.5	0.6		1.86	191.8	53.1				1.86	140.1	50.8		1.86	0.7	58.8		1.86	165.8	55.8		1.86	41.3	48.3		1.86	120	45.3		1.86	168.3	44.9
	1.864	806.9	3.2		1.864	909.5	2.6		1.864	762.7	4.3		1.864	51	55.3		1.864	786.6	0.6		1.864	190.6	53.1				1.864	138.9	50.8		1.864	0.5	58.8		1.864	164.6	55.9		1.864	40.6	48.3		1.864	118.8	45.4		1.864	167.1	44.9
	1.868	807.9	3.2		1.868	909.5	2.6		1.868	763.9	4.3		1.868	50.3	55.3		1.868	787.7	0.7		1.868	189.5	53				1.868	137.8	50.8		1.868	0.4	58.8		1.868	163.4	55.9		1.868	39.8	48.3		1.868	117.7	45.4		1.868	165.9	45
	1.872	808.9	3.2		1.872	909.4	2.6		1.872	765	4.3		1.872	49.6	55.3		1.872	788.8	0.7		1.872	188.3	53				1.872	136.6	50.8		1.872	0.3	58.8		1.872	162.2	55.9		1.872	39	48.3		1.872	116.6	45.4		1.872	164.7	45.1
	1.876	809.8	3.2		1.876	909.4	2.6		1.876	766.1	4.3		1.876	48.9	55.3		1.876	789.8	0.8		1.876	187.1	53				1.876	135.4	50.9		1.876	0.2	58.8		1.876	161	55.9		1.876	38.2	48.3		1.876	115.5	45.4		1.876	163.5	45.1
	1.88	810.8	3.2		1.88	909.3	2.6		1.88	767.3	4.3		1.88	48.2	55.3		1.88	790.9	0.7		1.88	185.9	53				1.88	134.3	50.9		1.88	0.1	58.8		1.88	159.8	55.9		1.88	37.5	48.3		1.88	114.3	45.5		1.88	162.3	45.2
	1.884	811.8	3.2		1.884	909.3	2.7		1.884	768.4	4.3		1.884	47.5	55.3		1.884	791.9	0.7		1.884	184.7	53				1.884	133.2	50.9		1.884	0.1	58.8		1.884	158.6	55.9		1.884	36.8	48.3		1.884	113.2	45.5		1.884	161.1	45.2
	1.888	812.7	3.1		1.888	909.2	2.7		1.888	769.5	4.3		1.888	46.8	55.3		1.888	793	0.7		1.888	183.5	52.9				1.888	132	50.9		1.888	0	58.8		1.888	157.3	55.9		1.888	36	48.3		1.888	112.1	45.5		1.888	159.9	45.3
	1.892	813.7	3.1		1.892	909.1	2.7		1.892	770.6	4.3		1.892	46.1	55.3		1.892	794	0.8		1.892	182.3	52.9				1.892	130.9	51		1.892	0	58.8		1.892	156.1	56		1.892	35.3	48.3		1.892	111	45.5		1.892	158.7	45.3
	1.896	814.7	3.1		1.896	909	2.7		1.896	771.8	4.3		1.896	45.4	55.3		1.896	795	0.8		1.896	181.2	52.9				1.896	129.7	51		1.896	0	58.7		1.896	154.9	56		1.896	34.6	48.2		1.896	109.9	45.5		1.896	157.5	45.3
	1.9	815.6	3.1		1.9	908.9	2.7		1.9	772.9	4.2		1.9	44.7	55.3		1.9	796.1	0.8		1.9	180	52.9				1.9	128.6	51		1.9	0	58.7		1.9	153.8	56		1.9	33.9	48.2		1.9	108.8	45.5		1.9	156.4	45.3
	1.904	816.5	3.1		1.904	908.8	2.7		1.904	774	4.2		1.904	44	55.3		1.904	797.1	0.8		1.904	178.8	52.8				1.904	127.4	51		1.904	0	58.7		1.904	152.6	56		1.904	33.1	48.2		1.904	107.8	45.5		1.904	155.2	45.3
	1.908	817.5	3.1		1.908	908.6	2.7		1.908	775.1	4.2		1.908	43.3	55.3		1.908	798.1	0.8		1.908	177.6	52.8				1.908	126.3	51		1.908	0	58.7		1.908	151.4	56		1.908	32.4	48.2		1.908	106.7	45.5		1.908	154	45.3
	1.912	818.4	3.1		1.912	908.5	2.7		1.912	776.2	4.2		1.912	42.7	55.2		1.912	799.2	0.8		1.912	176.5	52.8				1.912	125.2	51		1.912	0.1	58.7		1.912	150.2	56		1.912	31.8	48.2		1.912	105.6	45.5		1.912	152.8	45.3
	1.916	819.3	3		1.916	908.4	2.7		1.916	777.3	4.2		1.916	42	55.2		1.916	800.2	0.8		1.916	175.3	52.8				1.916	124	51		1.916	0.2	58.7		1.916	149	56.1		1.916	31.1	48.2		1.916	104.5	45.5		1.916	151.6	45.3
	1.92	820.3	3		1.92	908.2	2.7		1.92	778.4	4.2		1.92	41.3	55.2		1.92	801.2	0.8		1.92	174.1	52.8				1.92	122.9	51		1.92	0.3	58.7		1.92	147.8	56.1		1.92	30.4	48.2		1.92	103.5	45.6		1.92	150.4	45.3
	1.924	821.2	3		1.924	908.1	2.7		1.924	779.5	4.2		1.924	40.7	55.2		1.924	802.2	0.8		1.924	172.9	52.8				1.924	121.8	51		1.924	0.4	58.7		1.924	146.7	56.1		1.924	29.7	48.2		1.924	102.4	45.6		1.924	149.3	45.3
	1.928	822.1	3		1.928	907.9	2.7		1.928	780.6	4.2		1.928	40	55.2		1.928	803.2	0.8		1.928	171.8	52.8				1.928	120.6	51		1.928	0.5	58.7		1.928	145.5	56.1		1.928	29	48.2		1.928	101.3	45.6		1.928	148.1	45.4
	1.932	823.1	3		1.932	907.7	2.7		1.932	781.6	4.2		1.932	39.4	55.2		1.932	804.3	0.8		1.932	170.6	52.8				1.932	119.5	51.1		1.932	0.7	58.7		1.932	144.3	56.1		1.932	28.4	48.2		1.932	100.3	45.6		1.932	146.9	45.4
	1.936	824	3		1.936	907.5	2.7		1.936	782.7	4.2		1.936	38.7	55.2		1.936	805.3	0.8		1.936	169.4	52.8				1.936	118.4	51.1		1.936	0.8	58.7		1.936	143.2	56.1		1.936	27.7	48.2		1.936	99.2	45.6		1.936	145.8	45.4
	1.94	824.9	2.9		1.94	907.3	2.7		1.94	783.8	4.2		1.94	38.1	55.2		1.94	806.3	0.8		1.94	168.3	52.7				1.94	117.3	51.1		1.94	1	58.7		1.94	142	56.1		1.94	27.1	48.2		1.94	98.1	45.6		1.94	144.6	45.4
	1.944	825.8	2.9		1.944	907.1	2.7		1.944	784.9	4.2		1.944	37.4	55.2		1.944	807.3	0.8		1.944	167.1	52.7				1.944	116.2	51.1		1.944	1.2	58.7		1.944	140.8	56.2		1.944	26.4	48.1		1.944	97.1	45.6		1.944	143.4	45.5
	1.948	826.7	2.9		1.948	906.9	2.7		1.948	785.9	4.2		1.948	36.8	55.2		1.948	808.3	0.7		1.948	166	52.7				1.948	115	51.1		1.948	1.4	58.7		1.948	139.7	56.2		1.948	25.8	48.1		1.948	96	45.6		1.948	142.2	45.5
	1.952	827.6	2.9		1.952	906.7	2.7		1.952	787	4.2		1.952	36.2	55.2		1.952	809.3	0.7		1.952	164.8	52.6				1.952	113.9	51.1		1.952	1.6	58.7		1.952	138.5	56.2		1.952	25.2	48.1		1.952	94.9	45.6		1.952	141.1	45.5
	1.956	828.5	2.9		1.956	906.5	2.7		1.956	788	4.2		1.956	35.6	55.2		1.956	810.3	0.7		1.956	163.6	52.6				1.956	112.8	51.1		1.956	1.9	58.7		1.956	137.4	56.2		1.956	24.5	48.1		1.956	93.9	45.6		1.956	139.9	45.5
	1.96	829.4	2.9		1.96	906.3	2.7		1.96	789.1	4.2		1.96	35	55.2		1.96	811.3	0.7		1.96	162.5	52.5				1.96	111.7	51.1		1.96	2.1	58.7		1.96	136.2	56.2		1.96	23.9	48.1		1.96	92.8	45.7		1.96	138.7	45.5
	1.964	830.4	2.9		1.964	906.1	2.7		1.964	790.1	4.2		1.964	34.3	55.2		1.964	812.3	0.7		1.964	161.3	52.5				1.964	110.6	51.1		1.964	2.4	58.7		1.964	135	56.2		1.964	23.3	48.1		1.964	91.8	45.7		1.964	137.5	45.5
	1.968	831.2	2.8		1.968	905.8	2.7		1.968	791.2	4.2		1.968	33.7	55.2		1.968	813.2	0.7		1.968	160.2	52.5				1.968	109.5	51.2		1.968	2.7	58.7		1.968	133.9	56.2		1.968	22.7	48.1		1.968	90.7	45.7		1.968	136.4	45.5
	1.972	832.1	2.8		1.972	905.6	2.7		1.972	792.2	4.1		1.972	33.1	55.2		1.972	814.2	0.7		1.972	159.1	52.5				1.972	108.4	51.2		1.972	3	58.7		1.972	132.7	56.2		1.972	22.1	48.1		1.972	89.7	45.7		1.972	135.2	45.5
	1.976	833	2.8		1.976	905.3	2.7		1.976	793.3	4.1		1.976	32.5	55.2		1.976	815.2	0.7		1.976	157.9	52.5				1.976	107.3	51.2		1.976	3.4	58.7		1.976	131.6	56.2		1.976	21.5	48.1		1.976	88.6	45.7		1.976	134.1	45.5
	1.98	833.9	2.8		1.98	905.1	2.7		1.98	794.3	4.1		1.98	31.9	55.2		1.98	816.1	0.7		1.98	156.8	52.5				1.98	106.2	51.2		1.98	3.7	58.7		1.98	130.4	56.2		1.98	20.9	48		1.98	87.6	45.7		1.98	132.9	45.5
	1.984	834.7	2.8		1.984	904.8	2.7		1.984	795.3	4.1		1.984	31.3	55.2		1.984	817.1	0.7		1.984	155.7	52.4				1.984	105.1	51.2		1.984	4.1	58.7		1.984	129.3	56.2		1.984	20.4	48		1.984	86.6	45.7		1.984	131.7	45.6
	1.988	835.6	2.8		1.988	904.6	2.7		1.988	796.3	4.1		1.988	30.7	55.2		1.988	818	0.7		1.988	154.6	52.4				1.988	104	51.2		1.988	4.4	58.6		1.988	128.2	56.3		1.988	19.8	48		1.988	85.5	45.7		1.988	130.6	45.6
	1.992	836.4	2.8		1.992	904.3	2.7		1.992	797.4	4.1		1.992	30.1	55.2		1.992	819	0.7		1.992	153.4	52.4				1.992	102.9	51.2		1.992	4.8	58.6		1.992	127	56.3		1.992	19.3	48		1.992	84.5	45.7		1.992	129.4	45.6
	1.996	837.3	2.8		1.996	904	2.7		1.996	798.4	4.1		1.996	29.6	55.2		1.996	819.9	0.7		1.996	152.3	52.4				1.996	101.9	51.2		1.996	5.2	58.6		1.996	125.9	56.3		1.996	18.7	48		1.996	83.5	45.7		1.996	128.3	45.6
	2	838.1	2.8		2	903.7	2.7		2	799.4	4		2	29	55.2		2	820.9	0.6		2	151.2	52.4				2	100.8	51.3		2	5.6	58.6		2	124.7	56.4		2	18.1	48		2	82.5	45.7		2	127.1	45.6
	2.004	838.9	2.8		2.004	903.4	2.7		2.004	800.4	4		2.004	28.4	55.2		2.004	821.8	0.5		2.004	150.2	52.4				2.004	99.7	51.3		2.004	6	58.6		2.004	123.6	56.4		2.004	17.6	48		2.004	81.5	45.7		2.004	126	45.6
	2.008	839.8	2.8		2.008	903.1	2.7		2.008	801.4	4		2.008	27.8	55.2		2.008	822.8	0.5		2.008	149.1	52.4				2.008	98.6	51.3		2.008	6.4	58.6		2.008	122.5	56.4		2.008	17	48		2.008	80.5	45.7		2.008	124.8	45.6
	2.012	840.6	2.8		2.012	902.8	2.7		2.012	802.4	4		2.012	27.3	55.2		2.012	823.7	0.5		2.012	148	52.4				2.012	97.5	51.3		2.012	6.8	58.6		2.012	121.3	56.4		2.012	16.5	48		2.012	79.5	45.7		2.012	123.7	45.6
	2.016	841.4	2.8		2.016	902.5	2.7		2.016	803.4	4		2.016	26.7	55.2		2.016	824.6	0.5		2.016	146.9	52.4				2.016	96.5	51.3		2.016	7.2	58.6		2.016	120.2	56.4		2.016	15.9	48		2.016	78.5	45.8		2.016	122.5	45.6
	2.02	842.2	2.8		2.02	902.2	2.7		2.02	804.4	3.9		2.02	26.2	55.2		2.02	825.6	0.5		2.02	145.8	52.4				2.02	95.4	51.3		2.02	7.6	58.6		2.02	119.1	56.4		2.02	15.4	48		2.02	77.5	45.8		2.02	121.4	45.6
	2.024	843	2.8		2.024	901.9	2.7		2.024	805.4	3.9		2.024	25.7	55.2		2.024	826.5	0.6		2.024	144.7	52.4				2.024	94.3	51.4		2.024	8	58.6		2.024	117.9	56.5		2.024	14.9	48		2.024	76.5	45.8		2.024	120.2	45.6
	2.028	843.8	2.8		2.028	901.6	2.7		2.028	806.4	3.9		2.028	25.1	55.2		2.028	827.4	0.6		2.028	143.6	52.4				2.028	93.3	51.4		2.028	8.5	58.6		2.028	116.8	56.5		2.028	14.4	48		2.028	75.5	45.8		2.028	119.1	45.6
	2.032	844.6	2.8		2.032	901.2	2.7		2.032	807.4	3.9		2.032	24.6	55.2		2.032	828.4	0.6		2.032	142.5	52.4				2.032	92.2	51.4		2.032	8.9	58.6		2.032	115.7	56.5		2.032	13.9	48		2.032	74.5	45.8		2.032	118	45.6
	2.036	845.4	2.8		2.036	900.9	2.7		2.036	808.3	3.9		2.036	24.1	55.2		2.036	829.3	0.6		2.036	141.4	52.4				2.036	91.1	51.4		2.036	9.4	58.6		2.036	114.6	56.6		2.036	13.3	48		2.036	73.5	45.8		2.036	116.8	45.6
	2.04	846.2	2.8		2.04	900.5	2.7		2.04	809.3	3.9		2.04	23.6	55.2		2.04	830.2	0.6		2.04	140.3	52.4				2.04	90.1	51.4		2.04	9.8	58.6		2.04	113.4	56.6		2.04	12.8	48		2.04	72.5	45.9		2.04	115.7	45.6
	2.044	847	2.7		2.044	900.2	2.7		2.044	810.3	3.9		2.044	23	55.2		2.044	831.1	0.6		2.044	139.2	52.4				2.044	89	51.4		2.044	10.3	58.6		2.044	112.3	56.6		2.044	12.3	48		2.044	71.6	45.9		2.044	114.6	45.6
	2.048	847.8	2.7		2.048	899.8	2.7		2.048	811.3	3.8		2.048	22.5	55.2		2.048	832	0.6		2.048	138.2	52.4				2.048	88	51.4		2.048	10.8	58.7		2.048	111.2	56.7		2.048	11.8	48		2.048	70.6	45.9		2.048	113.5	45.6
	2.052	848.6	2.7		2.052	899.5	2.7		2.052	812.2	3.8		2.052	22	55.2		2.052	832.9	0.6		2.052	137.1	52.4				2.052	86.9	51.5		2.052	11.3	58.7		2.052	110.1	56.7		2.052	11.4	48		2.052	69.6	45.9		2.052	112.4	45.6
	2.056	849.4	2.7		2.056	899.1	2.7		2.056	813.2	3.8		2.056	21.6	55.2		2.056	833.8	0.5		2.056	136	52.4				2.056	85.9	51.5		2.056	11.7	58.7		2.056	109	56.7		2.056	10.9	48		2.056	68.6	45.9		2.056	111.2	45.6
	2.06	850.2	2.7		2.06	898.8	2.7		2.06	814.1	3.8		2.06	21.1	55.2		2.06	834.7	0.5		2.06	134.9	52.4				2.06	84.9	51.5		2.06	12.2	58.7		2.06	107.9	56.7		2.06	10.4	48		2.06	67.7	45.9		2.06	110.1	45.6
	2.064	850.9	2.7		2.064	898.4	2.7		2.064	815.1	3.7		2.064	20.6	55.2		2.064	835.6	0.6		2.064	133.9	52.4				2.064	83.8	51.5		2.064	12.8	58.7		2.064	106.8	56.7		2.064	10	47.9		2.064	66.7	45.9		2.064	109	45.5
	2.068	851.7	2.7		2.068	898	2.7		2.068	816	3.7		2.068	20.1	55.2		2.068	836.5	0.6		2.068	132.8	52.4				2.068	82.8	51.6		2.068	13.3	58.7		2.068	105.7	56.7		2.068	9.5	47.9		2.068	65.8	45.9		2.068	108	45.5
	2.072	852.5	2.7		2.072	897.6	2.8		2.072	816.9	3.7		2.072	19.7	55.2		2.072	837.4	0.7		2.072	131.7	52.4				2.072	81.8	51.6		2.072	13.8	58.7		2.072	104.6	56.7		2.072	9.1	47.9		2.072	64.8	45.9		2.072	106.9	45.5
	2.076	853.2	2.7		2.076	897.3	2.8		2.076	817.9	3.7		2.076	19.2	55.2		2.076	838.2	0.7		2.076	130.7	52.4				2.076	80.8	51.6		2.076	14.3	58.7		2.076	103.5	56.7		2.076	8.6	47.9		2.076	63.9	45.9		2.076	105.8	45.5
	2.08	854	2.7		2.08	896.9	2.8		2.08	818.8	3.7		2.08	18.7	55.2		2.08	839.1	0.7		2.08	129.6	52.4				2.08	79.8	51.6		2.08	14.9	58.7		2.08	102.4	56.7		2.08	8.2	47.9		2.08	63	45.9		2.08	104.8	45.5
	2.084	854.8	2.7		2.084	896.5	2.8		2.084	819.7	3.7		2.084	18.3	55.2		2.084	840	0.7		2.084	128.6	52.4				2.084	78.9	51.6		2.084	15.4	58.7		2.084	101.3	56.8		2.084	7.8	47.9		2.084	62	45.9		2.084	103.7	45.5
	2.088	855.6	2.7		2.088	896.1	2.8		2.088	820.7	3.6		2.088	17.8	55.2		2.088	840.8	0.6		2.088	127.6	52.4				2.088	77.9	51.7		2.088	15.9	58.7		2.088	100.2	56.8		2.088	7.4	47.9		2.088	61.1	45.9		2.088	102.6	45.5
	2.092	856.3	2.7		2.092	895.7	2.8		2.092	821.7	3.6		2.092	17.4	55.2		2.092	841.7	0.5		2.092	126.5	52.4				2.092	76.9	51.7		2.092	16.5	58.7		2.092	99.2	56.8		2.092	7	47.9		2.092	60.2	45.9		2.092	101.5	45.5
	2.096	857	2.7		2.096	895.3	2.8		2.096	822.6	3.6		2.096	17	55.2		2.096	842.5	0.5		2.096	125.5	52.4				2.096	75.9	51.7		2.096	17.1	58.7		2.096	98.1	56.8		2.096	6.7	47.9		2.096	59.3	45.9		2.096	100.5	45.5
	2.1	857.8	2.7		2.1	894.9	2.8		2.1	823.6	3.6		2.1	16.5	55.2		2.1	843.4	0.5		2.1	124.5	52.4				2.1	75	51.7		2.1	17.6	58.7		2.1	97	56.9		2.1	6.3	47.8		2.1	58.4	45.9		2.1	99.4	45.5
	2.104	858.5	2.7		2.104	894.5	2.8		2.104	824.5	3.6		2.104	16.1	55.2		2.104	844.2	0.5		2.104	123.4	52.4				2.104	74	51.7		2.104	18.2	58.7		2.104	95.9	56.9		2.104	5.9	47.7		2.104	57.5	45.8		2.104	98.3	45.5
	2.108	859.2	2.7		2.108	894.1	2.8		2.108	825.4	3.5		2.108	15.7	55.2		2.108	845	0.5		2.108	122.4	52.4				2.108	73	51.7		2.108	18.8	58.6		2.108	94.9	56.9		2.108	5.6	47.7		2.108	56.6	45.8		2.108	97.3	45.5
	2.112	859.9	2.7		2.112	893.7	2.8		2.112	826.3	3.5		2.112	15.3	55.2		2.112	845.8	0.6		2.112	121.4	52.4				2.112	72.1	51.7		2.112	19.4	58.6		2.112	93.8	56.9		2.112	5.2	47.6		2.112	55.7	45.8		2.112	96.2	45.5
	2.116	860.7	2.7		2.116	893.2	2.8		2.116	827.3	3.5		2.116	14.9	55.2		2.116	846.7	0.6		2.116	120.3	52.4				2.116	71.1	51.7		2.116	20	58.6		2.116	92.7	56.9		2.116	4.8	47.6		2.116	54.8	45.8		2.116	95.2	45.4
	2.12	861.4	2.7		2.12	892.8	2.8		2.12	828.2	3.5		2.12	14.5	55.2		2.12	847.5	0.6		2.12	119.3	52.4				2.12	70.2	51.8		2.12	20.6	58.6		2.12	91.7	56.9		2.12	4.5	47.6		2.12	54	45.8		2.12	94.1	45.4
	2.124	862.1	2.6		2.124	892.4	2.8		2.124	829.1	3.5		2.124	14.1	55.2		2.124	848.3	0.6		2.124	118.3	52.4				2.124	69.2	51.8		2.124	21.2	58.6		2.124	90.6	56.9		2.124	4.2	47.5		2.124	53.1	45.8		2.124	93	45.4
	2.128	862.8	2.6		2.128	892	2.8		2.128	830	3.5		2.128	13.7	55.2		2.128	849.1	0.6		2.128	117.2	52.4				2.128	68.2	51.8		2.128	21.8	58.7		2.128	89.6	56.9		2.128	3.9	47.5		2.128	52.2	45.8		2.128	92	45.4
	2.132	863.5	2.6		2.132	891.5	2.8		2.132	830.9	3.5		2.132	13.3	55.2		2.132	850	0.5		2.132	116.2	52.4				2.132	67.3	51.8		2.132	22.5	58.7		2.132	88.6	56.9		2.132	3.5	47.5		2.132	51.4	45.8		2.132	90.9	45.4
	2.136	864.1	2.6		2.136	891.1	2.8		2.136	831.8	3.5		2.136	12.9	55.2		2.136	850.7	0.6		2.136	115.2	52.4				2.136	66.4	51.8		2.136	23.1	58.7		2.136	87.5	56.9		2.136	3.3	47.5		2.136	50.5	45.8		2.136	89.9	45.4
	2.14	864.8	2.6		2.14	890.7	2.9		2.14	832.7	3.5		2.14	12.5	55.2		2.14	851.5	0.6		2.14	114.2	52.4				2.14	65.4	51.8		2.14	23.7	58.7		2.14	86.5	56.9		2.14	3	47.5		2.14	49.7	45.8		2.14	88.9	45.4
	2.144	865.5	2.6		2.144	890.2	2.9		2.144	833.6	3.5		2.144	12.1	55.2		2.144	852.3	0.6		2.144	113.1	52.4				2.144	64.5	51.8		2.144	24.4	58.8		2.144	85.5	56.9		2.144	2.7	47.5		2.144	48.9	45.8		2.144	87.8	45.4
	2.148	866.2	2.6		2.148	889.8	2.9		2.148	834.5	3.5		2.148	11.7	55.2		2.148	853.1	0.6		2.148	112.1	52.4				2.148	63.6	51.8		2.148	25	58.8		2.148	84.5	57		2.148	2.4	47.5		2.148	48	45.8		2.148	86.8	45.4
	2.152	866.9	2.6		2.152	889.3	2.9		2.152	835.3	3.4		2.152	11.3	55.2		2.152	853.9	0.6		2.152	111.1	52.4				2.152	62.6	51.8		2.152	25.7	58.8		2.152	83.5	57		2.152	2.2	47.5		2.152	47.2	45.8		2.152	85.8	45.4
	2.156	867.5	2.6		2.156	888.8	2.9		2.156	836.2	3.4		2.156	11	55.2		2.156	854.6	0.6		2.156	110.1	52.4				2.156	61.7	51.8		2.156	26.3	58.8		2.156	82.4	57		2.156	1.9	47.5		2.156	46.4	45.8		2.156	84.8	45.4
	2.16	868.2	2.6		2.16	888.4	2.9		2.16	837.1	3.4		2.16	10.6	55.2		2.16	855.4	0.5		2.16	109.1	52.4				2.16	60.8	51.9		2.16	27	58.8		2.16	81.4	57		2.16	1.7	47.5		2.16	45.6	45.8		2.16	83.7	45.4
	2.164	868.8	2.6		2.164	887.9	2.9		2.164	837.9	3.4		2.164	10.2	55.2		2.164	856.1	0.5		2.164	108.1	52.4				2.164	59.9	51.9		2.164	27.7	58.9		2.164	80.4	57		2.164	1.5	47.5		2.164	44.8	45.8		2.164	82.7	45.4
	2.168	869.5	2.6		2.168	887.5	2.9		2.168	838.8	3.4		2.168	9.9	55.2		2.168	856.9	0.5		2.168	107.1	52.4				2.168	59	51.9		2.168	28.3	58.9		2.168	79.5	57		2.168	1.3	47.5		2.168	44	45.8		2.168	81.7	45.4
	2.172	870.1	2.6		2.172	887.1	2.9		2.172	839.6	3.4		2.172	9.5	55.2		2.172	857.6	0.5		2.172	106.1	52.4				2.172	58.1	51.9		2.172	29	58.9		2.172	78.5	57		2.172	1.1	47.5		2.172	43.2	45.8		2.172	80.7	45.4
	2.176	870.8	2.6		2.176	886.6	2.9		2.176	840.4	3.4		2.176	9.2	55.2		2.176	858.4	0.5		2.176	105.1	52.4				2.176	57.2	51.9		2.176	29.7	58.8		2.176	77.5	57		2.176	0.9	47.5		2.176	42.4	45.9		2.176	79.7	45.4
	2.18	871.4	2.6		2.18	886.1	2.9		2.18	841.3	3.4		2.18	8.8	55.2		2.18	859.1	0.5		2.18	104.1	52.4				2.18	56.3	51.9		2.18	30.4	58.8		2.18	76.5	57		2.18	0.7	47.5		2.18	41.6	45.9		2.18	78.7	45.4
	2.184	872	2.6		2.184	885.7	2.9		2.184	842.1	3.4		2.184	8.5	55.2		2.184	859.8	0.5		2.184	103.1	52.4				2.184	55.4	51.9		2.184	31.1	58.8		2.184	75.5	57		2.184	0.6	47.5		2.184	40.8	45.9		2.184	77.7	45.5
	2.188	872.6	2.6		2.188	885.2	2.9		2.188	842.9	3.4		2.188	8.2	55.2		2.188	860.5	0.5		2.188	102.1	52.4				2.188	54.5	51.9		2.188	31.8	58.8		2.188	74.5	57		2.188	0.5	47.5		2.188	40.1	45.9		2.188	76.7	45.5
	2.192	873.2	2.6		2.192	884.7	3		2.192	843.8	3.4		2.192	7.8	55.2		2.192	861.3	0.6		2.192	101.2	52.4				2.192	53.7	51.9		2.192	32.5	58.8		2.192	73.5	57		2.192	0.4	47.5		2.192	39.3	45.9		2.192	75.7	45.5
	2.196	873.8	2.5		2.196	884.2	3		2.196	844.6	3.4		2.196	7.5	55.2		2.196	862	0.6		2.196	100.2	52.4				2.196	52.8	51.9		2.196	33.2	58.7		2.196	72.6	57		2.196	0.3	47.5		2.196	38.6	45.9		2.196	74.7	45.5
	2.2	874.4	2.5		2.2	883.7	3		2.2	845.4	3.4		2.2	7.2	55.2		2.2	862.7	0.6		2.2	99.2	52.4				2.2	52	51.9		2.2	33.9	58.7		2.2	71.6	56.9		2.2	0.2	47.5		2.2	37.8	45.9		2.2	73.7	45.5
	2.204	875	2.5		2.204	883.3	3		2.204	846.2	3.4		2.204	6.9	55.2		2.204	863.4	0.6		2.204	98.3	52.4				2.204	51.1	51.9		2.204	34.7	58.7		2.204	70.6	56.9		2.204	0.1	47.5		2.204	37.1	45.9		2.204	72.7	45.5
	2.208	875.7	2.5		2.208	882.8	3		2.208	847	3.4		2.208	6.6	55.2		2.208	864.1	0.5		2.208	97.3	52.4				2.208	50.2	51.9		2.208	35.4	58.7		2.208	69.7	56.9		2.208	0.1	47.5		2.208	36.3	45.9		2.208	71.8	45.5
	2.212	876.3	2.5		2.212	882.3	3		2.212	847.8	3.4		2.212	6.3	55.2		2.212	864.8	0.5		2.212	96.4	52.4				2.212	49.4	52		2.212	36.1	58.6		2.212	68.7	57		2.212	0	47.5		2.212	35.6	45.9		2.212	70.8	45.5
	2.216	876.8	2.5		2.216	881.8	3		2.216	848.6	3.4		2.216	6	55.2		2.216	865.5	0.5		2.216	95.4	52.4				2.216	48.6	52		2.216	36.8	58.6		2.216	67.8	57		2.216	0	47.5		2.216	34.9	45.9		2.216	69.8	45.5
	2.22	877.4	2.5		2.22	881.3	3		2.22	849.4	3.4		2.22	5.7	55.2		2.22	866.2	0.5		2.22	94.5	52.4				2.22	47.7	52		2.22	37.5	58.6		2.22	66.8	57		2.22	0	47.5		2.22	34.2	45.9		2.22	68.8	45.4
	2.224	878	2.5		2.224	880.8	3		2.224	850.1	3.4		2.224	5.4	55.2		2.224	866.9	0.5		2.224	93.5	52.4				2.224	46.9	52		2.224	38.2	58.6		2.224	65.9	57		2.224	0	47.5		2.224	33.5	45.9		2.224	67.9	45.4
	2.228	878.5	2.5		2.228	880.2	3		2.228	850.9	3.4		2.228	5.1	55.1		2.228	867.6	0.6		2.228	92.6	52.4				2.228	46	52.1		2.228	39	58.6		2.228	64.9	57		2.228	0	47.5		2.228	32.8	45.9		2.228	66.9	45.4
	2.232	879.1	2.5		2.232	879.7	3		2.232	851.7	3.4		2.232	4.9	55.1		2.232	868.3	0.6		2.232	91.7	52.4				2.232	45.2	52.1		2.232	39.7	58.6		2.232	64	57		2.232	0	47.5		2.232	32.1	45.8		2.232	66	45.4
	2.236	879.6	2.4		2.236	879.2	3		2.236	852.4	3.4		2.236	4.6	55.1		2.236	869	0.6		2.236	90.7	52.4				2.236	44.4	52.1		2.236	40.5	58.6		2.236	63.1	57		2.236	0.1	47.5		2.236	31.4	45.8		2.236	65	45.4
	2.24	880.2	2.4		2.24	878.6	3		2.24	853.2	3.4		2.24	4.3	55.1		2.24	869.6	0.7		2.24	89.8	52.4				2.24	43.6	52.2		2.24	41.2	58.5		2.24	62.2	57		2.24	0.1	47.5		2.24	30.7	45.8		2.24	64.1	45.4
	2.244	880.7	2.4		2.244	878.1	3		2.244	853.9	3.4		2.244	4.1	55.1		2.244	870.3	0.6		2.244	88.9	52.4				2.244	42.8	52.2		2.244	42	58.5		2.244	61.2	57		2.244	0.2	47.5		2.244	30	45.8		2.244	63.2	45.4
	2.248	881.2	2.4		2.248	877.6	3		2.248	854.7	3.4		2.248	3.8	55.1		2.248	871	0.6		2.248	88	52.4				2.248	42	52.3		2.248	42.7	58.5		2.248	60.3	57		2.248	0.3	47.5		2.248	29.3	45.8		2.248	62.2	45.4
	2.252	881.7	2.4		2.252	877	3		2.252	855.4	3.4		2.252	3.5	55		2.252	871.6	0.5		2.252	87.1	52.4				2.252	41.2	52.3		2.252	43.5	58.5		2.252	59.4	57		2.252	0.4	47.5		2.252	28.6	45.8		2.252	61.3	45.4
	2.256	882.3	2.4		2.256	876.4	3		2.256	856.2	3.4		2.256	3.3	55		2.256	872.3	0.6		2.256	86.2	52.4				2.256	40.4	52.3		2.256	44.2	58.4		2.256	58.5	57		2.256	0.5	47.5		2.256	28	45.8		2.256	60.4	45.4
	2.26	882.8	2.4		2.26	875.9	3		2.26	856.9	3.4		2.26	3.1	55		2.26	873	0.6		2.26	85.3	52.4				2.26	39.6	52.3		2.26	45	58.4		2.26	57.6	57		2.26	0.7	47.5		2.26	27.3	45.8		2.26	59.5	45.4
	2.264	883.3	2.4		2.264	875.3	3		2.264	857.6	3.4		2.264	2.8	55		2.264	873.6	0.5		2.264	84.4	52.4				2.264	38.9	52.4		2.264	45.8	58.4		2.264	56.7	57		2.264	0.8	47.5		2.264	26.6	45.8		2.264	58.6	45.4
	2.268	883.8	2.4		2.268	874.8	3		2.268	858.3	3.3		2.268	2.6	55		2.268	874.2	0.5		2.268	83.5	52.4				2.268	38.1	52.4		2.268	46.6	58.3		2.268	55.8	57		2.268	1	47.5		2.268	26	45.8		2.268	57.7	45.4
	2.272	884.3	2.4		2.272	874.2	3		2.272	859	3.3		2.272	2.4	55		2.272	874.9	0.5		2.272	82.6	52.4				2.272	37.4	52.4		2.272	47.4	58.3		2.272	54.9	57		2.272	1.2	47.5		2.272	25.4	45.8		2.272	56.8	45.4
	2.276	884.8	2.3		2.276	873.6	3		2.276	859.7	3.3		2.276	2.2	55		2.276	875.5	0.5		2.276	81.7	52.4				2.276	36.6	52.4		2.276	48.1	58.2		2.276	54	57		2.276	1.5	47.5		2.276	24.7	45.8		2.276	55.9	45.4
	2.28	885.3	2.3		2.28	873	3		2.28	860.4	3.3		2.28	1.9	55		2.28	876.1	0.5		2.28	80.8	52.4				2.28	35.9	52.4		2.28	48.9	58.2		2.28	53.1	57		2.28	1.7	47.6		2.28	24.1	45.8		2.28	55.1	45.4
	2.284	885.7	2.3		2.284	872.5	3.1		2.284	861.1	3.3		2.284	1.7	55		2.284	876.8	0.5		2.284	80	52.4				2.284	35.2	52.4		2.284	49.7	58.2		2.284	52.2	57		2.284	2	47.6		2.284	23.5	45.7		2.284	54.2	45.4
	2.288	886.2	2.3		2.288	871.9	3.1		2.288	861.8	3.3		2.288	1.6	55		2.288	877.4	0.5		2.288	79.1	52.4				2.288	34.5	52.4		2.288	50.6	58.1		2.288	51.3	57		2.288	2.3	47.6		2.288	22.9	45.7		2.288	53.3	45.4
	2.292	886.7	2.3		2.292	871.3	3.1		2.292	862.5	3.3		2.292	1.4	55		2.292	878	0.6		2.292	78.2	52.3				2.292	33.8	52.4		2.292	51.4	58.1		2.292	50.5	56.9		2.292	2.6	47.6		2.292	22.3	45.7		2.292	52.4	45.4
	2.296	887.1	2.3		2.296	870.8	3.1		2.296	863.2	3.3		2.296	1.2	55		2.296	878.6	0.6		2.296	77.4	52.3				2.296	33.1	52.4		2.296	52.2	58		2.296	49.6	56.9		2.296	2.9	47.6		2.296	21.7	45.7		2.296	51.6	45.4
	2.3	887.6	2.3		2.3	870.2	3.1		2.3	863.9	3.3		2.3	1.1	55		2.3	879.2	0.7		2.3	76.5	52.3				2.3	32.4	52.4		2.3	53	57.9		2.3	48.8	56.9		2.3	3.2	47.6		2.3	21.1	45.6		2.3	50.7	45.4
	2.304	888	2.3		2.304	869.6	3.1		2.304	864.6	3.3		2.304	0.9	55		2.304	879.8	0.6		2.304	75.6	52.4				2.304	31.7	52.4		2.304	53.9	57.8		2.304	48	57		2.304	3.6	47.7		2.304	20.5	45.6		2.304	49.9	45.4
	2.308	888.5	2.3		2.308	869	3.1		2.308	865.2	3.2		2.308	0.8	55		2.308	880.4	0.6		2.308	74.8	52.4				2.308	31	52.4		2.308	54.7	57.6		2.308	47.1	57		2.308	3.9	47.7		2.308	19.9	45.6		2.308	49.1	45.4
	2.312	888.9	2.3		2.312	868.4	3.1		2.312	865.9	3.2		2.312	0.7	54.9		2.312	881	0.6		2.312	73.9	52.4				2.312	30.3	52.4		2.312	55.5	57.5		2.312	46.3	57		2.312	4.3	47.7		2.312	19.4	45.6		2.312	48.2	45.4
	2.316	889.3	2.3		2.316	867.8	3.1		2.316	866.6	3.2		2.316	0.5	54.9		2.316	881.5	0.6		2.316	73.1	52.4				2.316	29.7	52.4		2.316	56.4	57.3		2.316	45.5	57		2.316	4.6	47.7		2.316	18.8	45.6		2.316	47.4	45.4
	2.32	889.8	2.3		2.32	867.1	3.1		2.32	867.2	3.2		2.32	0.4	54.9		2.32	882.1	0.7		2.32	72.2	52.4				2.32	29	52.4		2.32	57.2	57.1		2.32	44.7	57		2.32	5	47.8		2.32	18.3	45.6		2.32	46.6	45.4
	2.324	890.2	2.3		2.324	866.5	3.1		2.324	867.9	3.2		2.324	0.4	54.9		2.324	882.7	0.6		2.324	71.4	52.4				2.324	28.4	52.4		2.324	58.2	56.8		2.324	43.9	57		2.324	5.4	47.8		2.324	17.7	45.6		2.324	45.8	45.5
	2.328	890.6	2.3		2.328	865.9	3.1		2.328	868.6	3.2		2.328	0.3	54.9		2.328	883.2	0.6		2.328	70.5	52.4				2.328	27.7	52.5		2.328	59	56.6		2.328	43.1	57		2.328	5.8	47.8		2.328	17.2	45.6		2.328	44.9	45.5
	2.332	891	2.3		2.332	865.3	3.1		2.332	869.2	3.2		2.332	0.3	54.9		2.332	883.8	0.5		2.332	69.7	52.4				2.332	27.1	52.5		2.332	59.9	56.4		2.332	42.3	57		2.332	6.2	47.8		2.332	16.7	45.6		2.332	44.1	45.5
	2.336	891.5	2.3		2.336	864.6	3.1		2.336	869.8	3.2		2.336	0.2	54.9		2.336	884.3	0.5		2.336	68.9	52.4				2.336	26.4	52.5		2.336	60.8	56.3		2.336	41.5	57		2.336	6.6	47.8		2.336	16.1	45.6		2.336	43.3	45.5
	2.34	891.9	2.3		2.34	864	3.1		2.34	870.5	3.2		2.34	0.1	54.9		2.34	884.9	0.6		2.34	68	52.4				2.34	25.8	52.5		2.34	61.7	56.1		2.34	40.7	57		2.34	7.1	47.8		2.34	15.6	45.6		2.34	42.5	45.5
	2.344	892.3	2.3		2.344	863.3	3.1		2.344	871.2	3.1		2.344	0.1	54.9		2.344	885.4	0.6		2.344	67.2	52.4				2.344	25.2	52.5		2.344	62.6	56		2.344	40	57		2.344	7.5	47.8		2.344	15.1	45.6		2.344	41.8	45.5
	2.348	892.7	2.3		2.348	862.7	3.1		2.348	871.8	3.1		2.348	0.1	54.9		2.348	885.9	0.6		2.348	66.4	52.3				2.348	24.6	52.5		2.348	63.4	55.9		2.348	39.2	57		2.348	7.9	47.8		2.348	14.6	45.6		2.348	41	45.5
	2.352	893.1	2.3		2.352	862	3.1		2.352	872.4	3.1		2.352	0	54.9		2.352	886.4	0.6		2.352	65.6	52.3				2.352	24	52.6		2.352	64.3	55.8		2.352	38.5	57		2.352	8.4	47.8		2.352	14.1	45.6		2.352	40.2	45.5
	2.356	893.4	2.3		2.356	861.4	3.1		2.356	873.1	3.1		2.356	0	54.8		2.356	886.9	0.6		2.356	64.8	52.3				2.356	23.3	52.6		2.356	65.2	55.8		2.356	37.7	57		2.356	8.8	47.8		2.356	13.6	45.6		2.356	39.4	45.5
	2.36	893.8	2.3		2.36	860.7	3.2		2.36	873.7	3.1		2.36	0	54.8		2.36	887.4	0.6		2.36	64	52.3				2.36	22.7	52.6		2.36	66.1	55.8		2.36	37	57		2.36	9.3	47.9		2.36	13.1	45.6		2.36	38.7	45.5
	2.364	894.2	2.3		2.364	860.1	3.2		2.364	874.3	3.1		2.364	0	54.8		2.364	887.9	0.6		2.364	63.2	52.3				2.364	22.1	52.6		2.364	67.1	55.7		2.364	36.2	57		2.364	9.7	47.9		2.364	12.7	45.6		2.364	37.9	45.5
	2.368	894.6	2.3		2.368	859.4	3.2		2.368	874.9	3.1		2.368	0	54.8		2.368	888.4	0.5		2.368	62.4	52.3				2.368	21.6	52.6		2.368	68	55.7		2.368	35.5	57		2.368	10.2	47.9		2.368	12.2	45.6		2.368	37.2	45.5
	2.372	894.9	2.3		2.372	858.8	3.2		2.372	875.5	3.1		2.372	0	54.8		2.372	888.9	0.5		2.372	61.6	52.3				2.372	21	52.6		2.372	68.9	55.7		2.372	34.8	57		2.372	10.7	47.9		2.372	11.7	45.6		2.372	36.4	45.5
	2.376	895.3	2.3		2.376	858.1	3.2		2.376	876.1	3.1		2.376	0.1	54.8		2.376	889.4	0.6		2.376	60.8	52.3				2.376	20.4	52.6		2.376	69.8	55.7		2.376	34.1	57		2.376	11.2	47.9		2.376	11.2	45.6		2.376	35.7	45.5
	2.38	895.7	2.3		2.38	857.5	3.2		2.38	876.7	3.1		2.38	0.1	54.8		2.38	889.9	0.6		2.38	60	52.3				2.38	19.8	52.6		2.38	70.7	55.7		2.38	33.4	57		2.38	11.7	47.9		2.38	10.8	45.6		2.38	35	45.5
	2.384	896	2.3		2.384	856.8	3.2		2.384	877.3	3.1		2.384	0.2	54.8		2.384	890.4	0.6		2.384	59.2	52.3				2.384	19.3	52.6		2.384	71.7	55.7		2.384	32.7	57		2.384	12.2	47.9		2.384	10.3	45.6		2.384	34.3	45.5
	2.388	896.4	2.2		2.388	856.1	3.2		2.388	877.8	3.1		2.388	0.2	54.8		2.388	890.8	0.6		2.388	58.4	52.3				2.388	18.7	52.6		2.388	72.6	55.7		2.388	32	57		2.388	12.7	47.9		2.388	9.9	45.6		2.388	33.5	45.5
	2.392	896.7	2.2		2.392	855.5	3.2		2.392	878.4	3.1		2.392	0.3	54.8		2.392	891.3	0.5		2.392	57.7	52.3				2.392	18.1	52.6		2.392	73.5	55.7		2.392	31.3	57		2.392	13.2	47.9		2.392	9.4	45.6		2.392	32.8	45.5
	2.396	897.1	2.2		2.396	854.8	3.2		2.396	879	3.1		2.396	0.4	54.8		2.396	891.7	0.5		2.396	56.9	52.3				2.396	17.6	52.6		2.396	74.4	55.6		2.396	30.6	57		2.396	13.8	48		2.396	9	45.6		2.396	32.1	45.5
	2.4	897.4	2.2		2.4	854.1	3.2		2.4	879.5	3.1		2.4	0.5	54.8		2.4	892.2	0.5		2.4	56.1	52.4				2.4	17.1	52.5		2.4	75.4	55.6		2.4	29.9	57		2.4	14.3	48		2.4	8.6	45.6		2.4	31.4	45.5
	2.404	897.7	2.2		2.404	853.4	3.3		2.404	880.1	3.1		2.404	0.6	54.8		2.404	892.6	0.5		2.404	55.3	52.4				2.404	16.5	52.5		2.404	76.3	55.5		2.404	29.3	57		2.404	14.8	48		2.404	8.1	45.6		2.404	30.7	45.5
	2.408	898	2.2		2.408	852.7	3.3		2.408	880.6	3.1		2.408	0.7	54.8		2.408	893	0.6		2.408	54.6	52.4				2.408	16	52.5		2.408	77.3	55.5		2.408	28.6	57		2.408	15.4	48		2.408	7.7	45.6		2.408	30	45.5
	2.412	898.3	2.2		2.412	852	3.3		2.412	881.2	3.1		2.412	0.8	54.8		2.412	893.4	0.6		2.412	53.8	52.4				2.412	15.5	52.5		2.412	78.2	55.5		2.412	27.9	57		2.412	15.9	48		2.412	7.3	45.6		2.412	29.4	45.5
	2.416	898.6	2.2		2.416	851.3	3.4		2.416	881.7	3.1		2.416	1	54.8		2.416	893.8	0.6		2.416	53	52.3				2.416	14.9	52.5		2.416	79.1	55.4		2.416	27.3	57		2.416	16.5	48		2.416	7	45.6		2.416	28.7	45.5
	2.42	898.9	2.2		2.42	850.7	3.4		2.42	882.2	3.1		2.42	1.1	54.8		2.42	894.2	0.5		2.42	52.3	52.3				2.42	14.4	52.5		2.42	80.1	55.4		2.42	26.6	57		2.42	17	48		2.42	6.6	45.6		2.42	28	45.5
	2.424	899.2	2.2		2.424	850	3.4		2.424	882.8	3.1		2.424	1.3	54.8		2.424	894.6	0.5		2.424	51.5	52.3				2.424	13.9	52.5		2.424	81.1	55.3		2.424	26	57		2.424	17.6	48		2.424	6.2	45.6		2.424	27.3	45.5
	2.428	899.5	2.2		2.428	849.3	3.4		2.428	883.3	3.1		2.428	1.5	54.8		2.428	895	0.5		2.428	50.8	52.3				2.428	13.4	52.5		2.428	82	55.3		2.428	25.4	57		2.428	18.2	48		2.428	5.8	45.5		2.428	26.7	45.5
	2.432	899.8	2.2		2.432	848.6	3.4		2.432	883.8	3.1		2.432	1.7	54.8		2.432	895.4	0.5		2.432	50.1	52.3				2.432	12.9	52.5		2.432	83	55.3		2.432	24.8	57		2.432	18.8	48		2.432	5.4	45.5		2.432	26	45.5
	2.436	900.1	2.2		2.436	847.9	3.4		2.436	884.3	3.1		2.436	1.9	54.8		2.436	895.8	0.6		2.436	49.3	52.3				2.436	12.4	52.5		2.436	83.9	55.2		2.436	24.2	57		2.436	19.3	48		2.436	5.1	45.5		2.436	25.4	45.5
	2.44	900.4	2.2		2.44	847.2	3.4		2.44	884.8	3.1		2.44	2.1	54.8		2.44	896.2	0.7		2.44	48.6	52.3				2.44	11.9	52.5		2.44	84.9	55.1		2.44	23.5	57		2.44	19.9	48		2.44	4.7	45.5		2.44	24.8	45.5
	2.444	900.6	2.2		2.444	846.5	3.4		2.444	885.3	3.1		2.444	2.3	54.8		2.444	896.6	0.6		2.444	47.9	52.3				2.444	11.4	52.5		2.444	85.9	55		2.444	22.9	57		2.444	20.5	48		2.444	4.3	45.5		2.444	24.1	45.5
	2.448	900.9	2.2		2.448	845.7	3.5		2.448	885.8	3.1		2.448	2.5	54.8		2.448	897	0.6		2.448	47.2	52.3				2.448	10.9	52.5		2.448	86.9	54.9		2.448	22.3	57		2.448	21.1	48.1		2.448	4	45.5		2.448	23.5	45.5
	2.452	901.2	2.2		2.452	845	3.5		2.452	886.2	3.1		2.452	2.7	54.8		2.452	897.3	0.6		2.452	46.5	52.3				2.452	10.5	52.5		2.452	87.8	54.8		2.452	21.7	57		2.452	21.7	48.1		2.452	3.7	45.5		2.452	22.9	45.5
	2.456	901.4	2.2		2.456	844.3	3.5		2.456	886.7	3		2.456	3	54.8		2.456	897.7	0.6		2.456	45.8	52.3				2.456	10	52.5		2.456	88.8	54.6		2.456	21.1	57		2.456	22.3	48.1		2.456	3.4	45.5		2.456	22.3	45.5
	2.46	901.7	2.2		2.46	843.6	3.5		2.46	887.2	3		2.46	3.2	54.8		2.46	898.1	0.6		2.46	45.1	52.3				2.46	9.6	52.5		2.46	89.8	54.5		2.46	20.5	57		2.46	23	48.1		2.46	3	45.5		2.46	21.7	45.5
	2.464	901.9	2.2		2.464	842.9	3.5		2.464	887.6	3		2.464	3.5	54.8		2.464	898.4	0.6		2.464	44.4	52.3				2.464	9.1	52.5		2.464	90.8	54.3		2.464	19.9	57		2.464	23.6	48.2		2.464	2.7	45.5		2.464	21.1	45.5
	2.468	902.2	2.2		2.468	842.1	3.5		2.468	888.1	3		2.468	3.7	54.8		2.468	898.8	0.6		2.468	43.7	52.3				2.468	8.7	52.4		2.468	91.8	54.2		2.468	19.3	56.9		2.468	24.2	48.2		2.468	2.4	45.5		2.468	20.5	45.5
	2.472	902.4	2.2		2.472	841.4	3.5		2.472	888.5	3		2.472	4	54.8		2.472	899.1	0.6		2.472	43	52.3				2.472	8.3	52.4		2.472	92.8	54.1		2.472	18.8	56.9		2.472	24.9	48.2		2.472	2.2	45.5		2.472	19.9	45.5
	2.476	902.7	2.2		2.476	840.7	3.5		2.476	889	3		2.476	4.2	54.8		2.476	899.5	0.6		2.476	42.4	52.3				2.476	7.8	52.4		2.476	93.8	53.9		2.476	18.2	56.9		2.476	25.5	48.2		2.476	1.9	45.5		2.476	19.4	45.5
	2.48	902.9	2.2		2.48	839.9	3.5		2.48	889.4	3		2.48	4.5	54.8		2.48	899.8	0.6		2.48	41.7	52.3				2.48	7.4	52.4		2.48	94.8	53.8		2.48	17.6	56.8		2.48	26.2	48.2		2.48	1.7	45.5		2.48	18.8	45.5
	2.484	903.1	2.2		2.484	839.2	3.6		2.484	889.8	3		2.484	4.8	54.8		2.484	900.1	0.6		2.484	41	52.3				2.484	7	52.4		2.484	95.8	53.7		2.484	17.1	56.8		2.484	26.8	48.2		2.484	1.4	45.5		2.484	18.3	45.5
	2.488	903.3	2.2		2.488	838.4	3.6		2.488	890.3	3		2.488	5	54.8		2.488	900.5	0.6		2.488	40.4	52.3				2.488	6.7	52.4		2.488	96.8	53.7		2.488	16.5	56.8		2.488	27.5	48.2		2.488	1.2	45.5		2.488	17.7	45.5
	2.492	903.5	2.1		2.492	837.7	3.6		2.492	890.7	3		2.492	5.3	54.9		2.492	900.8	0.6		2.492	39.7	52.3				2.492	6.3	52.4		2.492	97.8	53.6		2.492	16	56.8		2.492	28.2	48.2		2.492	1	45.5		2.492	17.2	45.5
	2.496	903.7	2.1		2.496	836.9	3.6		2.496	891.1	3		2.496	5.6	54.9		2.496	901.1	0.7		2.496	39.1	52.3				2.496	5.9	52.4		2.496	98.9	53.5		2.496	15.5	56.7		2.496	28.9	48.2		2.496	0.8	45.5		2.496	16.6	45.5
	2.5	903.9	2.1		2.5	836.2	3.6		2.5	891.5	3		2.5	5.9	54.9		2.5	901.4	0.7		2.5	38.4	52.3				2.5	5.6	52.4		2.5	99.9	53.4		2.5	15	56.7		2.5	29.6	48.2		2.5	0.7	45.4		2.5	16.1	45.5
	2.504	904.1	2.1		2.504	835.4	3.6		2.504	891.9	3		2.504	6.2	54.9		2.504	901.8	0.7		2.504	37.8	52.3				2.504	5.2	52.3		2.504	100.9	53.3		2.504	14.4	56.7		2.504	30.3	48.2		2.504	0.5	45.4		2.504	15.6	45.5
	2.508	904.3	2.1		2.508	834.6	3.6		2.508	892.3	3		2.508	6.5	54.9		2.508	902.1	0.6		2.508	37.2	52.3				2.508	4.9	52.3		2.508	102	53.2		2.508	13.9	56.7		2.508	31	48.1		2.508	0.4	45.4		2.508	15.1	45.5
	2.512	904.5	2.1		2.512	833.9	3.6		2.512	892.6	3		2.512	6.8	54.9		2.512	902.4	0.6		2.512	36.5	52.3				2.512	4.5	52.3		2.512	103	53		2.512	13.4	56.7		2.512	31.7	48.1		2.512	0.3	45.4		2.512	14.6	45.5
	2.516	904.7	2.2		2.516	833.1	3.6		2.516	893	3		2.516	7.1	54.9		2.516	902.7	0.7		2.516	35.9	52.3				2.516	4.2	52.3		2.516	104.1	53		2.516	12.9	56.7		2.516	32.4	48.1		2.516	0.2	45.4		2.516	14	45.5
	2.52	904.9	2.2		2.52	832.3	3.7		2.52	893.4	3		2.52	7.4	55		2.52	903	0.7		2.52	35.3	52.3				2.52	3.9	52.2		2.52	105.1	52.9		2.52	12.5	56.7		2.52	33.1	48.1		2.52	0.2	45.4		2.52	13.5	45.5
	2.524	905.1	2.2		2.524	831.5	3.7		2.524	893.8	3		2.524	7.8	55		2.524	903.3	0.7		2.524	34.7	52.3				2.524	3.6	52.2		2.524	106.2	52.9		2.524	12	56.7		2.524	33.9	48.1		2.524	0.1	45.4		2.524	13.1	45.5
	2.528	905.2	2.2		2.528	830.7	3.7		2.528	894.1	3		2.528	8.1	55		2.528	903.6	0.6		2.528	34.1	52.3				2.528	3.3	52.2		2.528	107.3	52.8		2.528	11.5	56.8		2.528	34.6	48.1		2.528	0	45.4		2.528	12.6	45.5
	2.532	905.4	2.2		2.532	830	3.7		2.532	894.5	3		2.532	8.4	55		2.532	903.9	0.5		2.532	33.5	52.3				2.532	3	52.2		2.532	108.4	52.8		2.532	11.1	56.8		2.532	35.3	48.1		2.532	0	45.4		2.532	12.1	45.5
	2.536	905.6	2.2		2.536	829.2	3.7		2.536	894.8	3		2.536	8.8	55		2.536	904.1	0.5		2.536	32.9	52.3				2.536	2.7	52.1		2.536	109.4	52.7		2.536	10.6	56.8		2.536	36	48.1		2.536	0	45.4		2.536	11.6	45.5
	2.54	905.8	2.2		2.54	828.4	3.7		2.54	895.2	3		2.54	9.1	55		2.54	904.4	0.6		2.54	32.3	52.2				2.54	2.4	52.1		2.54	110.5	52.6		2.54	10.2	56.8		2.54	36.8	48.1		2.54	0	45.4		2.54	11.1	45.4
	2.544	905.9	2.2		2.544	827.5	3.7		2.544	895.5	3		2.544	9.5	55		2.544	904.7	0.6		2.544	31.7	52.2				2.544	2.2	52.1		2.544	111.6	52.4		2.544	9.7	56.7		2.544	37.5	48		2.544	0	45.4		2.544	10.7	45.4
	2.548	906.1	2.1		2.548	826.7	3.7		2.548	895.9	3		2.548	9.9	55		2.548	905	0.5		2.548	31.1	52.2				2.548	1.9	52.1		2.548	112.6	52.2		2.548	9.3	56.7		2.548	38.2	48		2.548	0.1	45.4		2.548	10.2	45.4
	2.552	906.2	2.1		2.552	825.9	3.8		2.552	896.2	3		2.552	10.2	55		2.552	905.2	0.5		2.552	30.6	52.2				2.552	1.7	52		2.552	113.7	51.9		2.552	8.9	56.7		2.552	39	48		2.552	0.1	45.4		2.552	9.8	45.4
	2.556	906.4	2.1		2.556	825.1	3.8		2.556	896.5	3		2.556	10.6	55		2.556	905.5	0.5		2.556	30	52.2				2.556	1.5	52		2.556	114.8	51.5		2.556	8.5	56.7		2.556	39.7	48		2.556	0.1	45.4		2.556	9.3	45.4
	2.56	906.6	2.1		2.56	824.3	3.8		2.56	896.9	3		2.56	11	55		2.56	905.7	0.5		2.56	29.4	52.2				2.56	1.3	52		2.56	115.9	51.1		2.56	8.1	56.7		2.56	40.4	48		2.56	0.2	45.5		2.56	8.9	45.4
	2.564	906.7	2.1		2.564	823.5	3.9		2.564	897.2	3		2.564	11.4	55		2.564	906	0.5		2.564	28.9	52.2				2.564	1.1	52		2.564	117	50.7		2.564	7.7	56.6		2.564	41.2	47.9		2.564	0.3	45.5		2.564	8.5	45.4
	2.568	906.9	2.1		2.568	822.7	3.9		2.568	897.5	2.9		2.568	11.8	55		2.568	906.2	0.5		2.568	28.3	52.2				2.568	0.9	52		2.568	118.1	50.1		2.568	7.3	56.6		2.568	42	47.9		2.568	0.4	45.5		2.568	8	45.4
	2.572	907	2.1		2.572	821.8	4		2.572	897.8	2.9		2.572	12.2	55		2.572	906.5	0.5		2.572	27.8	52.2				2.572	0.7	52		2.572	119.2	49.6		2.572	6.9	56.6		2.572	42.7	47.9		2.572	0.6	45.5		2.572	7.6	45.4
	2.576	907.1	2.1		2.576	821	4		2.576	898.1	2.9		2.576	12.7	55		2.576	906.7	0.6		2.576	27.2	52.2				2.576	0.6	52		2.576	120.3	49		2.576	6.5	56.6		2.576	43.5	47.9		2.576	0.7	45.5		2.576	7.2	45.4
	2.58	907.3	2.1		2.58	820.2	4.1		2.58	898.4	2.9		2.58	13.1	55.1		2.58	906.9	0.6		2.58	26.7	52.2				2.58	0.5	52		2.58	121.4	48.3		2.58	6.1	56.6		2.58	44.3	47.8		2.58	0.8	45.5		2.58	6.9	45.4
	2.584	907.4	2.1		2.584	819.3	4.3		2.584	898.7	2.9		2.584	13.5	55.1		2.584	907.1	0.6		2.584	26.2	52.2				2.584	0.4	52		2.584	122.5	47.6		2.584	5.8	56.6		2.584	45	47.8		2.584	1	45.5		2.584	6.5	45.4
	2.588	907.6	2.1		2.588	818.5	4.4		2.588	899	2.9		2.588	13.9	55.1		2.588	907.4	0.6		2.588	25.6	52.2				2.588	0.3	52		2.588	123.6	46.9		2.588	5.4	56.6		2.588	45.8	47.7		2.588	1.2	45.5		2.588	6.1	45.4
	2.592	907.7	2.1		2.592	817.6	4.7		2.592	899.4	2.9		2.592	14.3	55.1		2.592	907.6	0.6		2.592	25.1	52.2				2.592	0.2	52		2.592	124.7	46.3		2.592	5.1	56.5		2.592	46.6	47.6		2.592	1.4	45.5		2.592	5.7	45.4
	2.596	907.8	2.1		2.596	816.8	5		2.596	899.7	2.9		2.596	14.7	55.1		2.596	907.8	0.6		2.596	24.6	52.2				2.596	0.1	52		2.596	125.8	45.7		2.596	4.7	56.5		2.596	47.4	47.5		2.596	1.6	45.5		2.596	5.3	45.4
	2.6	908	2.1		2.6	815.9	5.3		2.6	900	2.9		2.6	15.2	55.1		2.6	908	0.7		2.6	24.1	52.2				2.6	0.1	52		2.6	126.9	45.2		2.6	4.4	56.5		2.6	48.2	47.4		2.6	1.9	45.4		2.6	5	45.4
	2.604	908.1	2.1		2.604	815.1	5.7		2.604	900.3	2.9		2.604	15.6	55.1		2.604	908.2	0.6		2.604	23.6	52.2				2.604	0	52		2.604	128	44.9		2.604	4.1	56.5		2.604	49	47.1		2.604	2.1	45.4		2.604	4.6	45.4
	2.608	908.2	2.1		2.608	814.2	6.1		2.608	900.6	2.9		2.608	16	55.1		2.608	908.4	0.6		2.608	23.1	52.2				2.608	0	52		2.608	129.1	44.6		2.608	3.8	56.5		2.608	49.8	46.8		2.608	2.4	45.4		2.608	4.3	45.4
	2.612	908.3	2.1		2.612	813.3	6.7		2.612	900.9	2.9		2.612	16.5	55.1		2.612	908.6	0.6		2.612	22.6	52.2				2.612	0	52		2.612	130.2	44.4		2.612	3.4	56.5		2.612	50.7	46.6		2.612	2.7	45.4		2.612	3.9	45.3
	2.616	908.4	2.1		2.616	812.5	7.2		2.616	901.1	2.9		2.616	16.9	55.1		2.616	908.8	0.6		2.616	22.1	52.2				2.616	0	52		2.616	131.4	44.3		2.616	3.1	56.5		2.616	51.5	46.3		2.616	3	45.4		2.616	3.6	45.3
	2.62	908.6	2.1		2.62	811.6	7.8		2.62	901.4	2.9		2.62	17.3	55.1		2.62	909	0.7		2.62	21.6	52.2				2.62	0	52		2.62	132.5	44.1		2.62	2.9	56.5		2.62	52.3	46.1		2.62	3.3	45.4		2.62	3.2	45.3
	2.624	908.7	2.1		2.624	810.8	8.4		2.624	901.7	2.9		2.624	17.8	55.1		2.624	909.2	0.6		2.624	21.1	52.2				2.624	0	52		2.624	133.6	44		2.624	2.6	56.5		2.624	53.1	46		2.624	3.7	45.4		2.624	2.9	45.3
	2.628	908.8	2.1		2.628	809.9	9		2.628	901.9	2.9		2.628	18.2	55.1		2.628	909.4	0.5		2.628	20.6	52.2				2.628	0.1	52		2.628	134.7	43.8		2.628	2.3	56.5		2.628	54	45.9		2.628	4	45.4		2.628	2.6	45.2
	2.632	908.9	2.1		2.632	809	9.7		2.632	902.2	2.9		2.632	18.7	55.1		2.632	909.6	0.5		2.632	20.2	52.2				2.632	0.1	52		2.632	135.9	43.6		2.632	2.1	56.5		2.632	54.8	45.8		2.632	4.4	45.4		2.632	2.3	45.2
	2.636	909	2.1		2.636	808.1	10.3		2.636	902.4	2.9		2.636	19.2	55.1		2.636	909.7	0.5		2.636	19.7	52.2				2.636	0.2	51.9		2.636	137	43.3		2.636	1.9	56.5		2.636	55.6	45.8		2.636	4.7	45.4		2.636	2.1	45.2
	2.64	909	2.1		2.64	807.3	11		2.64	902.7	2.9		2.64	19.6	55.2		2.64	909.9	0.6		2.64	19.2	52.2				2.64	0.3	51.9		2.64	138.1	43		2.64	1.6	56.5		2.64	56.5	45.7		2.64	5.1	45.4		2.64	1.8	45.2
	2.644	909.1	2.1		2.644	806.4	11.7		2.644	902.9	2.9		2.644	20.1	55.2		2.644	910.1	0.6		2.644	18.7	52.2				2.644	0.4	51.9		2.644	139.3	42.6		2.644	1.4	56.5		2.644	57.3	45.7		2.644	5.5	45.4		2.644	1.6	45.2
	2.648	909.2	2.1		2.648	805.5	12.3		2.648	903.1	2.9		2.648	20.6	55.2		2.648	910.2	0.6		2.648	18.3	52.2				2.648	0.6	51.9		2.648	140.4	42		2.648	1.2	56.5		2.648	58.2	45.6		2.648	5.9	45.4		2.648	1.3	45.2
	2.652	909.3	2.1		2.652	804.6	12.9		2.652	903.4	2.9		2.652	21.1	55.2		2.652	910.4	0.6		2.652	17.8	52.2				2.652	0.7	51.9		2.652	141.5	41.3		2.652	1	56.5		2.652	59.1	45.5		2.652	6.3	45.4		2.652	1.1	45.2
	2.656	909.4	2.1		2.656	803.7	13.5		2.656	903.6	2.9		2.656	21.6	55.2		2.656	910.5	0.6		2.656	17.3	52.2				2.656	0.9	51.9		2.656	142.7	40.4		2.656	0.9	56.5		2.656	59.9	45.5		2.656	6.7	45.4		2.656	0.9	45.2
	2.66	909.4	2.1		2.66	802.8	14.1		2.66	903.8	2.9		2.66	22.1	55.2		2.66	910.7	0.6		2.66	16.9	52.2				2.66	1.1	51.9		2.66	143.8	39.4		2.66	0.7	56.5		2.66	60.8	45.5		2.66	7.1	45.4		2.66	0.8	45.2
	2.664	909.5	2.1		2.664	801.9	14.6		2.664	904	2.9		2.664	22.6	55.2		2.664	910.8	0.6		2.664	16.5	52.2				2.664	1.3	51.9		2.664	144.9	38.4		2.664	0.6	56.5		2.664	61.7	45.4		2.664	7.5	45.4		2.664	0.6	45.2
	2.668	909.6	2.1		2.668	801.1	15.2		2.668	904.2	2.9		2.668	23.1	55.2		2.668	910.9	0.5		2.668	16	52.2				2.668	1.5	51.9		2.668	146.1	37.6		2.668	0.4	56.5		2.668	62.6	45.4		2.668	8	45.4		2.668	0.5	45.2
	2.672	909.6	2.1		2.672	800.2	15.8		2.672	904.5	2.9		2.672	23.6	55.2		2.672	911.1	0.5		2.672	15.6	52.2				2.672	1.7	51.9		2.672	147.2	36.8		2.672	0.3	56.5		2.672	63.5	45.4		2.672	8.4	45.5		2.672	0.3	45.2
	2.676	909.7	2.1		2.676	799.3	16.4		2.676	904.7	2.9		2.676	24.1	55.2		2.676	911.2	0.6		2.676	15.1	52.2				2.676	2	51.9		2.676	148.4	36.2		2.676	0.2	56.5		2.676	64.4	45.4		2.676	8.8	45.5		2.676	0.3	45.2
	2.68	909.7	2.1		2.68	798.4	17.1		2.68	904.9	2.9		2.68	24.5	55.2		2.68	911.3	0.6		2.68	14.7	52.2				2.68	2.3	51.9		2.68	149.5	35.6		2.68	0.2	56.5		2.68	65.3	45.4		2.68	9.3	45.5		2.68	0.2	45.2
	2.684	909.8	2.2		2.684	797.5	17.8		2.684	905.1	2.9		2.684	25	55.2		2.684	911.4	0.6		2.684	14.3	52.2				2.684	2.6	51.9		2.684	150.7	35.2		2.684	0.1	56.5		2.684	66.2	45.4		2.684	9.8	45.5		2.684	0.1	45.2
	2.688	909.8	2.2		2.688	796.6	18.6		2.688	905.2	2.8		2.688	25.5	55.2		2.688	911.5	0.5		2.688	13.9	52.2				2.688	2.9	51.9		2.688	151.9	34.9		2.688	0	56.5		2.688	67.1	45.4		2.688	10.2	45.5		2.688	0.1	45.2
	2.692	909.9	2.2		2.692	795.7	19.4		2.692	905.4	2.8		2.692	26	55.2		2.692	911.7	0.6		2.692	13.5	52.2				2.692	3.3	51.9		2.692	153	34.6		2.692	0	56.5		2.692	68	45.4		2.692	10.7	45.5		2.692	0	45.2
	2.696	909.9	2.2		2.696	794.8	20.2		2.696	905.6	2.8		2.696	26.5	55.2		2.696	911.8	0.6		2.696	13.1	52.2				2.696	3.6	51.9		2.696	154.2	34.3		2.696	0	56.5		2.696	68.9	45.4		2.696	11.2	45.5		2.696	0	45.2
	2.7	909.9	2.2		2.7	793.9	20.8		2.7	905.8	2.8		2.7	27.1	55.2		2.7	911.9	0.7		2.7	12.7	52.2				2.7	4	51.9		2.7	155.3	34		2.7	0	56.5		2.7	69.8	45.4		2.7	11.7	45.5		2.7	0	45.2
	2.704	909.9	2.2		2.704	793	21.4		2.704	906	2.8		2.704	27.6	55.2		2.704	912	0.7		2.704	12.3	52.2				2.704	4.4	51.9		2.704	156.5	33.5		2.704	0	56.5		2.704	70.8	45.3		2.704	12.2	45.6		2.704	0	45.2
	2.708	910	2.2		2.708	792.1	21.9		2.708	906.1	2.8		2.708	28.1	55.2		2.708	912.1	0.6		2.708	11.9	52.2				2.708	4.7	51.9		2.708	157.7	33.1		2.708	0.1	56.5		2.708	71.7	45.3		2.708	12.7	45.6		2.708	0	45.2
	2.712	910	2.2		2.712	791.2	22.3		2.712	906.3	2.8		2.712	28.6	55.2		2.712	912.2	0.6		2.712	11.5	52.2				2.712	5.1	51.9		2.712	158.8	32.6		2.712	0.1	56.5		2.712	72.6	45.2		2.712	13.3	45.6		2.712	0.1	45.2
	2.716	910	2.2		2.716	790.2	22.7		2.716	906.5	2.8		2.716	29.2	55.2		2.716	912.3	0.7		2.716	11.1	52.2				2.716	5.5	51.9		2.716	160	32.1		2.716	0.2	56.5		2.716	73.6	45.2		2.716	13.9	45.6		2.716	0.1	45.2
	2.72	910	2.2		2.72	789.3	23.2		2.72	906.7	2.8		2.72	29.7	55.2		2.72	912.4	0.7		2.72	10.7	52.2				2.72	5.9	51.9		2.72	161.2	31.6		2.72	0.3	56.5		2.72	74.5	45.2		2.72	14.4	45.6		2.72	0.2	45.2
	2.724	910	2.2		2.724	788.4	23.7		2.724	906.8	2.8		2.724	30.2	55.2		2.724	912.5	0.6		2.724	10.4	52.2				2.724	6.3	51.9		2.724	162.3	31		2.724	0.4	56.5		2.724	75.5	45.1		2.724	15	45.6		2.724	0.2	45.2
	2.728	910	2.2		2.728	787.5	24.4		2.728	907	2.8		2.728	30.8	55.2		2.728	912.6	0.5		2.728	10	52.1				2.728	6.8	51.9		2.728	163.6	30.4		2.728	0.5	56.6		2.728	76.5	45		2.728	15.5	45.6		2.728	0.4	45.2
	2.732	910	2.2		2.732	786.5	25.2		2.732	907.1	2.8		2.732	31.3	55.2		2.732	912.7	0.5		2.732	9.7	52.1				2.732	7.2	51.9		2.732	164.8	29.7		2.732	0.7	56.6		2.732	77.4	44.9		2.732	16.1	45.6		2.732	0.5	45.2
	2.736	909.9	2.2		2.736	785.6	26.2		2.736	907.2	2.8		2.736	31.8	55.2		2.736	912.8	0.4		2.736	9.3	52.1				2.736	7.6	51.9		2.736	166	29		2.736	0.8	56.6		2.736	78.4	44.8		2.736	16.7	45.6		2.736	0.6	45.2
	2.74	909.9	2.2		2.74	784.6	27.2		2.74	907.4	2.8		2.74	32.4	55.2		2.74	912.9	0.4		2.74	8.9	52.1				2.74	8.1	51.9		2.74	167.2	28.1		2.74	1	56.6		2.74	79.4	44.7		2.74	17.2	45.6		2.74	0.7	45.2
	2.744	909.9	2.2		2.744	783.7	28.1		2.744	907.5	2.8		2.744	33	55.2		2.744	913	0.4		2.744	8.6	52.1				2.744	8.5	51.9		2.744	168.3	27.3		2.744	1.2	56.6		2.744	80.3	44.5		2.744	17.8	45.6		2.744	0.9	45.2
	2.748	909.8	2.3		2.748	782.7	28.9		2.748	907.6	2.8		2.748	33.5	55.2		2.748	913.1	0.4		2.748	8.3	52.1				2.748	9	51.9		2.748	169.5	26.6		2.748	1.4	56.6		2.748	81.3	44.3		2.748	18.4	45.6		2.748	1.1	45.2
	2.752	909.8	2.3		2.752	781.8	29.5		2.752	907.7	2.8		2.752	34.1	55.2		2.752	913.2	0.4		2.752	8	52				2.752	9.5	51.9		2.752	170.7	25.9		2.752	1.7	56.6		2.752	82.2	43.9		2.752	19	45.6		2.752	1.3	45.2
	2.756	909.7	2.3		2.756	780.8	29.9		2.756	907.9	2.8		2.756	34.6	55.2		2.756	913.3	0.4		2.756	7.7	52				2.756	9.9	51.9		2.756	171.9	25.5		2.756	1.9	56.6		2.756	83.2	43.5		2.756	19.6	45.6		2.756	1.5	45.2
	2.76	909.6	2.3		2.76	779.9	30.4		2.76	908	2.8		2.76	35.2	55.2		2.76	913.4	0.4		2.76	7.4	52				2.76	10.4	52		2.76	173.1	25.3		2.76	2.2	56.6		2.76	84.2	43		2.76	20.2	45.6		2.76	1.7	45.2
	2.764	909.6	2.3		2.764	778.9	30.8		2.764	908.1	2.8		2.764	35.7	55.2		2.764	913.5	0.4		2.764	7.1	52				2.764	10.9	52		2.764	174.3	25		2.764	2.5	56.6		2.764	85.2	42.4		2.764	20.8	45.6		2.764	1.9	45.2
	2.768	909.5	2.3		2.768	778	31.2		2.768	908.2	2.8		2.768	36.3	55.2		2.768	913.5	0.4		2.768	6.8	52				2.768	11.4	52		2.768	175.5	24.8		2.768	2.8	56.6		2.768	86.1	41.9		2.768	21.4	45.6		2.768	2.2	45.2
	2.772	909.3	2.4		2.772	777	31.8		2.772	908.3	2.8		2.772	36.9	55.2		2.772	913.6	0.4		2.772	6.5	52				2.772	11.9	52		2.772	176.7	24.6		2.772	3.1	56.6		2.772	87.1	41.4		2.772	22	45.6		2.772	2.4	45.2
	2.776	909.2	2.4		2.776	776	32.3		2.776	908.4	2.8		2.776	37.5	55.2		2.776	913.7	0.4		2.776	6.2	52				2.776	12.4	52		2.776	177.9	24.3		2.776	3.4	56.6		2.776	88.1	40.9		2.776	22.6	45.6		2.776	2.7	45.2
	2.78	909.1	2.4		2.78	775.1	32.9		2.78	908.5	2.8		2.78	38	55.2		2.78	913.8	0.4		2.78	5.9	52				2.78	12.9	52		2.78	179.1	24.1		2.78	3.8	56.6		2.78	89.1	40.4		2.78	23.2	45.6		2.78	3	45.2
	2.784	909	2.4		2.784	774.1	33.5		2.784	908.6	2.9		2.784	38.6	55.3		2.784	913.8	0.4		2.784	5.6	52				2.784	13.5	52		2.784	180.3	23.8		2.784	4.1	56.6		2.784	90.1	39.9		2.784	23.9	45.6		2.784	3.4	45.2
	2.788	908.8	2.4		2.788	773.1	34.2		2.788	908.7	2.9		2.788	39.2	55.3		2.788	913.9	0.4		2.788	5.3	52				2.788	14	52		2.788	181.5	23.5		2.788	4.5	56.7		2.788	91.1	39.4		2.788	24.5	45.5		2.788	3.7	45.2
	2.792	908.7	2.4		2.792	772.1	34.8		2.792	908.8	2.9		2.792	39.8	55.3		2.792	914	0.4		2.792	5.1	51.9				2.792	14.5	52		2.792	182.7	23.2		2.792	4.9	56.7		2.792	92.1	38.9		2.792	25.1	45.5		2.792	4.1	45.2
	2.796	908.5	2.4		2.796	771.2	35.4		2.796	908.9	2.9		2.796	40.4	55.3		2.796	914	0.4		2.796	4.8	51.9				2.796	15.1	52		2.796	183.9	22.8		2.796	5.3	56.7		2.796	93.1	38.4		2.796	25.8	45.5		2.796	4.4	45.2
	2.8	908.4	2.4		2.8	770.2	35.9		2.8	909	2.8		2.8	41	55.3		2.8	914.1	0.5		2.8	4.5	51.9				2.8	15.6	52		2.8	185.1	22.2		2.8	5.6	56.7		2.8	94.2	37.9		2.8	26.4	45.4		2.8	4.8	45.2
	2.804	908.2	2.4		2.804	769.2	36.4		2.804	909.1	2.8		2.804	41.6	55.3		2.804	914.1	0.5		2.804	4.3	51.9				2.804	16.2	52		2.804	186.3	21.6		2.804	6.1	56.7		2.804	95.2	37.3		2.804	27.1	45.4		2.804	5.1	45.2
	2.808	908	2.4		2.808	768.2	36.9		2.808	909.1	2.8		2.808	42.2	55.4		2.808	914.2	0.6		2.808	4	51.9				2.808	16.7	52		2.808	187.5	21		2.808	6.5	56.7		2.808	96.2	36.8		2.808	27.7	45.4		2.808	5.5	45.2
	2.812	907.8	2.4		2.812	767.2	37.4		2.812	909.2	2.9		2.812	42.8	55.4		2.812	914.2	0.6		2.812	3.8	51.9				2.812	17.3	52		2.812	188.7	20.4		2.812	6.9	56.7		2.812	97.2	36.4		2.812	28.4	45.4		2.812	5.9	45.3
	2.816	907.6	2.4		2.816	766.2	37.9		2.816	909.3	2.9		2.816	43.5	55.5		2.816	914.3	0.6		2.816	3.6	51.9				2.816	17.8	52		2.816	189.9	19.9		2.816	7.3	56.7		2.816	98.2	36		2.816	29.1	45.4		2.816	6.3	45.3
	2.82	907.4	2.4		2.82	765.2	38.4		2.82	909.4	2.9		2.82	44.1	55.6		2.82	914.3	0.6		2.82	3.3	51.9				2.82	18.4	52		2.82	191.1	19.4		2.82	7.7	56.7		2.82	99.2	35.6		2.82	29.8	45.4		2.82	6.7	45.3
	2.824	907.2	2.4		2.824	764.2	38.9		2.824	909.4	2.9		2.824	44.8	55.6		2.824	914.4	0.6		2.824	3.1	51.9				2.824	19	52		2.824	192.3	19		2.824	8.2	56.7		2.824	100.3	35.2		2.824	30.5	45.4		2.824	7.1	45.3
	2.828	907	2.4		2.828	763.2	39.3		2.828	909.5	2.9		2.828	45.4	55.6		2.828	914.4	0.5		2.828	2.9	51.9				2.828	19.6	52		2.828	193.5	18.7		2.828	8.6	56.7		2.828	101.3	34.8		2.828	31.1	45.4		2.828	7.5	45.3
	2.832	906.8	2.4		2.832	762.2	39.7		2.832	909.6	2.9		2.832	46.1	55.6		2.832	914.4	0.5		2.832	2.6	51.9				2.832	20.2	52		2.832	194.7	18.3		2.832	9.1	56.7		2.832	102.3	34.3		2.832	31.8	45.4		2.832	8	45.3
	2.836	906.6	2.4		2.836	761.2	40.1		2.836	909.6	2.9		2.836	46.7	55.6		2.836	914.5	0.4		2.836	2.4	51.9				2.836	20.7	52		2.836	196	18.1		2.836	9.5	56.7		2.836	103.3	33.8		2.836	32.5	45.4		2.836	8.4	45.3
	2.84	906.4	2.4		2.84	760.1	40.5		2.84	909.7	2.9		2.84	47.4	55.6		2.84	914.5	0.4		2.84	2.2	51.9				2.84	21.3	52		2.84	197.2	17.8		2.84	10	56.8		2.84	104.4	33.3		2.84	33.2	45.4		2.84	8.8	45.3
	2.844	906.2	2.4		2.844	759.1	41		2.844	909.8	2.9		2.844	48	55.7		2.844	914.5	0.4		2.844	2	51.9				2.844	21.9	52		2.844	198.4	17.6		2.844	10.5	56.8		2.844	105.4	32.7		2.844	33.9	45.4		2.844	9.3	45.3
	2.848	906	2.4		2.848	758.1	41.4		2.848	909.8	2.9		2.848	48.7	55.7		2.848	914.5	0.4		2.848	1.8	51.9				2.848	22.6	52		2.848	199.6	17.4		2.848	11	56.8		2.848	106.5	32		2.848	34.6	45.4		2.848	9.8	45.3
	2.852	905.7	2.4		2.852	757.1	41.8		2.852	909.9	2.9		2.852	49.3	55.7		2.852	914.6	0.4		2.852	1.7	51.9				2.852	23.2	52		2.852	200.8	17.1		2.852	11.5	56.8		2.852	107.5	31.2		2.852	35.4	45.4		2.852	10.2	45.3
	2.856	905.5	2.4		2.856	756	42.1		2.856	909.9	2.9		2.856	50	55.7		2.856	914.6	0.4		2.856	1.5	51.9				2.856	23.8	52		2.856	202	16.9		2.856	12	56.8		2.856	108.6	30.3		2.856	36.1	45.4		2.856	10.7	45.3
	2.86	905.2	2.4		2.86	755	42.4		2.86	910	2.9		2.86	50.7	55.7		2.86	914.6	0.4		2.86	1.3	51.8				2.86	24.4	52		2.86	203.2	16.6		2.86	12.5	56.8		2.86	109.7	29.4		2.86	36.8	45.4		2.86	11.2	45.3
	2.864	905	2.4		2.864	754	42.8		2.864	910	2.9		2.864	51.3	55.7		2.864	914.6	0.4		2.864	1.2	51.8				2.864	25.1	52		2.864	204.4	16.3		2.864	13	56.8		2.864	110.7	28.5		2.864	37.5	45.3		2.864	11.7	45.3
	2.868	904.7	2.4		2.868	752.9	43.2		2.868	910	2.9		2.868	52	55.7		2.868	914.6	0.4		2.868	1	51.8				2.868	25.7	52		2.868	205.6	16		2.868	13.5	56.8		2.868	111.8	27.8		2.868	38.3	45.3		2.868	12.2	45.3
	2.872	904.4	2.4		2.872	751.9	43.6		2.872	910	2.9		2.872	52.7	55.7		2.872	914.6	0.4		2.872	0.9	51.8				2.872	26.4	52		2.872	206.8	15.7		2.872	14	56.8		2.872	112.9	27.2		2.872	39	45.3		2.872	12.7	45.3
	2.876	904.2	2.4		2.876	750.8	44.1		2.876	910.1	2.9		2.876	53.4	55.7		2.876	914.6	0.4		2.876	0.8	51.8				2.876	27	52		2.876	208.1	15.5		2.876	14.5	56.8		2.876	113.9	26.6		2.876	39.7	45.3		2.876	13.3	45.3
	2.88	903.9	2.4		2.88	749.8	44.7		2.88	910.1	2.9		2.88	54.1	55.7		2.88	914.6	0.4		2.88	0.7	51.8				2.88	27.7	52		2.88	209.3	15.3		2.88	15.1	56.8		2.88	115	26.2		2.88	40.5	45.3		2.88	13.8	45.3
	2.884	903.6	2.4		2.884	748.8	45.4		2.884	910.1	2.9		2.884	54.7	55.7		2.884	914.5	0.4		2.884	0.6	51.8				2.884	28.4	52		2.884	210.5	15.1		2.884	15.6	56.9		2.884	116.1	25.8		2.884	41.2	45.3		2.884	14.4	45.3
	2.888	903.3	2.4		2.888	747.7	46		2.888	910.1	2.9		2.888	55.5	55.7		2.888	914.5	0.4		2.888	0.5	51.8				2.888	29.1	52		2.888	211.7	14.9		2.888	16.2	56.9		2.888	117.2	25.4		2.888	42	45.2		2.888	14.9	45.3
	2.892	903	2.4		2.892	746.7	46.7		2.892	910.1	2.9		2.892	56.2	55.8		2.892	914.5	0.4		2.892	0.4	51.8				2.892	29.8	51.9		2.892	212.9	14.8		2.892	16.7	56.9		2.892	118.3	25.1		2.892	42.8	45.2		2.892	15.5	45.3
	2.896	902.7	2.4		2.896	745.6	47.2		2.896	910.1	2.9		2.896	56.9	55.8		2.896	914.4	0.4		2.896	0.3	51.8				2.896	30.5	51.9		2.896	214.2	14.6		2.896	17.3	56.9		2.896	119.4	24.8		2.896	43.5	45.2		2.896	16.1	45.3
	2.9	902.4	2.4		2.9	744.6	47.5		2.9	910.1	2.9		2.9	57.6	55.8		2.9	914.4	0.5		2.9	0.3	51.8				2.9	31.2	51.9		2.9	215.4	14.3		2.9	17.9	56.9		2.9	120.5	24.4		2.9	44.3	45.2		2.9	16.6	45.3
	2.904	902.1	2.4		2.904	743.5	47.8		2.904	910	3		2.904	58.3	55.8		2.904	914.3	0.5		2.904	0.2	51.8				2.904	31.9	51.9		2.904	216.6	14.1		2.904	18.4	56.9		2.904	121.6	23.9		2.904	45.1	45.1		2.904	17.2	45.3
	2.908	901.7	2.4		2.908	742.5	48		2.908	910	3		2.908	59	55.8		2.908	914.3	0.6		2.908	0.2	51.8				2.908	32.6	51.8		2.908	217.8	13.8		2.908	19	56.9		2.908	122.7	23.3		2.908	45.9	45.1		2.908	17.8	45.3
	2.912	901.4	2.4		2.912	741.4	48.2		2.912	910	3		2.912	59.7	55.8		2.912	914.2	0.6		2.912	0.1	51.8				2.912	33.3	51.8		2.912	219	13.5		2.912	19.6	56.9		2.912	123.8	22.6		2.912	46.7	45.1		2.912	18.4	45.3
	2.916	901.1	2.4		2.916	740.4	48.4		2.916	910	2.9		2.916	60.4	55.8		2.916	914.2	0.6		2.916	0.1	51.8				2.916	34	51.8		2.916	220.3	13.3		2.916	20.2	56.9		2.916	124.9	21.9		2.916	47.5	45		2.916	19	45.3
	2.92	900.7	2.4		2.92	739.3	48.6		2.92	909.9	2.9		2.92	61.1	55.9		2.92	914.1	0.6		2.92	0	51.8				2.92	34.8	51.8		2.92	221.5	13.1		2.92	20.8	56.9		2.92	126	21.3		2.92	48.3	45		2.92	19.6	45.3
	2.924	900.4	2.4		2.924	738.3	48.9		2.924	909.8	2.9		2.924	61.9	55.9		2.924	914	0.6		2.924	0	51.8				2.924	35.5	51.8		2.924	222.7	12.9		2.924	21.4	56.9		2.924	127.1	20.6		2.924	49.1	45		2.924	20.2	45.3
	2.928	900	2.4		2.928	737.3	49.2		2.928	909.8	2.9		2.928	62.6	55.9		2.928	913.9	0.5		2.928	0	51.8				2.928	36.2	51.7		2.928	224	12.8		2.928	22	56.9		2.928	128.3	20		2.928	49.9	44.9		2.928	20.8	45.3
	2.932	899.7	2.4		2.932	736.2	49.5		2.932	909.7	2.9		2.932	63.3	55.9		2.932	913.8	0.5		2.932	0	51.8				2.932	36.9	51.7		2.932	225.2	12.7		2.932	22.7	56.9		2.932	129.4	19.4		2.932	50.8	44.9		2.932	21.4	45.3
	2.936	899.3	2.4		2.936	735.1	49.9		2.936	909.6	2.9		2.936	64	55.9		2.936	913.7	0.6		2.936	0	51.8				2.936	37.7	51.7		2.936	226.5	12.7		2.936	23.3	56.9		2.936	130.5	18.8		2.936	51.6	44.8		2.936	22	45.3
	2.94	899	2.4		2.94	734.1	50.2		2.94	909.5	2.9		2.94	64.8	55.9		2.94	913.6	0.6		2.94	0	51.8				2.94	38.4	51.7		2.94	227.7	12.6		2.94	24	56.9		2.94	131.6	18.4		2.94	52.4	44.8		2.94	22.6	45.3
	2.944	898.6	2.4		2.944	733	50.5		2.944	909.4	2.9		2.944	65.5	55.9		2.944	913.5	0.6		2.944	0.1	51.8				2.944	39.2	51.6		2.944	228.9	12.6		2.944	24.6	56.9		2.944	132.8	18.1		2.944	53.3	44.7		2.944	23.3	45.2
	2.948	898.2	2.4		2.948	731.9	50.8		2.948	909.2	2.9		2.948	66.3	55.9		2.948	913.4	0.5		2.948	0.1	51.7				2.948	39.9	51.6		2.948	230.2	12.6		2.948	25.3	56.9		2.948	133.9	17.8		2.948	54.1	44.6		2.948	23.9	45.2
	2.952	897.9	2.4		2.952	730.9	51.1		2.952	909.1	2.9		2.952	67	55.8		2.952	913.2	0.5		2.952	0.1	51.7				2.952	40.7	51.6		2.952	231.4	12.6		2.952	25.9	56.9		2.952	135.1	17.6		2.952	55	44.5		2.952	24.5	45.2
	2.956	897.5	2.4		2.956	729.8	51.4		2.956	909	2.9		2.956	67.8	55.8		2.956	913.1	0.6		2.956	0.2	51.7				2.956	41.4	51.6		2.956	232.6	12.6		2.956	26.6	56.9		2.956	136.2	17.4		2.956	55.8	44.4		2.956	25.2	45.2
	2.96	897.1	2.4		2.96	728.7	51.7		2.96	908.8	2.9		2.96	68.6	55.8		2.96	912.9	0.6		2.96	0.3	51.7				2.96	42.2	51.5		2.96	233.9	12.6		2.96	27.3	56.9		2.96	137.4	17.2		2.96	56.7	44.3		2.96	25.8	45.2
	2.964	896.8	2.4		2.964	727.7	52		2.964	908.6	2.9		2.964	69.3	55.8		2.964	912.8	0.6		2.964	0.4	51.7				2.964	43	51.5		2.964	235.1	12.6		2.964	27.9	56.9		2.964	138.5	17.1		2.964	57.5	44.2		2.964	26.5	45.2
	2.968	896.4	2.4		2.968	726.6	52.2		2.968	908.4	2.9		2.968	70.1	55.8		2.968	912.6	0.6		2.968	0.5	51.7				2.968	43.7	51.5		2.968	236.3	12.6		2.968	28.6	56.9		2.968	139.7	17		2.968	58.4	44.2		2.968	27.1	45.2
	2.972	896	2.4		2.972	725.5	52.5		2.972	908.3	2.9		2.972	70.8	55.8		2.972	912.4	0.6		2.972	0.6	51.7				2.972	44.5	51.4		2.972	237.6	12.6		2.972	29.3	56.9		2.972	140.8	17		2.972	59.2	44.1		2.972	27.8	45.2
	2.976	895.6	2.5		2.976	724.4	52.8		2.976	908.1	2.9		2.976	71.6	55.8		2.976	912.2	0.6		2.976	0.7	51.7				2.976	45.3	51.4		2.976	238.8	12.6		2.976	30	56.9		2.976	142	16.9		2.976	60.1	44		2.976	28.4	45.2
	2.98	895.2	2.5		2.98	723.3	53.1		2.98	907.9	3		2.98	72.4	55.8		2.98	912	0.6		2.98	0.9	51.7				2.98	46.1	51.4		2.98	240	12.5		2.98	30.7	56.9		2.98	143.1	16.8		2.98	61	44		2.98	29.1	45.2
	2.984	894.8	2.5		2.984	722.2	53.3		2.984	907.7	3		2.984	73.1	55.8		2.984	911.8	0.6		2.984	1	51.7				2.984	46.9	51.3		2.984	241.2	12.4		2.984	31.4	56.9		2.984	144.3	16.7		2.984	61.9	43.9		2.984	29.8	45.2
	2.988	894.4	2.6		2.988	721.1	53.5		2.988	907.5	3		2.988	73.9	55.8		2.988	911.6	0.5		2.988	1.2	51.7				2.988	47.7	51.3		2.988	242.5	12.3		2.988	32.1	56.8		2.988	145.4	16.6		2.988	62.7	43.8		2.988	30.4	45.2
	2.992	893.9	2.6		2.992	720	53.7		2.992	907.2	3		2.992	74.7	55.8		2.992	911.4	0.6		2.992	1.4	51.7				2.992	48.5	51.2		2.992	243.7	12.2		2.992	32.8	56.8		2.992	146.6	16.4		2.992	63.6	43.7		2.992	31.1	45.2
	2.996	893.5	2.6		2.996	718.9	53.9		2.996	907	3		2.996	75.4	55.8		2.996	911.2	0.6		2.996	1.6	51.7				2.996	49.3	51.2		2.996	244.9	12.1		2.996	33.5	56.8		2.996	147.8	16.1		2.996	64.5	43.5		2.996	31.8	45.2
	3	893.1	2.7		3	717.8	54.1		3	906.8	3		3	76.2	55.8		3	911	0.7		3	1.8	51.7				3	50.1	51.2		3	246.1	12		3	34.2	56.8		3	148.9	15.9		3	65.4	43.3		3	32.5	45.2
	3.004	892.7	2.7		3.004	716.7	54.3		3.004	906.5	3		3.004	77	55.8		3.004	910.8	0.6		3.004	2.1	51.7				3.004	50.9	51.1		3.004	247.3	11.9		3.004	35	56.8		3.004	150.1	15.5		3.004	66.3	43.1		3.004	33.2	45.2
	3.008	892.2	2.7		3.008	715.6	54.5		3.008	906.3	3		3.008	77.8	55.8		3.008	910.6	0.6		3.008	2.3	51.7				3.008	51.7	51		3.008	248.6	11.9		3.008	35.7	56.8		3.008	151.3	15.2		3.008	67.2	42.9		3.008	33.9	45.1
	3.012	891.8	2.7		3.012	714.5	54.7		3.012	906	3		3.012	78.6	55.8		3.012	910.3	0.6		3.012	2.5	51.7				3.012	52.5	50.9		3.012	249.8	11.9		3.012	36.4	56.8		3.012	152.4	14.9		3.012	68.1	42.8		3.012	34.6	45.1
	3.016	891.3	2.7		3.016	713.4	54.9		3.016	905.8	3		3.016	79.4	55.8		3.016	910.1	0.6		3.016	2.7	51.7				3.016	53.4	50.7		3.016	251	11.8		3.016	37.1	56.8		3.016	153.6	14.6		3.016	69	42.6		3.016	35.3	45.1
	3.02	890.9	2.7		3.02	712.3	55.1		3.02	905.5	3		3.02	80.2	55.7		3.02	909.9	0.6		3.02	3	51.8				3.02	54.2	50.6		3.02	252.2	11.8		3.02	37.9	56.8		3.02	154.7	14.3		3.02	69.9	42.6		3.02	36	45.1
	3.024	890.4	2.7		3.024	711.2	55.2		3.024	905.2	3		3.024	81	55.7		3.024	909.6	0.5		3.024	3.2	51.8				3.024	55	50.4		3.024	253.4	11.8		3.024	38.6	56.8		3.024	155.9	13.9		3.024	70.8	42.5		3.024	36.7	45.1
	3.028	890	2.7		3.028	710	55.4		3.028	905	3		3.028	81.8	55.6		3.028	909.4	0.5		3.028	3.5	51.8				3.028	55.9	50.2		3.028	254.6	11.8		3.028	39.3	56.8		3.028	157.1	13.6		3.028	71.7	42.4		3.028	37.5	45.1
	3.032	889.5	2.7		3.032	708.9	55.6		3.032	904.7	3		3.032	82.6	55.6		3.032	909.1	0.5		3.032	3.8	51.8				3.032	56.7	50.1		3.032	255.8	11.7		3.032	40.1	56.8		3.032	158.2	13.3		3.032	72.6	42.4		3.032	38.2	45.1
	3.036	889.1	2.7		3.036	707.8	55.8		3.036	904.4	3		3.036	83.4	55.5		3.036	908.9	0.6		3.036	4	51.8				3.036	57.6	49.9		3.036	257.1	11.7		3.036	40.8	56.8		3.036	159.4	13		3.036	73.6	42.3		3.036	38.9	45.1
	3.04	888.6	2.7		3.04	706.6	56.1		3.04	904.1	3		3.04	84.3	55.4		3.04	908.6	0.6		3.04	4.3	51.8				3.04	58.4	49.7		3.04	258.3	11.6		3.04	41.6	56.8		3.04	160.6	12.7		3.04	74.5	42.2		3.04	39.6	45.1
	3.044	888.1	2.7		3.044	705.5	56.5		3.044	903.8	3		3.044	85.1	55.3		3.044	908.4	0.6		3.044	4.6	51.8				3.044	59.3	49.6		3.044	259.5	11.6		3.044	42.3	56.7		3.044	161.7	12.3		3.044	75.4	42.1		3.044	40.4	45.1
	3.048	887.6	2.7		3.048	704.4	56.9		3.048	903.5	3		3.048	85.9	55.1		3.048	908.1	0.6		3.048	4.9	51.8				3.048	60.1	49.5		3.048	260.7	11.5		3.048	43.1	56.7		3.048	162.9	12.1		3.048	76.3	42		3.048	41.1	45.1
	3.052	887.1	2.7		3.052	703.2	57.3		3.052	903.2	3		3.052	86.8	55		3.052	907.8	0.5		3.052	5.2	51.8				3.052	61	49.4		3.052	261.9	11.4		3.052	43.9	56.7		3.052	164.1	11.8		3.052	77.3	41.8		3.052	41.9	45.1
	3.056	886.7	2.7		3.056	702.1	57.7		3.056	902.9	3		3.056	87.6	54.8		3.056	907.5	0.5		3.056	5.5	51.8				3.056	61.9	49.4		3.056	263.1	11.4		3.056	44.6	56.7		3.056	165.2	11.6		3.056	78.2	41.7		3.056	42.6	45.1
	3.06	886.2	2.7		3.06	701	58		3.06	902.6	3		3.06	88.4	54.6		3.06	907.2	0.6		3.06	5.8	51.8				3.06	62.8	49.3		3.06	264.3	11.4		3.06	45.4	56.7		3.06	166.4	11.4		3.06	79.2	41.5		3.06	43.4	45.1
	3.064	885.7	2.7		3.064	699.8	58.4		3.064	902.3	3		3.064	89.3	54.4		3.064	906.9	0.6		3.064	6.1	51.9				3.064	63.6	49.3		3.064	265.5	11.4		3.064	46.2	56.6		3.064	167.6	11.3		3.064	80.1	41.5		3.064	44.2	45.1
	3.068	885.2	2.7		3.068	698.6	58.6		3.068	901.9	3		3.068	90.1	54.1		3.068	906.6	0.6		3.068	6.4	51.9				3.068	64.5	49.3		3.068	266.7	11.4		3.068	47	56.6		3.068	168.8	11.1		3.068	81.1	41.4		3.068	44.9	45.1
	3.072	884.7	2.7		3.072	697.5	58.9		3.072	901.6	3		3.072	91	53.9		3.072	906.3	0.6		3.072	6.7	51.9				3.072	65.4	49.2		3.072	267.9	11.4		3.072	47.7	56.6		3.072	169.9	11		3.072	82	41.3		3.072	45.7	45.1
	3.076	884.2	2.7		3.076	696.3	59.1		3.076	901.3	3		3.076	91.9	53.7		3.076	906	0.6		3.076	7.1	51.9				3.076	66.3	49.2		3.076	269.1	11.3		3.076	48.5	56.5		3.076	171.1	11		3.076	83	41.2		3.076	46.5	45
	3.08	883.7	2.7		3.08	695.1	59.3		3.08	900.9	3.1		3.08	92.8	53.6		3.08	905.6	0.6		3.08	7.4	51.9				3.08	67.2	49.1		3.08	270.2	11.3		3.08	49.3	56.4		3.08	172.3	10.9		3.08	84	41		3.08	47.3	45
	3.084	883.2	2.7		3.084	694	59.5		3.084	900.6	3		3.084	93.7	53.4		3.084	905.3	0.6		3.084	7.7	51.9				3.084	68.1	49.1		3.084	271.4	11.3		3.084	50.1	56.3		3.084	173.5	10.8		3.084	85	40.7		3.084	48.2	45
	3.088	882.8	2.7		3.088	692.8	59.7		3.088	900.2	3		3.088	94.5	53.2		3.088	905	0.5		3.088	8.1	51.9				3.088	69	49		3.088	272.7	11.2		3.088	51	56.1		3.088	174.7	10.7		3.088	85.9	40.4		3.088	49	45
	3.092	882.3	2.8		3.092	691.6	59.8		3.092	899.9	3		3.092	95.4	53.1		3.092	904.6	0.6		3.092	8.4	51.9				3.092	70	49		3.092	273.9	11.1		3.092	51.8	56		3.092	175.9	10.7		3.092	86.9	40		3.092	49.8	45
	3.096	881.8	2.8		3.096	690.5	59.9		3.096	899.6	3		3.096	96.3	52.9		3.096	904.3	0.6		3.096	8.8	51.9				3.096	70.9	49		3.096	275	11		3.096	52.6	55.8		3.096	177.1	10.6		3.096	87.9	39.5		3.096	50.7	45
	3.1	881.3	2.8		3.1	689.3	59.9		3.1	899.2	3		3.1	97.2	52.7		3.1	903.9	0.7		3.1	9.1	51.9				3.1	71.9	48.9		3.1	276.2	10.8		3.1	53.4	55.6		3.1	178.3	10.5		3.1	88.9	39		3.1	51.5	45
	3.104	880.7	2.8		3.104	688.1	60		3.104	898.8	3		3.104	98.1	52.5		3.104	903.6	0.7		3.104	9.5	51.9				3.104	72.8	48.9		3.104	277.4	10.5		3.104	54.3	55.5		3.104	179.5	10.4		3.104	89.9	38.5		3.104	52.4	45
	3.108	880.2	2.8		3.108	686.9	60		3.108	898.5	3.1		3.108	99	52.2		3.108	903.2	0.6		3.108	9.9	51.9				3.108	73.7	48.9		3.108	278.6	10.3		3.108	55.1	55.4		3.108	180.7	10.2		3.108	90.9	37.9		3.108	53.2	44.9
	3.112	879.7	2.8		3.112	685.8	60.1		3.112	898.1	3.1		3.112	99.8	52		3.112	902.9	0.6		3.112	10.2	51.9				3.112	74.7	48.9		3.112	279.8	10		3.112	56	55.3		3.112	181.9	10		3.112	91.9	37.4		3.112	54	44.9
	3.116	879.2	2.8		3.116	684.6	60.2		3.116	897.8	3.1		3.116	100.7	51.8		3.116	902.5	0.7		3.116	10.6	52				3.116	75.6	48.8		3.116	281	9.8		3.116	56.8	55.2		3.116	183.2	9.8		3.116	92.9	36.9		3.116	54.9	44.8
	3.12	878.6	2.8		3.12	683.4	60.3		3.12	897.4	3.1		3.12	101.6	51.6		3.12	902.1	0.7		3.12	11	52				3.12	76.6	48.8		3.12	282.2	9.7		3.12	57.7	55.1		3.12	184.4	9.6		3.12	93.9	36.4		3.12	55.8	44.7
	3.124	878.1	2.8		3.124	682.2	60.4		3.124	897	3.1		3.124	102.5	51.4		3.124	901.8	0.7		3.124	11.4	52				3.124	77.5	48.7		3.124	283.4	9.5		3.124	58.5	55		3.124	185.6	9.4		3.124	94.9	35.9		3.124	56.6	44.5
	3.128	877.5	2.8		3.128	681.1	60.6		3.128	896.6	3.1		3.128	103.4	51.3		3.128	901.4	0.7		3.128	11.8	52				3.128	78.5	48.7		3.128	284.6	9.4		3.128	59.4	54.9		3.128	186.8	9.3		3.128	96	35.3		3.128	57.5	44.2
	3.132	877	2.8		3.132	679.9	60.8		3.132	896.3	3.1		3.132	104.4	51.1		3.132	901	0.7		3.132	12.2	52				3.132	79.5	48.6		3.132	285.8	9.3		3.132	60.3	54.8		3.132	188.1	9.1		3.132	97	34.8		3.132	58.3	43.9
	3.136	876.4	2.8		3.136	678.7	61		3.136	895.9	3.1		3.136	105.3	51		3.136	900.7	0.6		3.136	12.6	52				3.136	80.4	48.5		3.136	287	9.2		3.136	61.2	54.7		3.136	189.3	8.9		3.136	98	34.3		3.136	59.2	43.7
	3.14	875.9	2.8		3.14	677.5	61.2		3.14	895.5	3.1		3.14	106.2	50.8		3.14	900.3	0.6		3.14	13	52				3.14	81.4	48.4		3.14	288.2	9.1		3.14	62.1	54.6		3.14	190.5	8.8		3.14	99.1	33.7		3.14	60.1	43.5
	3.144	875.3	2.9		3.144	676.3	61.3		3.144	895.1	3.1		3.144	107.1	50.7		3.144	899.9	0.6		3.144	13.4	52				3.144	82.4	48.3		3.144	289.4	9		3.144	63	54.6		3.144	191.7	8.6		3.144	100.1	33.2		3.144	60.9	43.3
	3.148	874.8	2.9		3.148	675.1	61.4		3.148	894.7	3.1		3.148	108.1	50.6		3.148	899.5	0.6		3.148	13.8	52				3.148	83.3	48.2		3.148	290.6	9		3.148	63.9	54.6		3.148	193	8.5		3.148	101.1	32.6		3.148	61.8	43.2
	3.152	874.2	2.9		3.152	673.9	61.5		3.152	894.3	3.2		3.152	109	50.4		3.152	899.1	0.7		3.152	14.2	52.1				3.152	84.3	48.1		3.152	291.7	9		3.152	64.8	54.5		3.152	194.2	8.3		3.152	102.2	31.9		3.152	62.7	43
	3.156	873.6	2.9		3.156	672.7	61.6		3.156	893.9	3.2		3.156	109.9	50.3		3.156	898.7	0.7		3.156	14.6	52.1				3.156	85.3	48		3.156	292.9	9		3.156	65.7	54.5		3.156	195.4	8.1		3.156	103.2	31.3		3.156	63.6	42.9
	3.16	873.1	2.9		3.16	671.5	61.6		3.16	893.5	3.2		3.16	110.8	50.1		3.16	898.3	0.7		3.16	15	52.1				3.16	86.3	47.9		3.16	294.1	9		3.16	66.6	54.5		3.16	196.6	8		3.16	104.3	30.7		3.16	64.5	42.8
	3.164	872.5	2.9		3.164	670.3	61.7		3.164	893.1	3.2		3.164	111.8	50		3.164	897.8	0.7		3.164	15.4	52.1				3.164	87.3	47.8		3.164	295.3	9.1		3.164	67.5	54.5		3.164	197.9	7.9		3.164	105.3	30.1		3.164	65.4	42.8
	3.168	871.9	2.9		3.168	669.1	61.8		3.168	892.7	3.2		3.168	112.7	49.9		3.168	897.4	0.6		3.168	15.8	52.1				3.168	88.3	47.7		3.168	296.4	9.1		3.168	68.4	54.5		3.168	199.1	7.8		3.168	106.4	29.5		3.168	66.3	42.7
	3.172	871.3	2.9		3.172	668	61.8		3.172	892.2	3.2		3.172	113.6	49.8		3.172	897	0.6		3.172	16.2	52.2				3.172	89.3	47.5		3.172	297.6	9.2		3.172	69.3	54.4		3.172	200.3	7.7		3.172	107.4	29		3.172	67.2	42.7
	3.176	870.8	2.9		3.176	666.8	61.9		3.176	891.8	3.2		3.176	114.6	49.8		3.176	896.6	0.6		3.176	16.6	52.2				3.176	90.3	47.4		3.176	298.7	9.2		3.176	70.2	54.4		3.176	201.5	7.6		3.176	108.5	28.5		3.176	68.1	42.7
	3.18	870.2	2.9		3.18	665.6	61.9		3.18	891.4	3.2		3.18	115.5	49.7		3.18	896.1	0.6		3.18	17	52.2				3.18	91.3	47.2		3.18	299.9	9.3		3.18	71.2	54.3		3.18	202.7	7.6		3.18	109.6	27.9		3.18	69	42.7
	3.184	869.6	2.9		3.184	664.3	62		3.184	890.9	3.2		3.184	116.5	49.6		3.184	895.7	0.6		3.184	17.5	52.2				3.184	92.3	46.9		3.184	301	9.3		3.184	72.1	54.3		3.184	204	7.5		3.184	110.6	27.4		3.184	69.9	42.7
	3.188	869	2.9		3.188	663.1	62		3.188	890.5	3.2		3.188	117.4	49.5		3.188	895.2	0.5		3.188	17.9	52.2				3.188	93.3	46.7		3.188	302.2	9.2		3.188	73	54.2		3.188	205.2	7.5		3.188	111.7	26.9		3.188	70.8	42.6
	3.192	868.4	2.9		3.192	661.9	62		3.192	890	3.2		3.192	118.4	49.4		3.192	894.8	0.6		3.192	18.4	52.3				3.192	94.3	46.4		3.192	303.4	9.1		3.192	73.9	54.2		3.192	206.4	7.4		3.192	112.8	26.3		3.192	71.7	42.6
	3.196	867.8	2.9		3.196	660.7	62.1		3.196	889.6	3.2		3.196	119.3	49.4		3.196	894.3	0.6		3.196	18.8	52.3				3.196	95.3	46.2		3.196	304.5	8.9		3.196	74.9	54.2		3.196	207.6	7.3		3.196	113.9	25.8		3.196	72.7	42.5
	3.2	867.2	2.9		3.2	659.5	62.2		3.2	889.1	3.2		3.2	120.3	49.3		3.2	893.9	0.7		3.2	19.3	52.3				3.2	96.3	46		3.2	305.6	8.8		3.2	75.8	54.2		3.2	208.9	7.1		3.2	114.9	25.3		3.2	73.6	42.5
	3.204	866.6	2.9		3.204	658.3	62.2		3.204	888.6	3.2		3.204	121.2	49.2		3.204	893.4	0.6		3.204	19.7	52.3				3.204	97.4	45.8		3.204	306.8	8.5		3.204	76.8	54.1		3.204	210.1	6.9		3.204	116	24.8		3.204	74.5	42.4
	3.208	865.9	2.9		3.208	657.1	62.3		3.208	888.2	3.3		3.208	122.2	49.1		3.208	892.9	0.6		3.208	20.2	52.3				3.208	98.4	45.6		3.208	307.9	8.3		3.208	77.7	54.1		3.208	211.4	6.5		3.208	117.1	24.4		3.208	75.4	42.3
	3.212	865.3	2.9		3.212	655.9	62.4		3.212	887.7	3.3		3.212	123.2	49		3.212	892.5	0.6		3.212	20.7	52.3				3.212	99.4	45.4		3.212	309.1	8.1		3.212	78.7	54.1		3.212	212.6	6.1		3.212	118.2	24		3.212	76.4	42.2
	3.216	864.7	2.9		3.216	654.7	62.6		3.216	887.2	3.3		3.216	124.1	48.9		3.216	892	0.6		3.216	21.1	52.3				3.216	100.4	45.3		3.216	310.2	7.9		3.216	79.6	54.1		3.216	213.8	5.8		3.216	119.3	23.6		3.216	77.3	42
	3.22	864.1	2.9		3.22	653.5	62.7		3.22	886.8	3.4		3.22	125.1	48.8		3.22	891.5	0.6		3.22	21.6	52.3				3.22	101.5	45.2		3.22	311.3	7.7		3.22	80.6	54		3.22	215	5.5		3.22	120.4	23.2		3.22	78.3	41.7
	3.224	863.4	2.9		3.224	652.2	62.8		3.224	886.3	3.4		3.224	126.1	48.7		3.224	891	0.5		3.224	22.1	52.3				3.224	102.5	45.1		3.224	312.5	7.6		3.224	81.6	54		3.224	216.2	5.4		3.224	121.5	22.9		3.224	79.2	41.3
	3.228	862.8	2.9		3.228	651	62.9		3.228	885.8	3.4		3.228	127	48.6		3.228	890.6	0.5		3.228	22.6	52.3				3.228	103.5	45		3.228	313.6	7.4		3.228	82.5	53.9		3.228	217.5	5.2		3.228	122.6	22.6		3.228	80.1	40.9
	3.232	862.1	2.9		3.232	649.8	62.9		3.232	885.3	3.4		3.232	128	48.4		3.232	890.1	0.4		3.232	23.1	52.3				3.232	104.6	44.9		3.232	314.7	7.4		3.232	83.5	53.8		3.232	218.7	5.2		3.232	123.7	22.3		3.232	81.1	40.5
	3.236	861.5	2.9		3.236	648.5	63		3.236	884.8	3.4		3.236	129	48.3		3.236	889.6	0.4		3.236	23.6	52.3				3.236	105.6	44.8		3.236	315.8	7.3		3.236	84.5	53.7		3.236	219.9	5.1		3.236	124.8	22		3.236	82.1	40
	3.24	860.8	3		3.24	647.3	63		3.24	884.3	3.4		3.24	129.9	48.2		3.24	889.1	0.5		3.24	24.1	52.3				3.24	106.7	44.7		3.24	317	7.3		3.24	85.4	53.6		3.24	221.1	5		3.24	125.9	21.7		3.24	83	39.6
	3.244	860.2	3		3.244	646.1	63		3.244	883.8	3.4		3.244	130.9	48.1		3.244	888.6	0.5		3.244	24.6	52.3				3.244	107.7	44.6		3.244	318.1	7.2		3.244	86.4	53.5		3.244	222.4	4.9		3.244	127.1	21.5		3.244	84	39.3
	3.248	859.5	3		3.248	644.8	63.1		3.248	883.3	3.4		3.248	131.9	47.9		3.248	888.2	0.6		3.248	25.1	52.3				3.248	108.8	44.4		3.248	319.2	7.2		3.248	87.4	53.5		3.248	223.6	4.9		3.248	128.2	21.2		3.248	85	38.9
	3.252	858.9	3		3.252	643.6	63.1		3.252	882.8	3.4		3.252	132.9	47.8		3.252	887.7	0.7		3.252	25.6	52.3				3.252	109.9	44.2		3.252	320.3	7.1		3.252	88.4	53.4		3.252	224.8	4.8		3.252	129.3	21		3.252	86	38.6
	3.256	858.2	3		3.256	642.4	63.1		3.256	882.3	3.4		3.256	133.8	47.7		3.256	887.2	0.7		3.256	26.1	52.3				3.256	110.9	44		3.256	321.4	7.1		3.256	89.4	53.3		3.256	226	4.8		3.256	130.4	20.8		3.256	87	38.2
	3.26	857.5	3		3.26	641.1	63.2		3.26	881.8	3.4		3.26	134.8	47.5		3.26	886.7	0.7		3.26	26.7	52.3				3.26	112	43.8		3.26	322.5	7		3.26	90.4	53.2		3.26	227.2	4.7		3.26	131.5	20.7		3.26	88	37.9
	3.264	856.9	3		3.264	639.9	63.2		3.264	881.3	3.4		3.264	135.8	47.4		3.264	886.2	0.7		3.264	27.2	52.3				3.264	113.1	43.6		3.264	323.6	7		3.264	91.4	53.1		3.264	228.5	4.6		3.264	132.6	20.7		3.264	88.9	37.6
	3.268	856.2	3		3.268	638.6	63.2		3.268	880.8	3.4		3.268	136.8	47.3		3.268	885.7	0.7		3.268	27.7	52.3				3.268	114.1	43.4		3.268	324.7	6.9		3.268	92.4	52.9		3.268	229.7	4.6		3.268	133.7	20.6		3.268	89.9	37.3
	3.272	855.5	3		3.272	637.4	63.3		3.272	880.2	3.4		3.272	137.8	47.2		3.272	885.2	0.7		3.272	28.2	52.3				3.272	115.2	43.2		3.272	325.8	6.9		3.272	93.4	52.7		3.272	230.9	4.5		3.272	134.8	20.6		3.272	90.9	37
	3.276	854.8	3		3.276	636.1	63.3		3.276	879.7	3.4		3.276	138.8	47.1		3.276	884.7	0.7		3.276	28.8	52.3				3.276	116.3	43.1		3.276	326.9	6.9		3.276	94.4	52.4		3.276	232.1	4.5		3.276	136	20.5		3.276	91.9	36.6
	3.28	854.1	3		3.28	634.8	63.4		3.28	879.1	3.4		3.28	139.8	47		3.28	884.2	0.6		3.28	29.3	52.3				3.28	117.4	43		3.28	327.9	6.8		3.28	95.4	52		3.28	233.4	4.5		3.28	137.1	20.4		3.28	92.9	36.1
	3.284	853.4	3		3.284	633.6	63.4		3.284	878.6	3.4		3.284	140.8	46.9		3.284	883.6	0.6		3.284	29.9	52.3				3.284	118.5	42.9		3.284	329	6.8		3.284	96.4	51.5		3.284	234.6	4.5		3.284	138.2	20.2		3.284	93.9	35.6
	3.288	852.7	3		3.288	632.3	63.4		3.288	878	3.4		3.288	141.8	46.8		3.288	883.1	0.7		3.288	30.4	52.3				3.288	119.6	42.9		3.288	330.1	6.7		3.288	97.4	51		3.288	235.8	4.6		3.288	139.4	19.9		3.288	95	35
	3.292	852	3.1		3.292	631.1	63.5		3.292	877.5	3.4		3.292	142.8	46.8		3.292	882.6	0.7		3.292	31	52.3				3.292	120.7	42.9		3.292	331.2	6.6		3.292	98.5	50.5		3.292	237	4.6		3.292	140.5	19.5		3.292	96	34.4
	3.296	851.3	3.1		3.296	629.8	63.5		3.296	876.9	3.4		3.296	143.9	46.7		3.296	882	0.7		3.296	31.5	52.3				3.296	121.8	42.8		3.296	332.3	6.6		3.296	99.5	50.1		3.296	238.3	4.6		3.296	141.6	18.9		3.296	97.1	33.7
	3.3	850.6	3.1		3.3	628.5	63.6		3.3	876.3	3.4		3.3	144.9	46.6		3.3	881.5	0.6		3.3	32.1	52.3				3.3	122.9	42.8		3.3	333.4	6.5		3.3	100.6	49.8		3.3	239.6	4.6		3.3	142.8	18.4		3.3	98.1	33.1
	3.304	849.9	3.1		3.304	627.3	63.6		3.304	875.8	3.4		3.304	145.9	46.6		3.304	880.9	0.6		3.304	32.6	52.3				3.304	124	42.7		3.304	334.4	6.4		3.304	101.6	49.5		3.304	240.8	4.5		3.304	143.9	18		3.304	99.1	32.5
	3.308	849.2	3.1		3.308	626	63.7		3.308	875.2	3.4		3.308	146.9	46.5		3.308	880.3	0.5		3.308	33.2	52.3				3.308	125.1	42.5		3.308	335.5	6.3		3.308	102.6	49.2		3.308	242	4.5		3.308	145.1	17.7		3.308	100.2	32
	3.312	848.5	3.1		3.312	624.8	63.7		3.312	874.6	3.4		3.312	148	46.4		3.312	879.8	0.5		3.312	33.8	52.4				3.312	126.3	42.2		3.312	336.5	6.2		3.312	103.7	48.9		3.312	243.3	4.4		3.312	146.2	17.5		3.312	101.2	31.5
	3.316	847.8	3.1		3.316	623.5	63.7		3.316	874.1	3.4		3.316	149	46.4		3.316	879.2	0.5		3.316	34.4	52.4				3.316	127.4	41.9		3.316	337.6	6.2		3.316	104.7	48.6		3.316	244.5	4.4		3.316	147.4	17.4		3.316	102.3	31.1
	3.32	847.1	3.1		3.32	622.2	63.7		3.32	873.5	3.4		3.32	150	46.3		3.32	878.6	0.5		3.32	34.9	52.3				3.32	128.5	41.5		3.32	338.6	6.1		3.32	105.8	48.3		3.32	245.7	4.3		3.32	148.6	17.4		3.32	103.3	30.7
	3.324	846.4	3.2		3.324	620.9	63.8		3.324	872.9	3.4		3.324	151.1	46.2		3.324	878.1	0.5		3.324	35.5	52.3				3.324	129.6	41.1		3.324	339.7	6		3.324	106.8	47.8		3.324	247	4.2		3.324	149.7	17.3		3.324	104.4	30.4
	3.328	845.6	3.2		3.328	619.6	63.8		3.328	872.4	3.4		3.328	152.2	46.2		3.328	877.5	0.6		3.328	36.1	52.3				3.328	130.7	40.7		3.328	340.7	5.9		3.328	107.9	47.2		3.328	248.2	4.1		3.328	150.9	17.3		3.328	105.4	30
	3.332	844.9	3.2		3.332	618.4	63.9		3.332	871.8	3.4		3.332	153.2	46.1		3.332	876.9	0.7		3.332	36.6	52.4				3.332	131.9	40.2		3.332	341.7	5.9		3.332	108.9	46.5		3.332	249.4	4		3.332	152	17.2		3.332	106.5	29.6
	3.336	844.2	3.2		3.336	617.1	63.9		3.336	871.2	3.4		3.336	154.3	46		3.336	876.4	0.7		3.336	37.2	52.4				3.336	133	39.7		3.336	342.8	5.8		3.336	110	45.8		3.336	250.6	3.9		3.336	153.2	17.2		3.336	107.5	29.3
	3.34	843.5	3.2		3.34	615.8	63.9		3.34	870.6	3.4		3.34	155.4	45.9		3.34	875.8	0.7		3.34	37.8	52.4				3.34	134.1	39.3		3.34	343.8	5.7		3.34	111.2	45.1		3.34	251.9	3.7		3.34	154.4	17		3.34	108.6	29
	3.344	842.8	3.2		3.344	614.5	63.9		3.344	870.1	3.4		3.344	156.4	45.7		3.344	875.2	0.6		3.344	38.4	52.4				3.344	135.3	38.9		3.344	344.9	5.7		3.344	112.2	44.5		3.344	253.1	3.6		3.344	155.5	16.8		3.344	109.7	28.7
	3.348	842.1	3.2		3.348	613.2	63.9		3.348	869.5	3.4		3.348	157.5	45.4		3.348	874.6	0.7		3.348	38.9	52.4				3.348	136.4	38.6		3.348	345.9	5.6		3.348	113.3	44		3.348	254.3	3.4		3.348	156.7	16.5		3.348	110.7	28.3
	3.352	841.3	3.3		3.352	611.9	63.9		3.352	868.9	3.4		3.352	158.6	44.9		3.352	874	0.7		3.352	39.5	52.4				3.352	137.5	38.3		3.352	346.9	5.5		3.352	114.4	43.5		3.352	255.5	3.2		3.352	157.9	16.2		3.352	111.8	28
	3.356	840.6	3.3		3.356	610.6	63.9		3.356	868.3	3.5		3.356	159.6	44.3		3.356	873.4	0.7		3.356	40.1	52.4				3.356	138.7	38.1		3.356	348	5.5		3.356	115.5	43.1		3.356	256.8	3.1		3.356	159.1	15.9		3.356	112.9	27.6
	3.36	839.8	3.3		3.36	609.3	63.9		3.36	867.7	3.5		3.36	160.7	43.5		3.36	872.8	0.7		3.36	40.7	52.4				3.36	139.8	38		3.36	349	5.5		3.36	116.6	42.6		3.36	258	3		3.36	160.3	15.7		3.36	114	27.2
	3.364	839.1	3.4		3.364	608	64		3.364	867.1	3.5		3.364	161.8	42.6		3.364	872.2	0.7		3.364	41.3	52.4				3.364	141	37.9		3.364	350	5.5		3.364	117.7	42.1		3.364	259.2	2.9		3.364	161.5	15.4		3.364	115	26.6
	3.368	838.3	3.4		3.368	606.7	64		3.368	866.5	3.5		3.368	162.8	41.7		3.368	871.6	0.7		3.368	42	52.4				3.368	142.1	37.8		3.368	351	5.4		3.368	118.8	41.6		3.368	260.4	2.8		3.368	162.7	15.2		3.368	116.1	26.1
	3.372	837.6	3.4		3.372	605.4	64		3.372	865.9	3.5		3.372	163.9	41		3.372	871	0.7		3.372	42.6	52.4				3.372	143.2	37.8		3.372	352	5.4		3.372	119.9	41		3.372	261.7	2.8		3.372	163.8	14.9		3.372	117.2	25.5
	3.376	836.8	3.4		3.376	604.1	64		3.376	865.3	3.5		3.376	165	40.5		3.376	870.4	0.7		3.376	43.2	52.4				3.376	144.4	37.7		3.376	353	5.4		3.376	121	40.4		3.376	262.9	2.7		3.376	165	14.8		3.376	118.3	24.8
	3.38	836.1	3.5		3.38	602.8	64.1		3.38	864.7	3.5		3.38	166.1	40.2		3.38	869.8	0.6		3.38	43.9	52.4				3.38	145.5	37.6		3.38	354.1	5.3		3.38	122.1	39.9		3.38	264.1	2.7		3.38	166.2	14.6		3.38	119.3	24
	3.384	835.3	3.5		3.384	601.5	64.1		3.384	864	3.5		3.384	167.1	40		3.384	869.2	0.6		3.384	44.5	52.4				3.384	146.7	37.4		3.384	355.1	5.3		3.384	123.2	39.4		3.384	265.3	2.6		3.384	167.4	14.5		3.384	120.5	23.2
	3.388	834.6	3.5		3.388	600.2	64.2		3.388	863.4	3.5		3.388	168.2	39.9		3.388	868.5	0.6		3.388	45.1	52.4				3.388	147.8	37.2		3.388	356	5.2		3.388	124.3	39		3.388	266.6	2.6		3.388	168.6	14.3		3.388	121.6	22.6
	3.392	833.8	3.5		3.392	598.9	64.2		3.392	862.8	3.5		3.392	169.3	39.8		3.392	867.9	0.6		3.392	45.8	52.4				3.392	149	36.9		3.392	357	5.1		3.392	125.4	38.6		3.392	267.8	2.5		3.392	169.8	14.2		3.392	122.7	22.1
	3.396	833	3.5		3.396	597.6	64.3		3.396	862.2	3.5		3.396	170.4	39.8		3.396	867.2	0.6		3.396	46.4	52.4				3.396	150.1	36.5		3.396	358	5.1		3.396	126.6	38.2		3.396	269	2.4		3.396	171	14.1		3.396	123.8	21.7
	3.4	832.3	3.6		3.4	596.3	64.4		3.4	861.5	3.5		3.4	171.5	39.7		3.4	866.6	0.5		3.4	47	52.4				3.4	151.3	36.2		3.4	359	5		3.4	127.7	37.7		3.4	270.2	2.3		3.4	172.2	13.9		3.4	124.9	21.3
	3.404	831.5	3.6		3.404	595	64.4		3.404	860.9	3.5		3.404	172.6	39.7		3.404	865.9	0.6		3.404	47.7	52.4				3.404	152.5	36		3.404	359.9	5		3.404	128.8	37.3		3.404	271.4	2.3		3.404	173.4	13.8		3.404	126	21.1
	3.408	830.7	3.6		3.408	593.7	64.5		3.408	860.3	3.5		3.408	173.7	39.6		3.408	865.3	0.6		3.408	48.3	52.4				3.408	153.6	35.8		3.408	360.9	5		3.408	129.9	36.8		3.408	272.6	2.2		3.408	174.6	13.6		3.408	127.1	20.8
	3.412	829.9	3.6		3.412	592.4	64.5		3.412	859.6	3.5		3.412	174.8	39.6		3.412	864.6	0.7		3.412	49	52.4				3.412	154.8	35.6		3.412	361.8	5		3.412	131.1	36.3		3.412	273.8	2.2		3.412	175.8	13.5		3.412	128.2	20.7
	3.416	829.1	3.6		3.416	591.1	64.6		3.416	859	3.5		3.416	175.9	39.5		3.416	863.9	0.8		3.416	49.6	52.4				3.416	155.9	35.5		3.416	362.8	5		3.416	132.2	35.9		3.416	275	2.2		3.416	177	13.3		3.416	129.3	20.5
	3.42	828.3	3.6		3.42	589.8	64.6		3.42	858.3	3.5		3.42	177	39.4		3.42	863.3	0.7		3.42	50.3	52.4				3.42	157.1	35.4		3.42	363.7	5		3.42	133.3	35.3		3.42	276.2	2.1		3.42	178.2	13		3.42	130.4	20.4
	3.424	827.5	3.6		3.424	588.6	64.6		3.424	857.6	3.5		3.424	178.1	39.3		3.424	862.6	0.7		3.424	50.9	52.4				3.424	158.3	35.2		3.424	364.7	5		3.424	134.4	34.7		3.424	277.4	2.1		3.424	179.4	12.8		3.424	131.5	20.3
	3.428	826.7	3.7		3.428	587.3	64.7		3.428	857	3.5		3.428	179.2	39.1		3.428	861.9	0.7		3.428	51.6	52.4				3.428	159.5	35.1		3.428	365.6	4.9		3.428	135.6	34.1		3.428	278.6	2.1		3.428	180.7	12.5		3.428	132.6	20.3
	3.432	825.9	3.7		3.432	586	64.7		3.432	856.3	3.5		3.432	180.3	38.9		3.432	861.3	0.7		3.432	52.2	52.4				3.432	160.6	34.9		3.432	366.5	4.9		3.432	136.7	33.3		3.432	279.8	2.1		3.432	181.9	12.3		3.432	133.7	20.2
	3.436	825.1	3.8		3.436	584.6	64.8		3.436	855.6	3.5		3.436	181.5	38.7		3.436	860.6	0.7		3.436	52.9	52.4				3.436	161.8	34.5		3.436	367.5	4.9		3.436	137.8	32.5		3.436	280.9	2.1		3.436	183.1	12		3.436	134.8	20.2
	3.44	824.3	3.9		3.44	583.3	64.8		3.44	855	3.5		3.44	182.6	38.4		3.44	859.9	0.7		3.44	53.6	52.4				3.44	163	34		3.44	368.4	4.9		3.44	139	31.8		3.44	282.1	2.1		3.44	184.2	11.8		3.44	135.9	20.2
	3.444	823.5	4		3.444	582	64.8		3.444	854.3	3.5		3.444	183.7	38.1		3.444	859.3	0.7		3.444	54.3	52.4				3.444	164.1	33.5		3.444	369.3	4.9		3.444	140.2	31.1		3.444	283.3	2.1		3.444	185.4	11.6		3.444	137	20.2
	3.448	822.6	4.2		3.448	580.7	64.9		3.448	853.6	3.5		3.448	184.8	37.7		3.448	858.6	0.7		3.448	55	52.4				3.448	165.3	33		3.448	370.2	4.9		3.448	141.3	30.5		3.448	284.5	2.1		3.448	186.6	11.4		3.448	138.2	20.1
	3.452	821.8	4.3		3.452	579.4	64.9		3.452	852.9	3.5		3.452	185.9	37.3		3.452	857.9	0.6		3.452	55.7	52.4				3.452	166.5	32.4		3.452	371.1	4.9		3.452	142.4	30		3.452	285.7	2.2		3.452	187.8	11.3		3.452	139.3	20.1
	3.456	821	4.4		3.456	578.1	64.9		3.456	852.2	3.6		3.456	187.1	36.9		3.456	857.2	0.6		3.456	56.4	52.4				3.456	167.7	31.9		3.456	372	4.9		3.456	143.6	29.6		3.456	286.9	2.2		3.456	189	11.2		3.456	140.5	19.9
	3.46	820.2	4.5		3.46	576.8	64.9		3.46	851.5	3.6		3.46	188.2	36.5		3.46	856.5	0.6		3.46	57.1	52.4				3.46	168.8	31.3		3.46	372.9	4.9		3.46	144.7	29.2		3.46	288.1	2.3		3.46	190.2	11.1		3.46	141.6	19.8
	3.464	819.4	4.7		3.464	575.4	64.9		3.464	850.8	3.6		3.464	189.3	36.2		3.464	855.8	0.6		3.464	57.8	52.4				3.464	170	30.8		3.464	373.7	4.9		3.464	145.9	28.9		3.464	289.2	2.3		3.464	191.4	11.1		3.464	142.7	19.6
	3.468	818.5	4.9		3.468	574.1	64.9		3.468	850.1	3.6		3.468	190.5	35.9		3.468	855.1	0.7		3.468	58.5	52.4				3.468	171.2	30.3		3.468	374.6	4.9		3.468	147	28.7		3.468	290.4	2.4		3.468	192.7	11		3.468	143.9	19.4
	3.472	817.7	5.1		3.472	572.8	64.9		3.472	849.4	3.6		3.472	191.6	35.6		3.472	854.4	0.8		3.472	59.2	52.4				3.472	172.4	29.8		3.472	375.5	4.9		3.472	148.2	28.5		3.472	291.6	2.4		3.472	193.9	11		3.472	145	19.1
	3.476	816.9	5.4		3.476	571.5	65		3.476	848.7	3.6		3.476	192.7	35.4		3.476	853.7	0.8		3.476	59.9	52.4				3.476	173.6	29.3		3.476	376.3	5		3.476	149.3	28.3		3.476	292.8	2.4		3.476	195.1	11		3.476	146.2	18.8
	3.48	816	5.8		3.48	570.2	65		3.48	848	3.6		3.48	193.9	35.2		3.48	853	0.8		3.48	60.6	52.4				3.48	174.8	28.7		3.48	377.2	5		3.48	150.5	28.2		3.48	293.9	2.4		3.48	196.3	10.9		3.48	147.3	18.6
	3.484	815.2	6.2		3.484	568.8	65		3.484	847.3	3.6		3.484	195	35		3.484	852.2	0.8		3.484	61.4	52.4				3.484	176	28.1		3.484	378	5		3.484	151.6	28		3.484	295.1	2.4		3.484	197.5	10.9		3.484	148.5	18.4
	3.488	814.3	6.7		3.488	567.5	65		3.488	846.6	3.6		3.488	196.1	34.8		3.488	851.5	0.8		3.488	62.1	52.4				3.488	177.2	27.4		3.488	378.9	5		3.488	152.8	27.9		3.488	296.3	2.4		3.488	198.8	10.8		3.488	149.7	18.3
	3.492	813.4	7.2		3.492	566.2	65		3.492	845.8	3.6		3.492	197.2	34.6		3.492	850.8	0.9		3.492	62.8	52.4				3.492	178.4	26.6		3.492	379.8	5		3.492	153.9	27.8		3.492	297.5	2.4		3.492	200	10.7		3.492	150.8	18.2
	3.496	812.6	7.7		3.496	564.8	65		3.496	845.1	3.7		3.496	198.4	34.4		3.496	850.1	0.9		3.496	63.6	52.4				3.496	179.6	25.8		3.496	380.6	5		3.496	155.1	27.7		3.496	298.6	2.3		3.496	201.2	10.6		3.496	152	18.1
	3.5	811.7	8.1		3.5	563.5	65		3.5	844.4	3.7		3.5	199.5	34.2		3.5	849.4	0.9		3.5	64.4	52.4				3.5	180.8	25		3.5	381.4	5		3.5	156.3	27.7		3.5	299.8	2.3		3.5	202.4	10.4		3.5	153.2	18
	3.504	810.8	8.5		3.504	562.2	65		3.504	843.6	3.7		3.504	200.7	34		3.504	848.6	0.8		3.504	65.1	52.4				3.504	182.1	24.3		3.504	382.2	5		3.504	157.4	27.6		3.504	301	2.2		3.504	203.6	10.2		3.504	154.3	18
	3.508	810	9		3.508	560.8	65		3.508	842.9	3.8		3.508	201.8	33.8		3.508	847.9	0.8		3.508	65.9	52.4				3.508	183.3	23.6		3.508	383.1	5		3.508	158.6	27.6		3.508	302.2	2.1		3.508	204.9	10		3.508	155.5	17.9
	3.512	809.1	9.5		3.512	559.5	65		3.512	842.1	3.8		3.512	202.9	33.6		3.512	847.2	0.8		3.512	66.6	52.4				3.512	184.5	22.9		3.512	383.9	5		3.512	159.8	27.5		3.512	303.4	2		3.512	206.1	9.8		3.512	156.7	17.8
	3.516	808.2	10.1		3.516	558.2	65		3.516	841.4	3.8		3.516	204.1	33.3		3.516	846.4	0.8		3.516	67.4	52.4				3.516	185.7	22.3		3.516	384.7	5		3.516	161	27.4		3.516	304.5	2		3.516	207.3	9.5		3.516	157.8	17.6
	3.52	807.3	10.8		3.52	556.8	65.1		3.52	840.6	3.8		3.52	205.3	33.1		3.52	845.7	0.8		3.52	68.2	52.4				3.52	186.9	21.7		3.52	385.5	5		3.52	162.1	27.2		3.52	305.7	1.9		3.52	208.6	9.3		3.52	159	17.3
	3.524	806.4	11.5		3.524	555.5	65.1		3.524	839.9	3.9		3.524	206.5	33		3.524	845	0.8		3.524	68.9	52.4				3.524	188.1	21.2		3.524	386.3	5		3.524	163.3	27		3.524	306.8	1.9		3.524	209.8	9		3.524	160.2	17
	3.528	805.5	12.3		3.528	554.2	65.1		3.528	839.1	3.9		3.528	207.6	32.9		3.528	844.2	0.8		3.528	69.7	52.4				3.528	189.3	20.7		3.528	387.1	5		3.528	164.5	26.7		3.528	308	1.8		3.528	211.1	8.7		3.528	161.4	16.6
	3.532	804.7	13.2		3.532	552.8	65.1		3.532	838.3	3.9		3.532	208.8	32.8		3.532	843.5	0.7		3.532	70.5	52.3				3.532	190.6	20.3		3.532	387.9	4.9		3.532	165.7	26.4		3.532	309.1	1.8		3.532	212.3	8.3		3.532	162.6	16.2
	3.536	803.8	14.1		3.536	551.5	65.1		3.536	837.6	3.9		3.536	210	32.7		3.536	842.8	0.7		3.536	71.2	52.3				3.536	191.8	20		3.536	388.6	4.9		3.536	166.9	26.1		3.536	310.3	1.7		3.536	213.5	8		3.536	163.8	15.8
	3.54	802.9	15		3.54	550.1	65.2		3.54	836.8	3.9		3.54	211.1	32.6		3.54	842	0.7		3.54	72	52.3				3.54	193	19.7		3.54	389.4	4.8		3.54	168.1	25.8		3.54	311.4	1.7		3.54	214.8	7.7		3.54	165	15.5
	3.544	802	15.8		3.544	548.8	65.2		3.544	836	3.9		3.544	212.3	32.5		3.544	841.2	0.7		3.544	72.8	52.3				3.544	194.2	19.6		3.544	390.2	4.8		3.544	169.3	25.7		3.544	312.6	1.7		3.544	216	7.4		3.544	166.2	15.3
	3.548	801.1	16.6		3.548	547.4	65.2		3.548	835.3	3.9		3.548	213.5	32.4		3.548	840.5	0.7		3.548	73.6	52.3				3.548	195.4	19.4		3.548	391	4.8		3.548	170.5	25.7		3.548	313.7	1.6		3.548	217.2	7.2		3.548	167.4	15
	3.552	800.2	17.3		3.552	546.1	65.2		3.552	834.5	3.9		3.552	214.7	32.2		3.552	839.7	0.7		3.552	74.4	52.2				3.552	196.6	19.3		3.552	391.7	4.7		3.552	171.7	25.7		3.552	314.8	1.6		3.552	218.5	7		3.552	168.6	14.9
	3.556	799.3	18		3.556	544.7	65.2		3.556	833.7	3.9		3.556	215.8	31.9		3.556	839	0.7		3.556	75.2	52.2				3.556	197.9	19.2		3.556	392.5	4.7		3.556	172.9	25.6		3.556	316	1.6		3.556	219.7	6.8		3.556	169.7	14.7
	3.56	798.4	18.7		3.56	543.4	65.2		3.56	832.9	3.9		3.56	217	31.4		3.56	838.2	0.7		3.56	76	52.2				3.56	199.1	19.2		3.56	393.3	4.7		3.56	174.1	25.6		3.56	317.1	1.6		3.56	220.9	6.6		3.56	170.9	14.6
	3.564	797.5	19.4		3.564	542	65.2		3.564	832.1	3.9		3.564	218.2	30.8		3.564	837.4	0.7		3.564	76.8	52.2				3.564	200.3	19.1		3.564	394	4.7		3.564	175.3	25.6		3.564	318.2	1.5		3.564	222.2	6.3		3.564	172.1	14.6
	3.568	796.6	20.1		3.568	540.7	65.3		3.568	831.4	3.9		3.568	219.4	30.1		3.568	836.6	0.7		3.568	77.6	52.2				3.568	201.5	19.1		3.568	394.7	4.7		3.568	176.5	25.5		3.568	319.3	1.5		3.568	223.4	6		3.568	173.3	14.5
	3.572	795.7	20.7		3.572	539.3	65.3		3.572	830.6	4		3.572	220.6	29.3		3.572	835.8	0.7		3.572	78.4	52.2				3.572	202.7	19.1		3.572	395.5	4.7		3.572	177.7	25.5		3.572	320.4	1.5		3.572	224.7	5.8		3.572	174.5	14.4
	3.576	794.8	21.3		3.576	537.9	65.3		3.576	829.8	4		3.576	221.8	28.5		3.576	835	0.7		3.576	79.2	52.2				3.576	204	19		3.576	396.2	4.6		3.576	179	25.4		3.576	321.5	1.5		3.576	225.9	5.5		3.576	175.7	14.4
	3.58	793.8	22		3.58	536.6	65.3		3.58	829	4		3.58	223	27.8		3.58	834.3	0.7		3.58	80	52.1				3.58	205.2	18.9		3.58	396.9	4.6		3.58	180.2	25.4		3.58	322.6	1.5		3.58	227.1	5.2		3.58	176.9	14.2
	3.584	792.9	22.7		3.584	535.2	65.3		3.584	828.2	4		3.584	224.3	27.1		3.584	833.5	0.8		3.584	80.8	52.1				3.584	206.4	18.8		3.584	397.6	4.6		3.584	181.4	25.3		3.584	323.7	1.5		3.584	228.4	5		3.584	178.1	14
	3.588	792	23.5		3.588	533.8	65.4		3.588	827.4	4.1		3.588	225.5	26.6		3.588	832.7	0.8		3.588	81.6	52.1				3.588	207.6	18.7		3.588	398.3	4.6		3.588	182.6	25.3		3.588	324.8	1.4		3.588	229.6	4.8		3.588	179.3	13.5
	3.592	791.2	24.2		3.592	532.5	65.4		3.592	826.6	4.2		3.592	226.7	26.1		3.592	831.9	0.8		3.592	82.5	52.1				3.592	208.8	18.6		3.592	399	4.5		3.592	183.8	25.3		3.592	325.9	1.4		3.592	230.8	4.6		3.592	180.6	12.8
	3.596	790.3	24.9		3.596	531.1	65.4		3.596	825.8	4.3		3.596	227.9	25.6		3.596	831	0.8		3.596	83.3	52.1				3.596	210.1	18.5		3.596	399.7	4.5		3.596	185	25.3		3.596	327	1.4		3.596	232.1	4.4		3.596	181.8	12
	3.6	789.3	25.5		3.6	529.7	65.5		3.6	825	4.4		3.6	229.1	25.2		3.6	830.2	0.9		3.6	84.1	52.1				3.6	211.3	18.4		3.6	400.4	4.5		3.6	186.2	25.2		3.6	328.1	1.4		3.6	233.3	4.1		3.6	183	11.1
	3.604	788.4	26.1		3.604	528.3	65.5		3.604	824.2	4.5		3.604	230.3	24.8		3.604	829.4	0.9		3.604	85	52.1				3.604	212.5	18.3		3.604	401	4.5		3.604	187.4	25.2		3.604	329.2	1.4		3.604	234.5	3.9		3.604	184.2	10.1
	3.608	787.5	26.6		3.608	526.9	65.5		3.608	823.4	4.6		3.608	231.5	24.5		3.608	828.6	1		3.608	85.8	52				3.608	213.7	18.2		3.608	401.7	4.4		3.608	188.7	25		3.608	330.3	1.4		3.608	235.7	3.6		3.608	185.4	8.9
	3.612	786.6	27		3.612	525.6	65.5		3.612	822.6	4.7		3.612	232.8	24.1		3.612	827.8	1.1		3.612	86.6	52				3.612	215	18.2		3.612	402.3	4.4		3.612	189.9	24.8		3.612	331.4	1.4		3.612	237	3.3		3.612	186.5	7.9
	3.616	785.6	27.5		3.616	524.2	65.5		3.616	821.7	4.7		3.616	234	23.9		3.616	827	1.1		3.616	87.5	52				3.616	216.2	18.1		3.616	403	4.4		3.616	191.1	24.5		3.616	332.5	1.4		3.616	238.2	3.1		3.616	187.7	7.1
	3.62	784.7	28		3.62	522.8	65.5		3.62	820.9	4.8		3.62	235.2	23.8		3.62	826.2	1.2		3.62	88.3	52				3.62	217.4	18.1		3.62	403.6	4.3		3.62	192.3	24		3.62	333.5	1.4		3.62	239.4	2.9		3.62	188.9	6.6
	3.624	783.7	28.5		3.624	521.5	65.5		3.624	820.1	5		3.624	236.4	23.7		3.624	825.3	1.3		3.624	89.1	52				3.624	218.6	18		3.624	404.3	4.3		3.624	193.5	23.5		3.624	334.6	1.4		3.624	240.7	2.7		3.624	190.1	6.2
	3.628	782.8	29.1		3.628	520.1	65.5		3.628	819.3	5.2		3.628	237.7	23.7		3.628	824.5	1.4		3.628	90	52				3.628	219.8	17.9		3.628	404.9	4.3		3.628	194.8	22.8		3.628	335.7	1.4		3.628	241.9	2.6		3.628	191.3	5.8
	3.632	781.9	29.7		3.632	518.7	65.5		3.632	818.5	5.4		3.632	238.9	23.6		3.632	823.7	1.6		3.632	90.9	51.9				3.632	221	17.7		3.632	405.5	4.3		3.632	196	22.1		3.632	336.7	1.4		3.632	243.1	2.5		3.632	192.5	5.5
	3.636	780.9	30.4		3.636	517.3	65.5		3.636	817.6	5.7		3.636	240.1	23.4		3.636	822.8	1.8		3.636	91.7	51.9				3.636	222.2	17.4		3.636	406.1	4.3		3.636	197.2	21.5		3.636	337.8	1.4		3.636	244.4	2.5		3.636	193.7	5.2
	3.64	780	31		3.64	515.9	65.5		3.64	816.8	6		3.64	241.4	23.2		3.64	822	2		3.64	92.6	51.9				3.64	223.5	17		3.64	406.7	4.3		3.64	198.4	20.9		3.64	338.8	1.4		3.64	245.6	2.5		3.64	194.9	5
	3.644	779	31.7		3.644	514.6	65.5		3.644	816	6.4		3.644	242.6	22.9		3.644	821.1	2.3		3.644	93.4	51.8				3.644	224.7	16.5		3.644	407.3	4.3		3.644	199.7	20.4		3.644	339.8	1.3		3.644	246.8	2.4		3.644	196.2	4.8
	3.648	778	32.4		3.648	513.2	65.5		3.648	815.1	6.8		3.648	243.9	22.6		3.648	820.3	2.6		3.648	94.3	51.6				3.648	225.9	16.1		3.648	407.9	4.3		3.648	200.9	19.9		3.648	340.9	1.3		3.648	248	2.4		3.648	197.4	4.6
	3.652	777.1	33		3.652	511.8	65.5		3.652	814.3	7.2		3.652	245.1	22.1		3.652	819.4	2.9		3.652	95.1	51.4				3.652	227.1	15.7		3.652	408.5	4.3		3.652	202.2	19.5		3.652	341.9	1.3		3.652	249.2	2.4		3.652	198.6	4.5
	3.656	776.1	33.6		3.656	510.4	65.5		3.656	813.4	7.5		3.656	246.4	21.6		3.656	818.6	3.2		3.656	96	51.2				3.656	228.4	15.4		3.656	409.1	4.3		3.656	203.4	19.1		3.656	342.9	1.3		3.656	250.5	2.4		3.656	199.8	4.4
	3.66	775.2	34.2		3.66	509.1	65.5		3.66	812.6	7.9		3.66	247.6	21		3.66	817.7	3.6		3.66	96.9	50.9				3.66	229.6	15.1		3.66	409.6	4.3		3.66	204.6	18.8		3.66	344	1.3		3.66	251.7	2.4		3.66	201	4.3
	3.664	774.2	34.7		3.664	507.7	65.5		3.664	811.7	8.2		3.664	248.8	20.5		3.664	816.8	4		3.664	97.8	50.5				3.664	230.8	14.8		3.664	410.2	4.3		3.664	205.8	18.5		3.664	345	1.3		3.664	252.9	2.4		3.664	202.2	4.3
	3.668	773.2	35.3		3.668	506.3	65.5		3.668	810.8	8.7		3.668	250.1	20.2		3.668	816	4.4		3.668	98.6	50.2				3.668	232	14.6		3.668	410.7	4.3		3.668	207	18.2		3.668	346.1	1.3		3.668	254.1	2.4		3.668	203.4	4.3
	3.672	772.3	35.9		3.672	504.9	65.6		3.672	810	9.3		3.672	251.3	19.9		3.672	815.1	4.9		3.672	99.5	49.9				3.672	233.3	14.3		3.672	411.3	4.3		3.672	208.2	18		3.672	347.1	1.3		3.672	255.3	2.4		3.672	204.6	4.3
	3.676	771.3	36.5		3.676	503.6	65.6		3.676	809.1	9.9		3.676	252.5	19.8		3.676	814.2	5.4		3.676	100.4	49.6				3.676	234.5	14.1		3.676	411.8	4.3		3.676	209.5	17.8		3.676	348.1	1.2		3.676	256.5	2.4		3.676	205.9	4.3
	3.68	770.3	37.1		3.68	502.2	65.6		3.68	808.3	10.6		3.68	253.8	19.6		3.68	813.3	6		3.68	101.3	49.4				3.68	235.7	13.9		3.68	412.4	4.2		3.68	210.7	17.6		3.68	349.1	1.2		3.68	257.7	2.4		3.68	207.1	4.2
	3.684	769.3	37.7		3.684	500.9	65.7		3.684	807.4	11.4		3.684	255	19.5		3.684	812.4	6.7		3.684	102.2	49.3				3.684	237	13.7		3.684	412.9	4.2		3.684	211.9	17.4		3.684	350.1	1.2		3.684	259	2.3		3.684	208.3	4.2
	3.688	768.4	38.2		3.688	499.5	65.7		3.688	806.5	12.2		3.688	256.3	19.4		3.688	811.6	7.4		3.688	103.1	49.2				3.688	238.2	13.4		3.688	413.4	4.2		3.688	213.1	17.3		3.688	351.2	1.1		3.688	260.2	2.3		3.688	209.5	4.2
	3.692	767.4	38.7		3.692	498.1	65.7		3.692	805.6	13		3.692	257.5	19.3		3.692	810.7	8.1		3.692	104	49.1				3.692	239.4	13.2		3.692	413.9	4.2		3.692	214.3	17.1		3.692	352.2	1		3.692	261.4	2.2		3.692	210.7	4.2
	3.696	766.4	39		3.696	496.7	65.8		3.696	804.7	13.9		3.696	258.8	19.1		3.696	809.8	8.7		3.696	104.9	49				3.696	240.6	12.9		3.696	414.4	4.2		3.696	215.6	17.1		3.696	353.2	1		3.696	262.6	2.1		3.696	212	4.2
	3.7	765.4	39.3		3.7	495.4	65.8		3.7	803.9	14.7		3.7	260.1	18.9		3.7	808.9	9.3		3.7	105.8	49				3.7	241.9	12.8		3.7	414.9	4.2		3.7	216.8	17		3.7	354.2	1		3.7	263.8	2.1		3.7	213.2	4.1
	3.704	764.4	39.6		3.704	494	65.8		3.704	803	15.4		3.704	261.4	18.6		3.704	808	9.8		3.704	106.7	49				3.704	243.1	12.6		3.704	415.4	4.2		3.704	218	17		3.704	355.2	0.9		3.704	265.1	2.1		3.704	214.4	4
	3.708	763.4	40		3.708	492.6	65.8		3.708	802.1	16.1		3.708	262.6	18.3		3.708	807.2	10.3		3.708	107.6	49				3.708	244.4	12.5		3.708	415.9	4.2		3.708	219.3	16.9		3.708	356.2	0.9		3.708	266.3	2.1		3.708	215.7	3.9
	3.712	762.4	40.3		3.712	491.2	65.8		3.712	801.2	16.7		3.712	263.9	18.1		3.712	806.3	10.8		3.712	108.5	49				3.712	245.6	12.3		3.712	416.4	4.2		3.712	220.5	16.8		3.712	357.2	0.9		3.712	267.5	2.1		3.712	216.9	3.8
	3.716	761.4	40.8		3.716	489.9	65.9		3.716	800.3	17.2		3.716	265.2	17.9		3.716	805.4	11.1		3.716	109.4	49				3.716	246.9	12.2		3.716	416.9	4.2		3.716	221.7	16.6		3.716	358.2	0.9		3.716	268.7	2.1		3.716	218.1	3.7
	3.72	760.4	41.3		3.72	488.5	65.9		3.72	799.4	17.6		3.72	266.5	17.8		3.72	804.5	11.5		3.72	110.4	49				3.72	248.1	12.1		3.72	417.4	4.2		3.72	222.9	16.4		3.72	359.2	0.9		3.72	269.9	2.1		3.72	219.4	3.6
	3.724	759.4	41.8		3.724	487.1	65.9		3.724	798.5	18		3.724	267.7	17.8		3.724	803.6	11.8		3.724	111.3	48.9				3.724	249.3	12		3.724	417.8	4.2		3.724	224.2	16.1		3.724	360.2	0.9		3.724	271.2	2.1		3.724	220.6	3.4
	3.728	758.3	42.3		3.728	485.7	65.9		3.728	797.6	18.4		3.728	269	17.7		3.728	802.7	12.2		3.728	112.2	48.9				3.728	250.6	11.9		3.728	418.3	4.1		3.728	225.4	15.8		3.728	361.2	0.9		3.728	272.4	2		3.728	221.8	3.3
	3.732	757.3	42.8		3.732	484.3	65.9		3.732	796.7	18.7		3.732	270.3	17.7		3.732	801.7	12.5		3.732	113.2	48.8				3.732	251.8	11.7		3.732	418.7	4.1		3.732	226.6	15.5		3.732	362.2	0.9		3.732	273.6	2		3.732	223.1	3.2
	3.736	756.3	43.4		3.736	483	65.9		3.736	795.8	19.1		3.736	271.5	17.6		3.736	800.8	12.8		3.736	114.1	48.8				3.736	253	11.5		3.736	419.2	4.1		3.736	227.8	15.3		3.736	363.1	0.9		3.736	274.8	2		3.736	224.3	3.2
	3.74	755.2	43.9		3.74	481.6	65.9		3.74	794.9	19.6		3.74	272.8	17.6		3.74	799.9	13.1		3.74	115	48.7				3.74	254.3	11.3		3.74	419.6	4.1		3.74	229.1	15.1		3.74	364.1	0.9		3.74	276	2		3.74	225.6	3.1
	3.744	754.2	44.3		3.744	480.2	66		3.744	793.9	20.2		3.744	274.1	17.5		3.744	799	13.3		3.744	116	48.6				3.744	255.5	11.1		3.744	420.1	4.1		3.744	230.3	15		3.744	365	0.9		3.744	277.2	2		3.744	226.8	3.1
	3.748	753.2	44.7		3.748	478.8	66		3.748	793	20.9		3.748	275.3	17.5		3.748	798.1	13.5		3.748	116.9	48.5				3.748	256.7	10.8		3.748	420.5	4.1		3.748	231.6	14.8		3.748	366	0.9		3.748	278.4	2		3.748	228.1	3.1
	3.752	752.1	45.1		3.752	477.4	66		3.752	792.1	21.8		3.752	276.6	17.4		3.752	797.2	13.7		3.752	117.9	48.4				3.752	257.9	10.6		3.752	421	4.1		3.752	232.8	14.6		3.752	366.9	0.9		3.752	279.6	2		3.752	229.3	3.1
	3.756	751.1	45.5		3.756	476	66		3.756	791.1	22.7		3.756	277.9	17.3		3.756	796.3	13.9		3.756	118.9	48.3				3.756	259.2	10.4		3.756	421.4	4.1		3.756	234.1	14.5		3.756	367.9	0.9		3.756	280.8	2		3.756	230.5	3.1
	3.76	750.1	46		3.76	474.6	66.1		3.76	790.2	23.5		3.76	279.2	17.2		3.76	795.3	14.1		3.76	119.8	48.2				3.76	260.4	10.2		3.76	421.8	4.1		3.76	235.3	14.3		3.76	368.8	0.9		3.76	282	2		3.76	231.7	3.1
	3.764	749	46.5		3.764	473.2	66.1		3.764	789.3	24.2		3.764	280.4	17.1		3.764	794.4	14.4		3.764	120.8	48.2				3.764	261.6	10.1		3.764	422.2	4.1		3.764	236.5	14.1		3.764	369.7	0.9		3.764	283.2	2		3.764	232.9	3.1
	3.768	748	47.1		3.768	471.9	66.1		3.768	788.3	24.8		3.768	281.7	17		3.768	793.5	14.8		3.768	121.7	48.1				3.768	262.8	10		3.768	422.7	4.1		3.768	237.8	13.9		3.768	370.6	0.9		3.768	284.4	2		3.768	234.1	3.1
	3.772	746.9	47.7		3.772	470.5	66.2		3.772	787.4	25.4		3.772	283	16.9		3.772	792.6	15.3		3.772	122.7	48.1				3.772	264	9.9		3.772	423.1	4.1		3.772	239	13.7		3.772	371.5	0.9		3.772	285.6	2		3.772	235.4	3.1
	3.776	745.9	48.3		3.776	469.1	66.2		3.776	786.4	25.9		3.776	284.3	16.8		3.776	791.7	15.9		3.776	123.7	48				3.776	265.2	9.8		3.776	423.5	4.1		3.776	240.3	13.5		3.776	372.4	0.9		3.776	286.8	2		3.776	236.6	3
	3.78	744.8	49		3.78	467.7	66.2		3.78	785.5	26.5		3.78	285.6	16.8		3.78	790.7	16.6		3.78	124.7	48				3.78	266.5	9.7		3.78	423.8	4.1		3.78	241.5	13.4		3.78	373.3	0.9		3.78	288	2		3.78	237.8	3
	3.784	743.8	49.6		3.784	466.3	66.3		3.784	784.5	27.2		3.784	286.9	16.7		3.784	789.8	17.3		3.784	125.6	47.9				3.784	267.7	9.6		3.784	424.2	4.1		3.784	242.7	13.3		3.784	374.2	0.9		3.784	289.2	2		3.784	239.1	3
	3.788	742.7	50.2		3.788	464.9	66.3		3.788	783.6	27.9		3.788	288.2	16.7		3.788	788.9	18		3.788	126.6	47.9				3.788	268.9	9.4		3.788	424.6	4.1		3.788	244	13.2		3.788	375.1	0.9		3.788	290.4	1.9		3.788	240.3	2.9
	3.792	741.6	50.7		3.792	463.5	66.3		3.792	782.6	28.7		3.792	289.5	16.6		3.792	787.9	18.6		3.792	127.6	47.9				3.792	270.1	9.2		3.792	425	4.1		3.792	245.2	13.2		3.792	376	0.9		3.792	291.6	1.9		3.792	241.5	2.9
	3.796	740.6	51.1		3.796	462.1	66.3		3.796	781.6	29.4		3.796	290.8	16.6		3.796	787	19.1		3.796	128.6	47.8				3.796	271.3	9		3.796	425.4	4.1		3.796	246.4	13.1		3.796	376.9	0.9		3.796	292.8	1.9		3.796	242.7	2.9
	3.8	739.5	51.5		3.8	460.7	66.4		3.8	780.7	30.1		3.8	292.1	16.6		3.8	786	19.5		3.8	129.6	47.7				3.8	272.5	8.8		3.8	425.7	4.1		3.8	247.7	13		3.8	377.8	0.9		3.8	294	1.8		3.8	243.9	2.8
	3.804	738.5	51.9		3.804	459.3	66.4		3.804	779.7	30.7		3.804	293.4	16.5		3.804	785	19.9		3.804	130.6	47.6				3.804	273.7	8.7		3.804	426.1	4.1		3.804	248.9	12.9		3.804	378.6	0.9		3.804	295.1	1.8		3.804	245.2	2.8
	3.808	737.4	52.3		3.808	457.9	66.5		3.808	778.7	31.1		3.808	294.7	16.4		3.808	784.1	20.3		3.808	131.6	47.5				3.808	274.9	8.5		3.808	426.5	4.1		3.808	250.1	12.8		3.808	379.5	0.9		3.808	296.3	1.8		3.808	246.4	2.8
	3.812	736.3	52.7		3.812	456.5	66.5		3.812	777.8	31.6		3.812	296	16.3		3.812	783.1	20.7		3.812	132.6	47.3				3.812	276.1	8.4		3.812	426.8	4.1		3.812	251.3	12.7		3.812	380.4	0.9		3.812	297.4	1.8		3.812	247.6	2.7
	3.816	735.3	53		3.816	455.1	66.6		3.816	776.8	32.1		3.816	297.3	16.2		3.816	782.2	21.2		3.816	133.6	47.1				3.816	277.3	8.3		3.816	427.2	4		3.816	252.6	12.5		3.816	381.2	0.9		3.816	298.6	1.8		3.816	248.8	2.6
	3.82	734.2	53.3		3.82	453.7	66.7		3.82	775.8	32.6		3.82	298.7	16		3.82	781.2	21.7		3.82	134.6	47				3.82	278.5	8.2		3.82	427.5	4		3.82	253.8	12.4		3.82	382.1	0.9		3.82	299.8	1.8		3.82	250	2.6
	3.824	733.1	53.5		3.824	452.3	66.7		3.824	774.9	33.2		3.824	300	15.7		3.824	780.2	22.3		3.824	135.6	46.8				3.824	279.7	8.1		3.824	427.8	4		3.824	255	12.3		3.824	382.9	0.9		3.824	301	1.8		3.824	251.2	2.5
	3.828	732	53.8		3.828	450.9	66.8		3.828	773.9	33.8		3.828	301.3	15.3		3.828	779.3	23		3.828	136.6	46.7				3.828	280.9	8		3.828	428.2	4		3.828	256.2	12.3		3.828	383.7	0.9		3.828	302.1	1.8		3.828	252.4	2.5
	3.832	731	54.1		3.832	449.5	66.8		3.832	772.9	34.3		3.832	302.7	14.9		3.832	778.3	23.7		3.832	137.6	46.6				3.832	282.1	8		3.832	428.5	4		3.832	257.4	12.2		3.832	384.6	0.9		3.832	303.3	1.8		3.832	253.6	2.5
	3.836	729.9	54.4		3.836	448.1	66.9		3.836	771.9	34.9		3.836	304.1	14.4		3.836	777.3	24.3		3.836	138.6	46.5				3.836	283.3	7.9		3.836	428.8	4		3.836	258.7	12.1		3.836	385.4	0.9		3.836	304.4	1.8		3.836	254.8	2.5
	3.84	728.8	54.8		3.84	446.7	66.9		3.84	770.9	35.6		3.84	305.4	13.8		3.84	776.3	24.9		3.84	139.6	46.4				3.84	284.5	7.8		3.84	429.1	4		3.84	259.9	12		3.84	386.2	0.8		3.84	305.6	1.8		3.84	256	2.5
	3.844	727.7	55.1		3.844	445.3	67		3.844	770	36.2		3.844	306.7	13.2		3.844	775.4	25.3		3.844	140.6	46.3				3.844	285.6	7.8		3.844	429.5	4		3.844	261.1	11.8		3.844	387	0.8		3.844	306.7	1.8		3.844	257.2	2.6
	3.848	726.7	55.4		3.848	443.8	67		3.848	769	36.8		3.848	308.1	12.6		3.848	774.4	25.7		3.848	141.6	46.2				3.848	286.8	7.7		3.848	429.8	4		3.848	262.4	11.6		3.848	387.8	0.8		3.848	307.9	1.8		3.848	258.4	2.6
	3.852	725.6	55.7		3.852	442.4	67		3.852	768.1	37.4		3.852	309.4	11.9		3.852	773.4	26.1		3.852	142.7	46				3.852	288	7.7		3.852	430.1	4		3.852	263.6	11.5		3.852	388.6	0.8		3.852	309	1.8		3.852	259.7	2.7
	3.856	724.5	55.9		3.856	441	67		3.856	767.1	37.9		3.856	310.7	11.4		3.856	772.4	26.4		3.856	143.7	45.7				3.856	289.2	7.6		3.856	430.3	4		3.856	264.8	11.3		3.856	389.4	0.8		3.856	310.2	1.9		3.856	260.9	2.7
	3.86	723.4	56.1		3.86	439.6	67		3.86	766.1	38.4		3.86	312.1	11		3.86	771.4	26.8		3.86	144.7	45.3				3.86	290.4	7.6		3.86	430.6	4		3.86	266	11.1		3.86	390.2	0.8		3.86	311.3	1.9		3.86	262.1	2.7
	3.864	722.3	56.4		3.864	438.2	67.1		3.864	765.1	38.9		3.864	313.4	10.7		3.864	770.4	27.1		3.864	145.7	45				3.864	291.6	7.6		3.864	430.9	4		3.864	267.2	11		3.864	390.9	0.8		3.864	312.4	1.9		3.864	263.3	2.7
	3.868	721.2	56.6		3.868	436.8	67.1		3.868	764.1	39.5		3.868	314.8	10.5		3.868	769.4	27.5		3.868	146.7	44.6				3.868	292.7	7.5		3.868	431.2	4		3.868	268.4	10.9		3.868	391.7	0.8		3.868	313.6	1.9		3.868	264.5	2.8
	3.872	720.1	56.9		3.872	435.4	67.1		3.872	763.1	40		3.872	316.1	10.3		3.872	768.4	27.9		3.872	147.8	44.3				3.872	293.9	7.5		3.872	431.5	4		3.872	269.6	10.8		3.872	392.5	0.8		3.872	314.7	1.9		3.872	265.7	2.8
	3.876	719	57.3		3.876	434	67.1		3.876	762.1	40.5		3.876	317.4	10.1		3.876	767.4	28.4		3.876	148.8	44.1				3.876	295.1	7.4		3.876	431.7	4		3.876	270.8	10.7		3.876	393.2	0.8		3.876	315.8	1.9		3.876	266.9	2.8
	3.88	717.9	57.8		3.88	432.5	67.1		3.88	761.1	41.1		3.88	318.8	9.9		3.88	766.4	28.9		3.88	149.9	43.8				3.88	296.2	7.4		3.88	432	4		3.88	272	10.7		3.88	394	0.8		3.88	316.9	1.8		3.88	268.1	2.8
	3.884	716.8	58.3		3.884	431.1	67.2		3.884	760.1	41.7		3.884	320.1	9.8		3.884	765.4	29.3		3.884	150.9	43.5				3.884	297.4	7.3		3.884	432.2	4		3.884	273.2	10.7		3.884	394.7	0.8		3.884	318	1.8		3.884	269.3	2.8
	3.888	715.7	58.8		3.888	429.7	67.2		3.888	759.1	42.2		3.888	321.5	9.7		3.888	764.4	29.8		3.888	151.9	43.1				3.888	298.6	7.2		3.888	432.5	4.1		3.888	274.4	10.7		3.888	395.4	0.8		3.888	319.2	1.8		3.888	270.5	2.8
	3.892	714.6	59.3		3.892	428.3	67.2		3.892	758.1	42.6		3.892	322.9	9.5		3.892	763.3	30.2		3.892	153	42.6				3.892	299.7	7.1		3.892	432.7	4.1		3.892	275.6	10.7		3.892	396.2	0.8		3.892	320.3	1.8		3.892	271.7	2.8
	3.896	713.5	59.6		3.896	426.9	67.2		3.896	757.1	43		3.896	324.2	9.4		3.896	762.3	30.5		3.896	154	41.9				3.896	300.9	7.1		3.896	433	4.1		3.896	276.8	10.7		3.896	396.9	0.8		3.896	321.4	1.8		3.896	272.9	2.7
	3.9	712.4	59.9		3.9	425.5	67.2		3.9	756.1	43.4		3.9	325.6	9.3		3.9	761.3	30.9		3.9	155	41.2				3.9	302.1	7		3.9	433.2	4.1		3.9	278	10.7		3.9	397.6	0.8		3.9	322.5	1.8		3.9	274.1	2.7
	3.904	711.2	60.1		3.904	424.1	67.3		3.904	755	43.8		3.904	326.9	9.3		3.904	760.2	31.3		3.904	156.1	40.6				3.904	303.3	7		3.904	433.5	4.1		3.904	279.2	10.7		3.904	398.3	0.7		3.904	323.6	1.8		3.904	275.3	2.7
	3.908	710.1	60.2		3.908	422.7	67.3		3.908	754	44.1		3.908	328.3	9.2		3.908	759.2	31.6		3.908	157.1	39.9				3.908	304.4	7		3.908	433.7	4.1		3.908	280.4	10.7		3.908	399	0.7		3.908	324.7	1.8		3.908	276.6	2.7
	3.912	709	60.3		3.912	421.3	67.4		3.912	753	44.5		3.912	329.6	9.1		3.912	758.2	31.9		3.912	158.2	39.4				3.912	305.6	7		3.912	433.9	4.1		3.912	281.7	10.7		3.912	399.7	0.7		3.912	325.8	1.8		3.912	277.8	2.6
	3.916	707.9	60.4		3.916	419.8	67.4		3.916	752	44.9		3.916	331	9.1		3.916	757.1	32.2		3.916	159.2	39				3.916	306.8	7		3.916	434.1	4.1		3.916	282.9	10.7		3.916	400.4	0.7		3.916	326.9	1.8		3.916	278.9	2.5
	3.92	706.7	60.5		3.92	418.5	67.5		3.92	750.9	45.3		3.92	332.4	9		3.92	756.1	32.5		3.92	160.3	38.7				3.92	307.9	7		3.92	434.4	4.1		3.92	284	10.6		3.92	401.1	0.7		3.92	328	1.8		3.92	280.1	2.4
	3.924	705.6	60.6		3.924	417.1	67.6		3.924	749.9	45.7		3.924	333.7	9		3.924	755	32.9		3.924	161.3	38.4				3.924	309.1	6.9		3.924	434.6	4.1		3.924	285.2	10.5		3.924	401.8	0.7		3.924	329.1	1.9		3.924	281.3	2.4
	3.928	704.5	60.7		3.928	415.7	67.6		3.928	748.9	46.2		3.928	335.1	8.9		3.928	754	33.3		3.928	162.4	38.1				3.928	310.2	6.9		3.928	434.8	4.1		3.928	286.4	10.5		3.928	402.4	0.7		3.928	330.3	1.9		3.928	282.5	2.3
	3.932	703.3	60.8		3.932	414.3	67.7		3.932	747.8	46.6		3.932	336.5	8.9		3.932	752.9	33.7		3.932	163.5	37.9				3.932	311.4	6.8		3.932	435	4.1		3.932	287.6	10.4		3.932	403.1	0.8		3.932	331.4	1.8		3.932	283.7	2.3
	3.936	702.2	60.9		3.936	412.9	67.7		3.936	746.8	47		3.936	337.8	8.9		3.936	751.9	34.2		3.936	164.5	37.7				3.936	312.5	6.8		3.936	435.2	4.1		3.936	288.8	10.3		3.936	403.8	0.8		3.936	332.5	1.8		3.936	284.9	2.3
	3.94	701	61		3.94	411.5	67.8		3.94	745.7	47.5		3.94	339.2	8.8		3.94	750.8	34.7		3.94	165.6	37.6				3.94	313.7	6.7		3.94	435.4	4.1		3.94	290	10.2		3.94	404.4	0.8		3.94	333.6	1.8		3.94	286.1	2.3
	3.944	699.9	61.1		3.944	410.1	67.8		3.944	744.7	47.9		3.944	340.5	8.8		3.944	749.8	35.1		3.944	166.7	37.4				3.944	314.8	6.6		3.944	435.6	4.1		3.944	291.2	10.1		3.944	405	0.8		3.944	334.6	1.8		3.944	287.2	2.3
	3.948	698.7	61.3		3.948	408.7	67.8		3.948	743.6	48.3		3.948	341.9	8.8		3.948	748.7	35.5		3.948	167.8	37.3				3.948	315.9	6.5		3.948	435.9	4.1		3.948	292.4	10		3.948	405.7	0.8		3.948	335.7	1.7		3.948	288.4	2.3
	3.952	697.6	61.4		3.952	407.3	67.8		3.952	742.6	48.6		3.952	343.3	8.8		3.952	747.7	35.8		3.952	168.9	37.1				3.952	317	6.4		3.952	436	4.1		3.952	293.6	10		3.952	406.3	0.9		3.952	336.8	1.7		3.952	289.6	2.3
	3.956	696.4	61.5		3.956	405.9	67.9		3.956	741.5	48.9		3.956	344.7	8.8		3.956	746.6	36		3.956	169.9	37				3.956	318.2	6.4		3.956	436.2	4.1		3.956	294.8	9.9		3.956	406.9	0.9		3.956	337.9	1.7		3.956	290.7	2.2
	3.96	695.3	61.7		3.96	404.5	67.9		3.96	740.5	49.2		3.96	346	8.8		3.96	745.6	36.2		3.96	171	36.9				3.96	319.3	6.3		3.96	436.4	4.1		3.96	296	9.9		3.96	407.5	0.9		3.96	338.9	1.7		3.96	291.9	2.2
	3.964	694.1	61.9		3.964	403.1	67.9		3.964	739.4	49.4		3.964	347.4	8.8		3.964	744.5	36.4		3.964	172.1	36.9				3.964	320.4	6.3		3.964	436.6	4.1		3.964	297.2	9.8		3.964	408.1	0.9		3.964	340	1.7		3.964	293.1	2.2
	3.968	693	62		3.968	401.7	67.9		3.968	738.3	49.6		3.968	348.8	8.8		3.968	743.4	36.5		3.968	173.2	36.8				3.968	321.5	6.3		3.968	436.8	4.1		3.968	298.3	9.8		3.968	408.7	0.9		3.968	341.1	1.7		3.968	294.3	2.1
	3.972	691.8	62.2		3.972	400.3	68		3.972	737.3	49.8		3.972	350.1	8.8		3.972	742.4	36.6		3.972	174.3	36.8				3.972	322.6	6.2		3.972	437	4.1		3.972	299.5	9.7		3.972	409.3	0.9		3.972	342.1	1.7		3.972	295.4	2.1
	3.976	690.7	62.4		3.976	398.9	68		3.976	736.2	50		3.976	351.5	8.8		3.976	741.3	36.7		3.976	175.4	36.8				3.976	323.8	6.2		3.976	437.2	4.1		3.976	300.7	9.7		3.976	409.9	0.9		3.976	343.2	1.6		3.976	296.6	1.9
	3.98	689.5	62.6		3.98	397.5	68		3.98	735.2	50.2		3.98	352.9	8.8		3.98	740.2	36.9		3.98	176.5	36.8				3.98	324.9	6.2		3.98	437.3	4.1		3.98	301.9	9.6		3.98	410.5	0.9		3.98	344.2	1.6		3.98	297.7	1.8
	3.984	688.3	62.9		3.984	396.1	68		3.984	734.1	50.5		3.984	354.3	8.8		3.984	739.2	37.1		3.984	177.6	36.8				3.984	326	6.2		3.984	437.5	4.1		3.984	303.1	9.6		3.984	411.1	0.9		3.984	345.2	1.6		3.984	298.9	1.7
	3.988	687.2	63.1		3.988	394.7	68.1		3.988	733	50.8		3.988	355.6	8.8		3.988	738.1	37.2		3.988	178.7	36.7				3.988	327.1	6.2		3.988	437.7	4.1		3.988	304.2	9.5		3.988	411.7	0.9		3.988	346.3	1.5		3.988	300.1	1.6
	3.992	686	63.3		3.992	393.3	68.1		3.992	731.9	51.2		3.992	357	8.8		3.992	737	37.4		3.992	179.8	36.7				3.992	328.2	6.1		3.992	437.8	4.1		3.992	305.4	9.4		3.992	412.2	0.9		3.992	347.3	1.5		3.992	301.2	1.6
	3.996	684.8	63.4		3.996	391.9	68.2		3.996	730.8	51.6		3.996	358.4	8.8		3.996	735.9	37.6		3.996	181	36.7				3.996	329.3	6.1		3.996	438	4.1		3.996	306.6	9.4		3.996	412.8	0.8		3.996	348.3	1.5		3.996	302.4	1.5
	4	683.6	63.6		4	390.5	68.2		4	729.7	52		4	359.7	8.8		4	734.8	37.8		4	182.1	36.6				4	330.3	6.1		4	438.1	4.1		4	307.8	9.3		4	413.3	0.8		4	349.3	1.5		4	303.5	1.4
	4.004	682.4	63.7		4.004	389.1	68.2		4.004	728.6	52.3		4.004	361.1	8.8		4.004	733.8	38		4.004	183.3	36.6				4.004	331.5	6.1		4.004	438.3	4.1		4.004	308.9	9.3		4.004	413.9	0.8		4.004	350.4	1.5		4.004	304.7	1.4
	4.008	681.2	63.8		4.008	387.7	68.2		4.008	727.5	52.6		4.008	362.5	8.8		4.008	732.7	38.3		4.008	184.4	36.5				4.008	332.5	6		4.008	438.4	4.1		4.008	310.1	9.2		4.008	414.4	0.8		4.008	351.4	1.5		4.008	305.8	1.4
	4.012	680	64		4.012	386.3	68.3		4.012	726.4	52.8		4.012	363.8	8.8		4.012	731.6	38.5		4.012	185.5	36.4				4.012	333.6	5.9		4.012	438.6	4.1		4.012	311.2	9.1		4.012	415	0.9		4.012	352.4	1.5		4.012	306.9	1.3
	4.016	678.8	64.1		4.016	384.9	68.3		4.016	725.3	52.9		4.016	365.2	8.8		4.016	730.5	38.8		4.016	186.6	36.4				4.016	334.7	5.9		4.016	438.7	4		4.016	312.4	9		4.016	415.5	0.9		4.016	353.4	1.5		4.016	308.1	1.3
	4.02	677.6	64.1		4.02	383.5	68.3		4.02	724.2	53.1		4.02	366.6	8.8		4.02	729.4	39		4.02	187.8	36.3				4.02	335.8	5.8		4.02	438.8	4		4.02	313.5	8.9		4.02	416	0.9		4.02	354.4	1.5		4.02	309.2	1.3
	4.024	676.4	64.2		4.024	382.1	68.3		4.024	723.1	53.2		4.024	368	8.8		4.024	728.3	39.3		4.024	188.9	36.3				4.024	336.8	5.7		4.024	439	4		4.024	314.6	8.8		4.024	416.5	0.9		4.024	355.4	1.5		4.024	310.3	1.2
	4.028	675.2	64.3		4.028	380.7	68.3		4.028	722	53.4		4.028	369.4	8.8		4.028	727.2	39.6		4.028	190	36.2				4.028	337.9	5.7		4.028	439.1	4		4.028	315.8	8.7		4.028	417	0.8		4.028	356.4	1.5		4.028	311.5	1.2
	4.032	674	64.4		4.032	379.3	68.4		4.032	720.9	53.6		4.032	370.8	8.8		4.032	726.1	39.8		4.032	191.2	36.1				4.032	338.9	5.6		4.032	439.2	4		4.032	316.9	8.6		4.032	417.5	0.8		4.032	357.4	1.5		4.032	312.6	1.1
	4.036	672.8	64.5		4.036	377.8	68.4		4.036	719.8	53.9		4.036	372.2	8.8		4.036	725	40		4.036	192.3	36				4.036	340	5.5		4.036	439.3	4		4.036	318	8.5		4.036	418	0.8		4.036	358.4	1.4		4.036	313.7	1
	4.04	671.6	64.6		4.04	376.4	68.4		4.04	718.7	54.2		4.04	373.5	8.8		4.04	723.9	40.2		4.04	193.5	35.9				4.04	341	5.5		4.04	439.4	4		4.04	319.1	8.4		4.04	418.5	0.8		4.04	359.4	1.4		4.04	314.8	1
	4.044	670.4	64.7		4.044	375	68.5		4.044	717.6	54.6		4.044	374.9	8.8		4.044	722.8	40.4		4.044	194.6	35.8				4.044	342	5.4		4.044	439.5	4		4.044	320.3	8.3		4.044	418.9	0.8		4.044	360.3	1.3		4.044	315.9	0.9
	4.048	669.2	64.8		4.048	373.6	68.5		4.048	716.5	55		4.048	376.4	8.7		4.048	721.7	40.5		4.048	195.8	35.7				4.048	343.1	5.4		4.048	439.7	4		4.048	321.4	8.2		4.048	419.4	0.8		4.048	361.3	1.3		4.048	317.1	0.9
	4.052	668	64.9		4.052	372.3	68.6		4.052	715.3	55.3		4.052	377.7	8.7		4.052	720.6	40.6		4.052	196.9	35.5				4.052	344.1	5.4		4.052	439.8	4		4.052	322.6	8.2		4.052	419.9	0.8		4.052	362.3	1.3		4.052	318.2	0.8
	4.056	666.8	65		4.056	370.8	68.6		4.056	714.2	55.7		4.056	379.1	8.5		4.056	719.4	40.7		4.056	198.1	35.2				4.056	345.1	5.4		4.056	439.9	4.1		4.056	323.7	8.1		4.056	420.3	0.8		4.056	363.2	1.2		4.056	319.3	0.8
	4.06	665.6	65		4.06	369.5	68.7		4.06	713.1	55.9		4.06	380.5	8.4		4.06	718.3	40.8		4.06	199.3	35				4.06	346.2	5.3		4.06	439.9	4.1		4.06	324.8	8		4.06	420.8	0.8		4.06	364.1	1.2		4.06	320.4	0.8
	4.064	664.4	65.1		4.064	368	68.7		4.064	712	56.2		4.064	381.9	8.3		4.064	717.2	40.9		4.064	200.4	34.7				4.064	347.2	5.3		4.064	440	4.1		4.064	325.9	8		4.064	421.2	0.7		4.064	365.1	1.1		4.064	321.5	0.8
	4.068	663.2	65.1		4.068	366.6	68.7		4.068	710.8	56.4		4.068	383.3	8.2		4.068	716.1	41		4.068	201.6	34.4				4.068	348.3	5.3		4.068	440.1	4.1		4.068	327	7.9		4.068	421.7	0.6		4.068	366	1.1		4.068	322.6	0.8
	4.072	661.9	65.2		4.072	365.2	68.7		4.072	709.7	56.5		4.072	384.7	8		4.072	715	41		4.072	202.7	34.1				4.072	349.3	5.2		4.072	440.2	4.1		4.072	328.1	7.8		4.072	422.1	0.6		4.072	366.9	1.1		4.072	323.7	0.8
	4.076	660.7	65.3		4.076	363.8	68.7		4.076	708.6	56.7		4.076	386.2	7.9		4.076	713.8	41.1		4.076	203.9	33.9				4.076	350.3	5.2		4.076	440.2	4.1		4.076	329.2	7.7		4.076	422.5	0.6		4.076	367.8	1		4.076	324.8	0.8
	4.08	659.5	65.5		4.08	362.4	68.7		4.08	707.5	56.9		4.08	387.6	7.7		4.08	712.7	41.2		4.08	205.1	33.7				4.08	351.3	5.2		4.08	440.3	4.1		4.08	330.3	7.7		4.08	423	0.6		4.08	368.7	1		4.08	325.9	0.7
	4.084	658.3	65.7		4.084	361	68.7		4.084	706.3	57		4.084	389	7.6		4.084	711.6	41.4		4.084	206.2	33.4				4.084	352.3	5.1		4.084	440.4	4.1		4.084	331.4	7.6		4.084	423.4	0.7		4.084	369.7	0.9		4.084	327	0.7
	4.088	657.1	65.9		4.088	359.6	68.7		4.088	705.2	57.2		4.088	390.5	7.3		4.088	710.4	41.5		4.088	207.4	33.1				4.088	353.4	5		4.088	440.4	4.1		4.088	332.5	7.5		4.088	423.8	0.7		4.088	370.6	0.8		4.088	328.1	0.7
	4.092	655.9	66.1		4.092	358.2	68.7		4.092	704	57.3		4.092	391.9	7		4.092	709.3	41.6		4.092	208.6	32.7				4.092	354.4	4.9		4.092	440.5	4.1		4.092	333.6	7.5		4.092	424.2	0.7		4.092	371.5	0.8		4.092	329.2	0.7
	4.096	654.7	66.3		4.096	356.8	68.7		4.096	702.9	57.5		4.096	393.3	6.7		4.096	708.1	41.7		4.096	209.7	32.3				4.096	355.4	4.9		4.096	440.5	4.1		4.096	334.6	7.4		4.096	424.6	0.6		4.096	372.4	0.8		4.096	330.3	0.7
	4.1	653.5	66.4		4.1	355.4	68.7		4.1	701.8	57.6		4.1	394.7	6.4		4.1	707	41.8		4.1	210.9	31.7				4.1	356.4	4.8		4.1	440.6	4.1		4.1	335.7	7.4		4.1	425	0.7		4.1	373.3	0.8		4.1	331.4	0.7
	4.104	652.2	66.5		4.104	354	68.7		4.104	700.6	57.8		4.104	396.1	6.1		4.104	705.8	42		4.104	212.1	31.2				4.104	357.4	4.8		4.104	440.6	4.1		4.104	336.8	7.3		4.104	425.4	0.7		4.104	374.2	0.8		4.104	332.5	0.7
	4.108	651	66.6		4.108	352.6	68.7		4.108	699.5	57.9		4.108	397.5	5.9		4.108	704.7	42.1		4.108	213.3	30.7				4.108	358.4	4.7		4.108	440.6	4.1		4.108	337.8	7.3		4.108	425.8	0.7		4.108	375.1	0.8		4.108	333.5	0.7
	4.112	649.8	66.7		4.112	351.2	68.7		4.112	698.3	58.1		4.112	398.9	5.7		4.112	703.5	42.3		4.112	214.4	30.2				4.112	359.4	4.7		4.112	440.7	4.1		4.112	338.9	7.3		4.112	426.2	0.8		4.112	375.9	0.8		4.112	334.6	0.8
	4.116	648.6	66.7		4.116	349.8	68.7		4.116	697.2	58.2		4.116	400.3	5.6		4.116	702.4	42.4		4.116	215.6	29.8				4.116	360.4	4.6		4.116	440.7	4.1		4.116	340	7.3		4.116	426.6	0.8		4.116	376.8	0.8		4.116	335.7	0.7
	4.12	647.3	66.8		4.12	348.4	68.7		4.12	696	58.4		4.12	401.8	5.5		4.12	701.2	42.5		4.12	216.8	29.5				4.12	361.4	4.6		4.12	440.7	4.1		4.12	341	7.3		4.12	426.9	0.7		4.12	377.7	0.8		4.12	336.7	0.8
	4.124	646.1	66.8		4.124	347	68.7		4.124	694.9	58.5		4.124	403.2	5.5		4.124	700.1	42.6		4.124	218	29.2				4.124	362.4	4.6		4.124	440.7	4.1		4.124	342.1	7.2		4.124	427.3	0.7		4.124	378.6	0.8		4.124	337.8	0.8
	4.128	644.9	66.9		4.128	345.6	68.7		4.128	693.7	58.6		4.128	404.6	5.5		4.128	698.9	42.8		4.128	219.2	29				4.128	363.3	4.5		4.128	440.7	4.1		4.128	343.1	7.2		4.128	427.7	0.7		4.128	379.5	0.8		4.128	338.8	0.8
	4.132	643.6	67		4.132	344.3	68.7		4.132	692.6	58.7		4.132	406	5.4		4.132	697.8	42.9		4.132	220.4	28.8				4.132	364.3	4.5		4.132	440.7	4.1		4.132	344.2	7.2		4.132	428.1	0.7		4.132	380.4	0.8		4.132	339.9	0.8
	4.136	642.4	67.1		4.136	342.9	68.7		4.136	691.4	58.8		4.136	407.4	5.4		4.136	696.6	42.9		4.136	221.6	28.6				4.136	365.2	4.5		4.136	440.7	4.1		4.136	345.2	7.2		4.136	428.4	0.7		4.136	381.2	0.7		4.136	340.9	0.8
	4.14	641.2	67.2		4.14	341.5	68.6		4.14	690.3	58.9		4.14	408.8	5.4		4.14	695.4	43		4.14	222.8	28.4				4.14	366.2	4.5		4.14	440.7	4.1		4.14	346.2	7.2		4.14	428.8	0.6		4.14	382.1	0.7		4.14	342	0.9
	4.144	639.9	67.3		4.144	340.1	68.6		4.144	689.1	59		4.144	410.2	5.3		4.144	694.3	43.1		4.144	224	28.3				4.144	367.1	4.4		4.144	440.7	4.1		4.144	347.3	7.2		4.144	429.1	0.6		4.144	383	0.7		4.144	343	0.9
	4.148	638.7	67.3		4.148	338.7	68.6		4.148	687.9	59.1		4.148	411.7	5.3		4.148	693.1	43.1		4.148	225.2	28.1				4.148	368.1	4.4		4.148	440.6	4.1		4.148	348.3	7.2		4.148	429.5	0.5		4.148	383.8	0.6		4.148	344	0.9
	4.152	637.5	67.4		4.152	337.4	68.6		4.152	686.8	59.2		4.152	413.1	5.3		4.152	691.9	43.1		4.152	226.4	27.8				4.152	369	4.4		4.152	440.6	4.1		4.152	349.4	7.2		4.152	429.8	0.5		4.152	384.7	0.6		4.152	345.1	0.9
	4.156	636.2	67.5		4.156	336	68.6		4.156	685.6	59.2		4.156	414.5	5.3		4.156	690.7	43.2		4.156	227.6	27.6				4.156	369.9	4.4		4.156	440.5	4.1		4.156	350.4	7.2		4.156	430.1	0.5		4.156	385.5	0.6		4.156	346.1	0.9
	4.16	635	67.6		4.16	334.6	68.5		4.16	684.5	59.2		4.16	415.9	5.2		4.16	689.5	43.2		4.16	228.8	27.3				4.16	370.8	4.4		4.16	440.5	4.1		4.16	351.5	7.2		4.16	430.5	0.6		4.16	386.3	0.7		4.16	347.1	0.9
	4.164	633.7	67.6		4.164	333.3	68.5		4.164	683.3	59.3		4.164	417.3	5.2		4.164	688.3	43.3		4.164	230	27.1				4.164	371.8	4.4		4.164	440.4	4.1		4.164	352.5	7.1		4.164	430.8	0.5		4.164	387.1	0.7		4.164	348.1	0.9
	4.168	632.4	67.7		4.168	331.9	68.5		4.168	682.1	59.3		4.168	418.7	5.2		4.168	687.1	43.3		4.168	231.2	26.8				4.168	372.7	4.4		4.168	440.3	4.1		4.168	353.5	7.1		4.168	431.1	0.5		4.168	388	0.6		4.168	349.2	0.9
	4.172	631.2	67.7		4.172	330.5	68.5		4.172	680.9	59.4		4.172	420.1	5.2		4.172	685.9	43.4		4.172	232.4	26.6				4.172	373.6	4.4		4.172	440.2	4.1		4.172	354.5	7.1		4.172	431.4	0.6		4.172	388.8	0.6		4.172	350.2	0.9
	4.176	629.9	67.8		4.176	329.2	68.5		4.176	679.7	59.4		4.176	421.6	5.1		4.176	684.7	43.4		4.176	233.6	26.4				4.176	374.5	4.4		4.176	440.1	4.1		4.176	355.5	7.1		4.176	431.8	0.6		4.176	389.6	0.7		4.176	351.2	0.9
	4.18	628.7	67.9		4.18	327.9	68.5		4.18	678.6	59.5		4.18	423	5.1		4.18	683.6	43.5		4.18	234.8	26.2				4.18	375.4	4.4		4.18	440	4.1		4.18	356.6	7.1		4.18	432.1	0.6		4.18	390.3	0.7		4.18	352.2	0.9
	4.184	627.4	67.9		4.184	326.6	68.5		4.184	677.4	59.5		4.184	424.4	5.1		4.184	682.3	43.5		4.184	236	25.9				4.184	376.3	4.4		4.184	439.8	4.1		4.184	357.6	7.1		4.184	432.4	0.7		4.184	391.1	0.7		4.184	353.2	0.9
	4.188	626.1	68		4.188	325.3	68.5		4.188	676.2	59.6		4.188	425.8	5.1		4.188	681.1	43.6		4.188	237.3	25.6				4.188	377.1	4.4		4.188	439.6	4.1		4.188	358.6	7.1		4.188	432.7	0.7		4.188	391.9	0.7		4.188	354.2	0.9
	4.192	624.9	68.1		4.192	323.9	68.5		4.192	675	59.7		4.192	427.2	5.1		4.192	680	43.6		4.192	238.5	25.3				4.192	378	4.4		4.192	439.5	4.1		4.192	359.6	7.1		4.192	433	0.7		4.192	392.7	0.6		4.192	355.1	0.8
	4.196	623.6	68.2		4.196	322.6	68.5		4.196	673.8	59.8		4.196	428.7	5		4.196	678.8	43.6		4.196	239.7	24.9				4.196	378.9	4.4		4.196	439.3	4.2		4.196	360.6	7.1		4.196	433.2	0.6		4.196	393.4	0.7		4.196	356.1	0.8
	4.2	622.3	68.2		4.2	321.3	68.5		4.2	672.6	59.8		4.2	430.1	5		4.2	677.5	43.7		4.2	240.9	24.5				4.2	379.7	4.4		4.2	439.1	4.2		4.2	361.6	7.1		4.2	433.5	0.6		4.2	394.2	0.7		4.2	357.1	0.8
	4.204	621	68.3		4.204	319.9	68.5		4.204	671.4	59.9		4.204	431.5	4.9		4.204	676.3	43.7		4.204	242.2	24				4.204	380.6	4.4		4.204	438.9	4.2		4.204	362.5	7.1		4.204	433.8	0.5		4.204	394.9	0.7		4.204	358.1	0.7
	4.208	619.8	68.3		4.208	318.6	68.5		4.208	670.2	59.9		4.208	433	4.9		4.208	675.1	43.7		4.208	243.4	23.6				4.208	381.5	4.3		4.208	438.6	4.2		4.208	363.5	7.1		4.208	434.1	0.5		4.208	395.7	0.7		4.208	359	0.7
	4.212	618.5	68.4		4.212	317.3	68.5		4.212	669	60		4.212	434.4	4.8		4.212	673.9	43.7		4.212	244.6	23.2				4.212	382.3	4.3		4.212	438.4	4.2		4.212	364.5	7.1		4.212	434.4	0.5		4.212	396.4	0.6		4.212	360	0.6
	4.216	617.2	68.4		4.216	316	68.5		4.216	667.8	60		4.216	435.9	4.8		4.216	672.7	43.7		4.216	245.9	22.9				4.216	383.2	4.3		4.216	438.1	4.2		4.216	365.5	7		4.216	434.7	0.5		4.216	397.2	0.7		4.216	360.9	0.6
	4.22	616	68.5		4.22	314.7	68.5		4.22	666.6	60		4.22	437.3	4.8		4.22	671.5	43.7		4.22	247.1	22.7				4.22	384	4.3		4.22	437.9	4.3		4.22	366.4	7		4.22	434.9	0.5		4.22	397.9	0.7		4.22	361.8	0.7
	4.224	614.7	68.5		4.224	313.4	68.5		4.224	665.4	60		4.224	438.7	4.7		4.224	670.3	43.7		4.224	248.3	22.5				4.224	384.8	4.3		4.224	437.6	4.3		4.224	367.4	6.9		4.224	435.1	0.5		4.224	398.6	0.7		4.224	362.8	0.7
	4.228	613.4	68.5		4.228	312.1	68.6		4.228	664.2	60		4.228	440.1	4.7		4.228	669.1	43.7		4.228	249.6	22.3				4.228	385.7	4.3		4.228	437.3	4.3		4.228	368.3	6.8		4.228	435.4	0.5		4.228	399.3	0.7		4.228	363.7	0.7
	4.232	612.1	68.5		4.232	310.7	68.6		4.232	663	60		4.232	441.5	4.6		4.232	667.8	43.8		4.232	250.8	22.2				4.232	386.5	4.3		4.232	437	4.3		4.232	369.2	6.8		4.232	435.6	0.5		4.232	400	0.7		4.232	364.6	0.7
	4.236	610.8	68.6		4.236	309.4	68.6		4.236	661.8	60		4.236	443	4.6		4.236	666.6	43.8		4.236	252.1	22.1				4.236	387.3	4.3		4.236	436.7	4.3		4.236	370.2	6.7		4.236	435.8	0.4		4.236	400.7	0.7		4.236	365.5	0.7
	4.24	609.5	68.6		4.24	308.2	68.6		4.24	660.5	60		4.24	444.4	4.6		4.24	665.4	43.8		4.24	253.4	22				4.24	388.1	4.3		4.24	436.4	4.3		4.24	371.1	6.6		4.24	436.1	0.4		4.24	401.4	0.7		4.24	366.4	0.7
	4.244	608.2	68.6		4.244	306.8	68.6		4.244	659.3	60		4.244	445.8	4.5		4.244	664.2	43.8		4.244	254.6	21.8				4.244	388.8	4.3		4.244	436.1	4.3		4.244	372	6.6		4.244	436.3	0.4		4.244	402.1	0.7		4.244	367.3	0.7
	4.248	606.9	68.7		4.248	305.5	68.6		4.248	658.1	60		4.248	447.2	4.5		4.248	663	43.8		4.248	255.9	21.7				4.248	389.6	4.3		4.248	435.8	4.3		4.248	372.9	6.5		4.248	436.5	0.4		4.248	402.8	0.7		4.248	368.2	0.7
	4.252	605.6	68.7		4.252	304.2	68.6		4.252	656.8	60.1		4.252	448.6	4.4		4.252	661.7	43.8		4.252	257.2	21.5				4.252	390.4	4.3		4.252	435.5	4.3		4.252	373.8	6.5		4.252	436.7	0.4		4.252	403.4	0.7		4.252	369.2	0.6
	4.256	604.3	68.7		4.256	302.9	68.6		4.256	655.6	60.1		4.256	450	4.4		4.256	660.5	43.8		4.256	258.4	21.2				4.256	391.2	4.3		4.256	435.1	4.3		4.256	374.8	6.4		4.256	436.9	0.5		4.256	404.1	0.6		4.256	370.1	0.6
	4.26	603	68.7		4.26	301.6	68.6		4.26	654.3	60.1		4.26	451.5	4.4		4.26	659.3	43.8		4.26	259.7	20.9				4.26	391.9	4.2		4.26	434.7	4.3		4.26	375.7	6.4		4.26	437.1	0.5		4.26	404.7	0.5		4.26	371	0.6
	4.264	601.7	68.8		4.264	300.3	68.6		4.264	653.1	60.1		4.264	452.9	4.3		4.264	658.1	43.9		4.264	261	20.5				4.264	392.7	4.2		4.264	434.4	4.3		4.264	376.5	6.4		4.264	437.3	0.5		4.264	405.4	0.5		4.264	371.8	0.7
	4.268	600.4	68.8		4.268	299	68.6		4.268	651.9	60.2		4.268	454.3	4.3		4.268	656.8	43.9		4.268	262.2	20				4.268	393.5	4.2		4.268	434	4.3		4.268	377.4	6.4		4.268	437.5	0.5		4.268	406	0.5		4.268	372.7	0.7
	4.272	599.1	68.8		4.272	297.7	68.6		4.272	650.6	60.2		4.272	455.7	4.3		4.272	655.6	43.9		4.272	263.5	19.5				4.272	394.2	4.2		4.272	433.6	4.3		4.272	378.3	6.3		4.272	437.7	0.5		4.272	406.6	0.5		4.272	373.6	0.6
	4.276	597.8	68.8		4.276	296.4	68.6		4.276	649.4	60.2		4.276	457.2	4.3		4.276	654.3	43.9		4.276	264.8	19.1				4.276	395	4.2		4.276	433.2	4.3		4.276	379.2	6.3		4.276	437.9	0.5		4.276	407.2	0.6		4.276	374.5	0.6
	4.28	596.5	68.8		4.28	295.1	68.6		4.28	648.1	60.3		4.28	458.6	4.3		4.28	653.1	43.9		4.28	266.1	18.8				4.28	395.7	4.2		4.28	432.8	4.3		4.28	380	6.3		4.28	438.1	0.6		4.28	407.8	0.6		4.28	375.4	0.6
	4.284	595.2	68.9		4.284	293.8	68.6		4.284	646.9	60.3		4.284	460	4.3		4.284	651.8	43.9		4.284	267.3	18.5				4.284	396.4	4.2		4.284	432.3	4.3		4.284	380.9	6.2		4.284	438.3	0.6		4.284	408.4	0.6		4.284	376.2	0.7
	4.288	593.9	68.9		4.288	292.5	68.6		4.288	645.6	60.4		4.288	461.5	4.3		4.288	650.6	44		4.288	268.6	18.2				4.288	397.1	4.2		4.288	431.9	4.3		4.288	381.8	6.2		4.288	438.5	0.6		4.288	409	0.6		4.288	377.1	0.7
	4.292	592.6	69		4.292	291.2	68.6		4.292	644.4	60.5		4.292	462.9	4.3		4.292	649.4	44		4.292	269.9	18.1				4.292	397.9	4.2		4.292	431.5	4.3		4.292	382.6	6.1		4.292	438.7	0.6		4.292	409.6	0.5		4.292	377.9	0.7
	4.296	591.3	69		4.296	289.9	68.6		4.296	643.1	60.5		4.296	464.3	4.3		4.296	648.1	44		4.296	271.2	18				4.296	398.6	4.2		4.296	431	4.3		4.296	383.5	6.1		4.296	438.8	0.6		4.296	410.2	0.5		4.296	378.8	0.6
	4.3	590	69.1		4.3	288.6	68.6		4.3	641.9	60.6		4.3	465.7	4.2		4.3	646.9	44		4.3	272.5	18				4.3	399.3	4.1		4.3	430.6	4.3		4.3	384.3	6.1		4.3	439	0.6		4.3	410.8	0.5		4.3	379.7	0.6
	4.304	588.7	69.2		4.304	287.4	68.6		4.304	640.6	60.6		4.304	467.2	4.1		4.304	645.6	44		4.304	273.8	17.9				4.304	400	4.1		4.304	430.1	4.3		4.304	385.1	6		4.304	439.2	0.6		4.304	411.4	0.5		4.304	380.5	0.7
	4.308	587.4	69.2		4.308	286.1	68.6		4.308	639.4	60.6		4.308	468.6	4		4.308	644.4	44.1		4.308	275.1	17.9				4.308	400.7	4.1		4.308	429.6	4.3		4.308	385.9	6		4.308	439.4	0.7		4.308	411.9	0.5		4.308	381.3	0.7
	4.312	586.1	69.3		4.312	284.8	68.6		4.312	638.1	60.7		4.312	470	3.9		4.312	643.1	44.1		4.312	276.4	17.9				4.312	401.4	4.1		4.312	429.2	4.3		4.312	386.8	5.9		4.312	439.6	0.7		4.312	412.5	0.6		4.312	382.2	0.7
	4.316	584.7	69.3		4.316	283.5	68.6		4.316	636.9	60.7		4.316	471.5	3.8		4.316	641.9	44.2		4.316	277.7	17.9				4.316	402.1	4.1		4.316	428.7	4.3		4.316	387.6	5.9		4.316	439.7	0.8		4.316	413.1	0.6		4.316	383	0.6
	4.32	583.4	69.4		4.32	282.2	68.7		4.32	635.6	60.7		4.32	472.9	3.8		4.32	640.6	44.2		4.32	279	17.9				4.32	402.7	4.1		4.32	428.3	4.3		4.32	388.4	5.9		4.32	439.9	0.7		4.32	413.6	0.6		4.32	383.8	0.5
	4.324	582.1	69.4		4.324	280.9	68.7		4.324	634.3	60.8		4.324	474.3	3.7		4.324	639.4	44.3		4.324	280.2	17.8				4.324	403.4	4.1		4.324	427.8	4.3		4.324	389.2	5.8		4.324	440.1	0.7		4.324	414.2	0.6		4.324	384.6	0.5
	4.328	580.8	69.4		4.328	279.6	68.7		4.328	633.1	60.8		4.328	475.8	3.6		4.328	638.1	44.3		4.328	281.5	17.8				4.328	404.1	4.1		4.328	427.3	4.3		4.328	390	5.8		4.328	440.2	0.7		4.328	414.7	0.6		4.328	385.4	0.5
	4.332	579.5	69.4		4.332	278.3	68.7		4.332	631.8	60.8		4.332	477.2	3.6		4.332	636.8	44.4		4.332	282.8	17.6				4.332	404.7	4.1		4.332	426.8	4.4		4.332	390.8	5.7		4.332	440.4	0.7		4.332	415.2	0.6		4.332	386.2	0.5
	4.336	578.2	69.4		4.336	277	68.7		4.336	630.6	60.8		4.336	478.7	3.5		4.336	635.6	44.5		4.336	284.1	17.3				4.336	405.4	4.1		4.336	426.3	4.4		4.336	391.6	5.7		4.336	440.5	0.7		4.336	415.8	0.6		4.336	387	0.5
	4.34	576.9	69.4		4.34	275.7	68.7		4.34	629.3	60.8		4.34	480.2	3.5		4.34	634.3	44.5		4.34	285.4	16.8				4.34	406	4.1		4.34	425.8	4.4		4.34	392.4	5.7		4.34	440.7	0.7		4.34	416.3	0.5		4.34	387.8	0.6
	4.344	575.6	69.4		4.344	274.4	68.8		4.344	628	60.8		4.344	481.6	3.5		4.344	633	44.5		4.344	286.7	16.3				4.344	406.6	4.1		4.344	425.4	4.4		4.344	393.2	5.7		4.344	440.8	0.6		4.344	416.8	0.5		4.344	388.5	0.5
	4.348	574.3	69.4		4.348	273.1	68.8		4.348	626.8	60.8		4.348	483	3.5		4.348	631.7	44.6		4.348	288	15.6				4.348	407.2	4.1		4.348	424.9	4.4		4.348	394	5.6		4.348	441	0.7		4.348	417.3	0.5		4.348	389.3	0.5
	4.352	572.9	69.4		4.352	271.8	68.8		4.352	625.6	60.8		4.352	484.5	3.5		4.352	630.5	44.6		4.352	289.3	14.9				4.352	407.8	4		4.352	424.3	4.4		4.352	394.8	5.6		4.352	441.1	0.6		4.352	417.8	0.5		4.352	390.1	0.5
	4.356	571.6	69.4		4.356	270.6	68.8		4.356	624.3	60.9		4.356	485.9	3.5		4.356	629.2	44.6		4.356	290.6	14.2				4.356	408.5	4		4.356	423.8	4.4		4.356	395.6	5.6		4.356	441.2	0.6		4.356	418.3	0.6		4.356	390.8	0.5
	4.36	570.3	69.4		4.36	269.3	68.8		4.36	623	60.9		4.36	487.4	3.4		4.36	627.9	44.6		4.36	291.9	13.7				4.36	409.1	4		4.36	423.3	4.4		4.36	396.3	5.5		4.36	441.4	0.5		4.36	418.8	0.6		4.36	391.6	0.5
	4.364	569	69.5		4.364	268	68.8		4.364	621.8	60.9		4.364	488.8	3.4		4.364	626.6	44.6		4.364	293.2	13.3				4.364	409.7	4		4.364	422.8	4.4		4.364	397.1	5.5		4.364	441.5	0.5		4.364	419.3	0.6		4.364	392.3	0.5
	4.368	567.6	69.5		4.368	266.7	68.8		4.368	620.5	61		4.368	490.3	3.4		4.368	625.3	44.6		4.368	294.6	13				4.368	410.2	4		4.368	422.2	4.4		4.368	397.8	5.4		4.368	441.6	0.5		4.368	419.8	0.7		4.368	393	0.5
	4.372	566.3	69.5		4.372	265.4	68.8		4.372	619.2	61		4.372	491.7	3.3		4.372	624.1	44.6		4.372	295.9	12.8				4.372	410.8	4		4.372	421.7	4.4		4.372	398.6	5.4		4.372	441.7	0.5		4.372	420.2	0.6		4.372	393.8	0.5
	4.376	565	69.5		4.376	264.1	68.8		4.376	618	61		4.376	493.1	3.3		4.376	622.8	44.7		4.376	297.2	12.6				4.376	411.4	4		4.376	421.1	4.4		4.376	399.3	5.4		4.376	441.8	0.5		4.376	420.7	0.6		4.376	394.5	0.5
	4.38	563.6	69.5		4.38	262.8	68.9		4.38	616.7	61.1		4.38	494.6	3.2		4.38	621.5	44.7		4.38	298.5	12.4				4.38	412	4		4.38	420.6	4.5		4.38	400.1	5.3		4.38	441.9	0.6		4.38	421.2	0.5		4.38	395.2	0.5
	4.384	562.3	69.5		4.384	261.5	68.9		4.384	615.4	61.1		4.384	496	3.2		4.384	620.2	44.8		4.384	299.8	12.2				4.384	412.5	4		4.384	420	4.5		4.384	400.8	5.3		4.384	442	0.6		4.384	421.6	0.5		4.384	395.9	0.5
	4.388	561	69.5		4.388	260.3	68.9		4.388	614.2	61.1		4.388	497.5	3.1		4.388	618.9	44.8		4.388	301.1	12.1				4.388	413.1	4		4.388	419.5	4.6		4.388	401.5	5.3		4.388	442.1	0.6		4.388	422.1	0.5		4.388	396.6	0.5
	4.392	559.7	69.5		4.392	259	68.9		4.392	612.9	61.2		4.392	498.9	3.1		4.392	617.6	44.8		4.392	302.5	12				4.392	413.7	4		4.392	418.9	4.6		4.392	402.2	5.3		4.392	442.2	0.6		4.392	422.5	0.5		4.392	397.3	0.5
	4.396	558.3	69.5		4.396	257.7	68.9		4.396	611.6	61.2		4.396	500.4	3.1		4.396	616.3	44.8		4.396	303.8	12				4.396	414.2	4		4.396	418.3	4.7		4.396	402.9	5.3		4.396	442.3	0.6		4.396	423	0.5		4.396	398	0.5
	4.4	557	69.5		4.4	256.5	69		4.4	610.3	61.3		4.4	501.8	3.1		4.4	615	44.8		4.4	305.1	11.9				4.4	414.7	4		4.4	417.7	4.8		4.4	403.6	5.3		4.4	442.4	0.6		4.4	423.4	0.5		4.4	398.7	0.6
	4.404	555.7	69.5		4.404	255.2	69		4.404	609	61.4		4.404	503.3	3		4.404	613.7	44.9		4.404	306.4	11.9				4.404	415.3	4		4.404	417.2	4.8		4.404	404.3	5.3		4.404	442.5	0.7		4.404	423.8	0.5		4.404	399.4	0.6
	4.408	554.4	69.6		4.408	253.9	69		4.408	607.8	61.4		4.408	504.7	3		4.408	612.4	44.9		4.408	307.7	11.9				4.408	415.8	4		4.408	416.6	4.8		4.408	405	5.3		4.408	442.6	0.7		4.408	424.3	0.5		4.408	400.1	0.6
	4.412	553	69.6		4.412	252.6	69		4.412	606.5	61.5		4.412	506.2	3		4.412	611.2	44.9		4.412	309	11.8				4.412	416.3	4		4.412	416	4.9		4.412	405.7	5.3		4.412	442.6	0.8		4.412	424.7	0.6		4.412	400.7	0.7
	4.416	551.7	69.6		4.416	251.4	69		4.416	605.2	61.6		4.416	507.6	3		4.416	609.8	45		4.416	310.4	11.8				4.416	416.9	4		4.416	415.3	4.9		4.416	406.3	5.3		4.416	442.7	0.8		4.416	425.1	0.6		4.416	401.4	0.7
	4.42	550.3	69.6		4.42	250.1	69		4.42	603.9	61.6		4.42	509	3		4.42	608.5	45.1		4.42	311.7	11.8				4.42	417.4	4		4.42	414.7	4.9		4.42	407	5.3		4.42	442.8	0.7		4.42	425.5	0.6		4.42	402	0.6
	4.424	549	69.6		4.424	248.9	69		4.424	602.6	61.7		4.424	510.5	3		4.424	607.2	45.2		4.424	313	11.8				4.424	417.9	4		4.424	414.1	4.9		4.424	407.6	5.3		4.424	442.8	0.7		4.424	425.9	0.6		4.424	402.6	0.5
	4.428	547.6	69.6		4.428	247.6	69		4.428	601.3	61.8		4.428	511.9	2.9		4.428	605.9	45.2		4.428	314.3	11.8				4.428	418.3	4		4.428	413.5	4.9		4.428	408.3	5.3		4.428	442.9	0.7		4.428	426.3	0.7		4.428	403.2	0.5
	4.432	546.3	69.7		4.432	246.4	69		4.432	600	61.8		4.432	513.3	2.9		4.432	604.6	45.3		4.432	315.7	11.8				4.432	418.8	4		4.432	412.8	4.9		4.432	408.9	5.2		4.432	442.9	0.8		4.432	426.7	0.6		4.432	403.9	0.5
	4.436	544.9	69.7		4.436	245.1	69		4.436	598.7	61.8		4.436	514.8	2.9		4.436	603.3	45.4		4.436	317	11.7				4.436	419.3	4		4.436	412.2	4.9		4.436	409.5	5.2		4.436	442.9	0.7		4.436	427.1	0.6		4.436	404.5	0.5
	4.44	543.6	69.6		4.44	243.8	69		4.44	597.4	61.8		4.44	516.2	2.8		4.44	602	45.5		4.44	318.3	11.7				4.44	419.8	4		4.44	411.6	5		4.44	410.1	5.2		4.44	443	0.7		4.44	427.5	0.5		4.44	405.1	0.5
	4.444	542.2	69.6		4.444	242.6	69		4.444	596.1	61.8		4.444	517.7	2.8		4.444	600.7	45.5		4.444	319.7	11.7				4.444	420.2	4		4.444	410.9	5		4.444	410.7	5.2		4.444	443	0.7		4.444	427.9	0.4		4.444	405.7	0.5
	4.448	540.9	69.6		4.448	241.3	69		4.448	594.8	61.8		4.448	519.1	2.7		4.448	599.4	45.5		4.448	321	11.6				4.448	420.7	3.9		4.448	410.3	5		4.448	411.3	5.2		4.448	443	0.7		4.448	428.2	0.4		4.448	406.2	0.5
	4.452	539.5	69.6		4.452	240.1	69		4.452	593.5	61.8		4.452	520.5	2.7		4.452	598.1	45.5		4.452	322.4	11.5				4.452	421.1	3.9		4.452	409.6	5.1		4.452	411.9	5.2		4.452	443	0.7		4.452	428.6	0.4		4.452	406.8	0.5
	4.456	538.1	69.6		4.456	238.9	69		4.456	592.2	61.8		4.456	522	2.6		4.456	596.8	45.5		4.456	323.7	11.3				4.456	421.5	3.9		4.456	409	5.1		4.456	412.5	5.1		4.456	443	0.6		4.456	429	0.4		4.456	407.4	0.5
	4.46	536.8	69.5		4.46	237.6	69		4.46	590.9	61.8		4.46	523.4	2.6		4.46	595.4	45.6		4.46	325.1	11.1				4.46	422	3.9		4.46	408.3	5.1		4.46	413.1	5.1		4.46	443	0.5		4.46	429.3	0.4		4.46	407.9	0.5
	4.464	535.4	69.5		4.464	236.4	69		4.464	589.6	61.8		4.464	524.9	2.6		4.464	594.1	45.6		4.464	326.4	10.9				4.464	422.4	3.9		4.464	407.6	5.2		4.464	413.7	5.1		4.464	443	0.5		4.464	429.6	0.4		4.464	408.5	0.5
	4.468	534.1	69.5		4.468	235.1	69		4.468	588.3	61.9		4.468	526.3	2.5		4.468	592.8	45.6		4.468	327.8	10.7				4.468	422.9	3.9		4.468	406.9	5.2		4.468	414.3	5.1		4.468	442.9	0.5		4.468	430	0.4		4.468	409.1	0.4
	4.472	532.7	69.5		4.472	233.9	69		4.472	587	61.9		4.472	527.7	2.5		4.472	591.5	45.6		4.472	329.1	10.5				4.472	423.3	3.9		4.472	406.2	5.2		4.472	414.8	5.2		4.472	442.9	0.5		4.472	430.3	0.4		4.472	409.6	0.4
	4.476	531.4	69.5		4.476	232.6	69		4.476	585.7	61.9		4.476	529.2	2.5		4.476	590.1	45.6		4.476	330.4	10.3				4.476	423.7	3.9		4.476	405.5	5.2		4.476	415.4	5.2		4.476	442.8	0.6		4.476	430.6	0.4		4.476	410.1	0.4
	4.48	530	69.5		4.48	231.4	69		4.48	584.4	61.9		4.48	530.6	2.5		4.48	588.8	45.6		4.48	331.8	10.1				4.48	424.1	3.9		4.48	404.8	5.2		4.48	415.9	5.2		4.48	442.8	0.7		4.48	431	0.4		4.48	410.7	0.4
	4.484	528.6	69.5		4.484	230.1	69		4.484	583	61.9		4.484	532	2.5		4.484	587.5	45.6		4.484	333.2	10				4.484	424.5	3.9		4.484	404.1	5.2		4.484	416.5	5.2		4.484	442.7	0.7		4.484	431.3	0.4		4.484	411.2	0.4
	4.488	527.3	69.5		4.488	228.9	69		4.488	581.7	61.9		4.488	533.4	2.5		4.488	586.1	45.6		4.488	334.5	9.9				4.488	424.9	3.9		4.488	403.4	5.2		4.488	417	5.2		4.488	442.6	0.7		4.488	431.6	0.4		4.488	411.8	0.4
	4.492	525.9	69.5		4.492	227.7	69		4.492	580.4	62		4.492	534.8	2.5		4.492	584.8	45.6		4.492	335.9	9.8				4.492	425.3	3.9		4.492	402.6	5.2		4.492	417.5	5.2		4.492	442.5	0.7		4.492	431.9	0.4		4.492	412.3	0.4
	4.496	524.5	69.5		4.496	226.4	69		4.496	579	62		4.496	536.3	2.5		4.496	583.5	45.6		4.496	337.3	9.8				4.496	425.7	3.9		4.496	401.9	5.2		4.496	418	5.2		4.496	442.4	0.8		4.496	432.2	0.5		4.496	412.8	0.4
	4.5	523.2	69.5		4.5	225.2	69		4.5	577.7	62		4.5	537.7	2.4		4.5	582.2	45.7		4.5	338.7	9.8				4.5	426.1	3.8		4.5	401.2	5.2		4.5	418.5	5.2		4.5	442.3	0.8		4.5	432.5	0.4		4.5	413.4	0.4
	4.504	521.8	69.5		4.504	223.9	69		4.504	576.4	62.1		4.504	539.1	2.4		4.504	580.9	45.7		4.504	340.1	9.7				4.504	426.5	3.8		4.504	400.4	5.3		4.504	419.1	5.2		4.504	442.2	0.8		4.504	432.8	0.4		4.504	413.9	0.4
	4.508	520.4	69.5		4.508	222.7	69		4.508	575	62.1		4.508	540.5	2.4		4.508	579.5	45.7		4.508	341.4	9.7				4.508	426.9	3.8		4.508	399.7	5.3		4.508	419.5	5.2		4.508	442	0.8		4.508	433.1	0.4		4.508	414.4	0.4
	4.512	519	69.5		4.512	221.5	69		4.512	573.7	62.1		4.512	541.9	2.4		4.512	578.2	45.7		4.512	342.8	9.7				4.512	427.3	3.8		4.512	399	5.4		4.512	420	5.2		4.512	441.9	0.8		4.512	433.3	0.5		4.512	414.9	0.4
	4.516	517.6	69.5		4.516	220.2	69		4.516	572.4	62.1		4.516	543.3	2.4		4.516	576.9	45.7		4.516	344.2	9.7				4.516	427.7	3.8		4.516	398.2	5.4		4.516	420.5	5.2		4.516	441.7	0.9		4.516	433.6	0.5		4.516	415.4	0.4
	4.52	516.3	69.5		4.52	219	69		4.52	571	62.1		4.52	544.8	2.3		4.52	575.6	45.8		4.52	345.6	9.6				4.52	428	3.8		4.52	397.5	5.4		4.52	421	5.2		4.52	441.6	0.9		4.52	433.9	0.6		4.52	415.9	0.4
	4.524	514.9	69.5		4.524	217.8	69		4.524	569.7	62.1		4.524	546.2	2.3		4.524	574.2	45.9		4.524	347	9.6				4.524	428.4	3.8		4.524	396.7	5.5		4.524	421.5	5.2		4.524	441.4	0.9		4.524	434.2	0.5		4.524	416.4	0.3
	4.528	513.5	69.6		4.528	216.6	69		4.528	568.3	62.2		4.528	547.6	2.3		4.528	572.9	45.9		4.528	348.4	9.6				4.528	428.8	3.8		4.528	396	5.5		4.528	422	5.2		4.528	441.2	0.9		4.528	434.4	0.5		4.528	416.8	0.3
	4.532	512.1	69.6		4.532	215.3	69		4.532	567	62.2		4.532	549	2.3		4.532	571.6	46		4.532	349.7	9.5				4.532	429.1	3.8		4.532	395.2	5.5		4.532	422.4	5.2		4.532	441	0.9		4.532	434.7	0.4		4.532	417.3	0.4
	4.536	510.7	69.6		4.536	214.1	69.1		4.536	565.7	62.3		4.536	550.5	2.2		4.536	570.2	46.1		4.536	351.1	9.5				4.536	429.5	3.8		4.536	394.4	5.5		4.536	422.9	5.2		4.536	440.7	0.8		4.536	435	0.4		4.536	417.8	0.4
	4.54	509.3	69.6		4.54	212.9	69.1		4.54	564.3	62.4		4.54	551.9	2.2		4.54	568.9	46.1		4.54	352.5	9.4				4.54	429.8	3.8		4.54	393.7	5.6		4.54	423.3	5.2		4.54	440.5	0.9		4.54	435.2	0.4		4.54	418.2	0.3
	4.544	507.9	69.7		4.544	211.6	69.1		4.544	563	62.5		4.544	553.3	2.2		4.544	567.5	46.1		4.544	353.9	9.2				4.544	430.2	3.8		4.544	392.9	5.6		4.544	423.8	5.2		4.544	440.2	0.8		4.544	435.5	0.4		4.544	418.6	0.3
	4.548	506.6	69.7		4.548	210.4	69.1		4.548	561.7	62.5		4.548	554.7	2.1		4.548	566.2	46.1		4.548	355.2	9				4.548	430.5	3.8		4.548	392.1	5.7		4.548	424.2	5.2		4.548	440	0.8		4.548	435.7	0.4		4.548	419.1	0.3
	4.552	505.2	69.7		4.552	209.2	69.1		4.552	560.3	62.6		4.552	556.2	2.1		4.552	564.9	46.1		4.552	356.6	8.7				4.552	430.8	3.8		4.552	391.4	5.7		4.552	424.7	5.2		4.552	439.7	0.8		4.552	436	0.4		4.552	419.5	0.3
	4.556	503.8	69.7		4.556	208	69.1		4.556	559	62.7		4.556	557.6	2.1		4.556	563.5	46.1		4.556	358	8.3				4.556	431.1	3.8		4.556	390.6	5.7		4.556	425.1	5.2		4.556	439.4	0.8		4.556	436.2	0.4		4.556	420	0.3
	4.56	502.4	69.7		4.56	206.8	69.1		4.56	557.6	62.7		4.56	559	2.1		4.56	562.2	46.1		4.56	359.4	8				4.56	431.5	3.8		4.56	389.8	5.7		4.56	425.6	5.1		4.56	439.1	0.9		4.56	436.5	0.4		4.56	420.4	0.3
	4.564	501	69.7		4.564	205.6	69.1		4.564	556.3	62.7		4.564	560.4	2		4.564	560.8	46.2		4.564	360.8	7.6				4.564	431.8	3.8		4.564	389	5.7		4.564	426	5.1		4.564	438.9	0.9		4.564	436.7	0.4		4.564	420.8	0.3
	4.568	499.7	69.7		4.568	204.4	69.1		4.568	554.9	62.7		4.568	561.8	2		4.568	559.5	46.2		4.568	362.2	7.4				4.568	432.1	3.8		4.568	388.2	5.7		4.568	426.4	5.1		4.568	438.6	0.8		4.568	436.9	0.3		4.568	421.2	0.3
	4.572	498.3	69.7		4.572	203.1	69.1		4.572	553.6	62.8		4.572	563.3	2		4.572	558.1	46.2		4.572	363.6	7.1				4.572	432.4	3.8		4.572	387.4	5.7		4.572	426.9	5.1		4.572	438.2	0.8		4.572	437.1	0.3		4.572	421.7	0.3
	4.576	496.9	69.7		4.576	201.9	69.1		4.576	552.2	62.8		4.576	564.7	2		4.576	556.7	46.2		4.576	365	7				4.576	432.7	3.8		4.576	386.6	5.7		4.576	427.3	5		4.576	437.9	0.8		4.576	437.4	0.3		4.576	422.1	0.3
	4.58	495.5	69.7		4.58	200.7	69.1		4.58	550.9	62.8		4.58	566.1	1.9		4.58	555.4	46.3		4.58	366.3	6.8				4.58	433	3.8		4.58	385.8	5.7		4.58	427.7	5		4.58	437.6	0.8		4.58	437.6	0.3		4.58	422.5	0.4
	4.584	494.1	69.6		4.584	199.5	69.1		4.584	549.5	62.8		4.584	567.6	1.9		4.584	554	46.3		4.584	367.7	6.7				4.584	433.3	3.8		4.584	385	5.8		4.584	428.1	5		4.584	437.2	0.9		4.584	437.8	0.3		4.584	422.9	0.4
	4.588	492.7	69.6		4.588	198.3	69.1		4.588	548.2	62.9		4.588	569	1.9		4.588	552.7	46.3		4.588	369.1	6.7				4.588	433.6	3.8		4.588	384.1	5.8		4.588	428.5	5		4.588	436.9	0.9		4.588	438	0.4		4.588	423.2	0.4
	4.592	491.4	69.5		4.592	197.1	69.1		4.592	546.8	62.9		4.592	570.5	1.9		4.592	551.3	46.3		4.592	370.5	6.6				4.592	433.8	3.8		4.592	383.3	5.8		4.592	428.9	5		4.592	436.5	0.9		4.592	438.2	0.4		4.592	423.6	0.4
	4.596	490	69.5		4.596	195.9	69.1		4.596	545.5	63		4.596	571.9	1.8		4.596	550	46.3		4.596	371.9	6.5				4.596	434.1	3.8		4.596	382.5	5.9		4.596	429.3	5		4.596	436.1	0.8		4.596	438.4	0.4		4.596	424	0.4
	4.6	488.6	69.5		4.6	194.7	69.1		4.6	544.2	63.1		4.6	573.3	1.8		4.6	548.6	46.3		4.6	373.3	6.5				4.6	434.4	3.8		4.6	381.6	5.9		4.6	429.7	5		4.6	435.7	0.8		4.6	438.6	0.4		4.6	424.4	0.4
	4.604	487.2	69.5		4.604	193.5	69.1		4.604	542.8	63.2		4.604	574.7	1.8		4.604	547.3	46.3		4.604	374.6	6.4				4.604	434.6	3.8		4.604	380.8	6		4.604	430	5		4.604	435.3	0.8		4.604	438.8	0.4		4.604	424.8	0.4
	4.608	485.8	69.5		4.608	192.3	69.1		4.608	541.5	63.2		4.608	576.1	1.7		4.608	545.9	46.3		4.608	376	6.3				4.608	434.9	3.8		4.608	380	6		4.608	430.4	5		4.608	434.9	0.8		4.608	439	0.4		4.608	425.1	0.4
	4.612	484.5	69.4		4.612	191.1	69.1		4.612	540.1	63.3		4.612	577.6	1.7		4.612	544.5	46.3		4.612	377.4	6.2				4.612	435.2	3.8		4.612	379.1	6		4.612	430.8	5		4.612	434.5	0.7		4.612	439.2	0.4		4.612	425.5	0.4
	4.616	483.1	69.4		4.616	189.9	69.1		4.616	538.8	63.3		4.616	579	1.7		4.616	543.2	46.4		4.616	378.9	6.1				4.616	435.4	3.8		4.616	378.2	6		4.616	431.1	4.9		4.616	434.1	0.8		4.616	439.4	0.4		4.616	425.8	0.4
	4.62	481.7	69.4		4.62	188.7	69.1		4.62	537.4	63.4		4.62	580.4	1.7		4.62	541.8	46.4		4.62	380.3	6				4.62	435.7	3.8		4.62	377.4	6.1		4.62	431.5	4.9		4.62	433.7	0.8		4.62	439.6	0.4		4.62	426.2	0.4
	4.624	480.3	69.4		4.624	187.5	69.1		4.624	536.1	63.4		4.624	581.8	1.7		4.624	540.5	46.4		4.624	381.7	5.9				4.624	435.9	3.8		4.624	376.5	6.1		4.624	431.8	4.9		4.624	433.2	0.8		4.624	439.7	0.4		4.624	426.5	0.4
	4.628	478.9	69.4		4.628	186.3	69.1		4.628	534.7	63.4		4.628	583.2	1.7		4.628	539.1	46.5		4.628	383.1	5.8				4.628	436.1	3.8		4.628	375.6	6.1		4.628	432.2	4.9		4.628	432.8	0.9		4.628	439.9	0.4		4.628	426.8	0.4
	4.632	477.5	69.4		4.632	185.2	69.1		4.632	533.4	63.5		4.632	584.6	1.7		4.632	537.7	46.5		4.632	384.5	5.7				4.632	436.4	3.8		4.632	374.8	6.1		4.632	432.5	4.9		4.632	432.3	0.8		4.632	440.1	0.4		4.632	427.2	0.4
	4.636	476.2	69.4		4.636	184	69.1		4.636	532	63.5		4.636	586	1.7		4.636	536.3	46.6		4.636	385.9	5.7				4.636	436.6	3.8		4.636	373.9	6.1		4.636	432.8	4.9		4.636	431.9	0.8		4.636	440.3	0.4		4.636	427.5	0.4
	4.64	474.8	69.4		4.64	182.8	69.1		4.64	530.7	63.5		4.64	587.4	1.6		4.64	535	46.6		4.64	387.3	5.6				4.64	436.8	3.8		4.64	373	6.2		4.64	433.1	4.9		4.64	431.4	0.8		4.64	440.4	0.4		4.64	427.8	0.3
	4.644	473.4	69.4		4.644	181.6	69.1		4.644	529.3	63.6		4.644	588.8	1.6		4.644	533.6	46.7		4.644	388.6	5.5				4.644	437	3.8		4.644	372.1	6.3		4.644	433.5	4.9		4.644	430.9	0.9		4.644	440.6	0.4		4.644	428.1	0.3
	4.648	472	69.4		4.648	180.5	69.1		4.648	528	63.6		4.648	590.2	1.6		4.648	532.2	46.7		4.648	390	5.5				4.648	437.2	3.8		4.648	371.2	6.3		4.648	433.8	4.9		4.648	430.5	0.9		4.648	440.7	0.4		4.648	428.4	0.4
	4.652	470.6	69.3		4.652	179.3	69.1		4.652	526.6	63.7		4.652	591.6	1.6		4.652	530.8	46.7		4.652	391.4	5.4				4.652	437.4	3.8		4.652	370.3	6.4		4.652	434.1	4.9		4.652	430	0.9		4.652	440.9	0.4		4.652	428.7	0.4
	4.656	469.2	69.3		4.656	178.1	69.1		4.656	525.2	63.7		4.656	593	1.6		4.656	529.4	46.7		4.656	392.8	5.3				4.656	437.6	3.8		4.656	369.4	6.4		4.656	434.4	4.9		4.656	429.5	0.8		4.656	441	0.4		4.656	429	0.4
	4.66	467.8	69.3		4.66	177	69.1		4.66	523.9	63.7		4.66	594.4	1.6		4.66	528	46.7		4.66	394.2	5.1				4.66	437.8	3.8		4.66	368.5	6.4		4.66	434.7	4.9		4.66	429	0.8		4.66	441.1	0.4		4.66	429.3	0.4
	4.664	466.4	69.3		4.664	175.8	69.1		4.664	522.5	63.7		4.664	595.8	1.6		4.664	526.6	46.7		4.664	395.6	5				4.664	438	3.8		4.664	367.6	6.4		4.664	435	4.8		4.664	428.5	0.8		4.664	441.2	0.4		4.664	429.5	0.4
	4.668	465	69.3		4.668	174.7	69.1		4.668	521.2	63.8		4.668	597.2	1.6		4.668	525.2	46.7		4.668	397	4.8				4.668	438.2	3.8		4.668	366.6	6.5		4.668	435.3	4.8		4.668	428	0.8		4.668	441.4	0.4		4.668	429.8	0.4
	4.672	463.6	69.3		4.672	173.5	69.1		4.672	519.8	63.8		4.672	598.6	1.6		4.672	523.9	46.7		4.672	398.4	4.7				4.672	438.4	3.8		4.672	365.7	6.5		4.672	435.5	4.8		4.672	427.5	0.8		4.672	441.5	0.4		4.672	430.1	0.3
	4.676	462.2	69.3		4.676	172.4	69.1		4.676	518.4	63.8		4.676	600	1.6		4.676	522.5	46.7		4.676	399.8	4.5				4.676	438.5	3.8		4.676	364.8	6.5		4.676	435.8	4.8		4.676	427	0.8		4.676	441.6	0.4		4.676	430.4	0.3
	4.68	460.8	69.3		4.68	171.3	69.1		4.68	517.1	63.8		4.68	601.4	1.6		4.68	521.1	46.8		4.68	401.2	4.4				4.68	438.7	3.8		4.68	363.8	6.5		4.68	436.1	4.8		4.68	426.5	0.8		4.68	441.7	0.4		4.68	430.6	0.3
	4.684	459.4	69.4		4.684	170.2	69.1		4.684	515.7	63.8		4.684	602.8	1.6		4.684	519.7	46.8		4.684	402.6	4.3				4.684	438.9	3.8		4.684	362.9	6.6		4.684	436.4	4.8		4.684	425.9	0.8		4.684	441.8	0.4		4.684	430.9	0.3
	4.688	458	69.4		4.688	169	69.1		4.688	514.3	63.8		4.688	604.2	1.6		4.688	518.3	46.9		4.688	404.1	4.2				4.688	439.1	3.8		4.688	362	6.6		4.688	436.6	4.8		4.688	425.4	0.9		4.688	441.9	0.4		4.688	431.2	0.3
	4.692	456.6	69.4		4.692	167.9	69.1		4.692	513	63.9		4.692	605.6	1.6		4.692	517	46.9		4.692	405.5	4.2				4.692	439.2	3.8		4.692	361	6.7		4.692	436.9	4.8		4.692	424.9	0.9		4.692	441.9	0.4		4.692	431.4	0.3
	4.696	455.2	69.4		4.696	166.7	69.1		4.696	511.6	63.9		4.696	607	1.6		4.696	515.6	47		4.696	406.9	4.1				4.696	439.4	3.8		4.696	360.1	6.8		4.696	437.1	4.8		4.696	424.3	0.9		4.696	442	0.4		4.696	431.7	0.3
	4.7	453.8	69.4		4.7	165.6	69.1		4.7	510.2	63.9		4.7	608.4	1.6		4.7	514.2	47		4.7	408.3	4.1				4.7	439.6	3.8		4.7	359.1	6.9		4.7	437.4	4.8		4.7	423.8	0.9		4.7	442.1	0.5		4.7	432	0.3
	4.704	452.4	69.4		4.704	164.5	69.1		4.704	508.8	64		4.704	609.8	1.6		4.704	512.8	47		4.704	409.7	4.1				4.704	439.7	3.8		4.704	358.2	7.1		4.704	437.6	4.8		4.704	423.2	0.9		4.704	442.2	0.4		4.704	432.2	0.3
	4.708	451	69.4		4.708	163.3	69.1		4.708	507.5	64		4.708	611.2	1.6		4.708	511.4	47		4.708	411.1	4				4.708	439.9	3.8		4.708	357.2	7.3		4.708	437.8	4.8		4.708	422.7	0.9		4.708	442.3	0.4		4.708	432.5	0.3
	4.712	449.6	69.4		4.712	162.2	69.1		4.712	506.1	64		4.712	612.6	1.5		4.712	510	47.1		4.712	412.5	4				4.712	440.1	3.8		4.712	356.2	7.6		4.712	438.1	4.8		4.712	422.1	0.9		4.712	442.4	0.4		4.712	432.7	0.3
	4.716	448.2	69.4		4.716	161.1	69.1		4.716	504.7	64.1		4.716	614	1.5		4.716	508.6	47.1		4.716	413.9	4				4.716	440.2	3.8		4.716	355.3	7.8		4.716	438.3	4.8		4.716	421.6	0.9		4.716	442.5	0.4		4.716	433	0.3
	4.72	446.8	69.4		4.72	159.9	69.1		4.72	503.3	64.1		4.72	615.4	1.5		4.72	507.3	47.2		4.72	415.3	3.9				4.72	440.4	3.8		4.72	354.3	8.1		4.72	438.5	4.8		4.72	421	0.9		4.72	442.5	0.4		4.72	433.2	0.3
	4.724	445.4	69.4		4.724	158.8	69.1		4.724	501.9	64.1		4.724	616.8	1.5		4.724	505.9	47.3		4.724	416.8	3.9				4.724	440.5	3.8		4.724	353.3	8.3		4.724	438.8	4.8		4.724	420.4	0.9		4.724	442.6	0.4		4.724	433.5	0.3
	4.728	444	69.4		4.728	157.7	69.1		4.728	500.6	64.2		4.728	618.1	1.5		4.728	504.5	47.3		4.728	418.2	3.8				4.728	440.7	3.8		4.728	352.4	8.6		4.728	439	4.8		4.728	419.9	0.8		4.728	442.7	0.4		4.728	433.7	0.3
	4.732	442.6	69.4		4.732	156.6	69.1		4.732	499.2	64.2		4.732	619.5	1.5		4.732	503.1	47.4		4.732	419.6	3.8				4.732	440.8	3.8		4.732	351.4	8.9		4.732	439.2	4.8		4.732	419.3	0.8		4.732	442.7	0.4		4.732	433.9	0.3
	4.736	441.2	69.4		4.736	155.5	69.1		4.736	497.8	64.2		4.736	620.9	1.5		4.736	501.7	47.5		4.736	421	3.8				4.736	440.9	3.8		4.736	350.4	9.1		4.736	439.4	4.8		4.736	418.7	0.8		4.736	442.8	0.4		4.736	434.1	0.3
	4.74	439.8	69.4		4.74	154.4	69		4.74	496.4	64.2		4.74	622.3	1.5		4.74	500.3	47.5		4.74	422.5	3.8				4.74	441.1	3.8		4.74	349.4	9.5		4.74	439.6	4.8		4.74	418.1	0.8		4.74	442.9	0.4		4.74	434.3	0.4
	4.744	438.4	69.4		4.744	153.3	69		4.744	495	64.2		4.744	623.6	1.5		4.744	498.9	47.6		4.744	423.9	3.8				4.744	441.2	3.8		4.744	348.4	9.8		4.744	439.8	4.8		4.744	417.5	0.8		4.744	443	0.3		4.744	434.5	0.3
	4.748	437	69.4		4.748	152.2	69		4.748	493.7	64.2		4.748	625	1.5		4.748	497.5	47.6		4.748	425.4	3.9				4.748	441.3	3.8		4.748	347.5	10.2		4.748	440	4.8		4.748	416.9	0.7		4.748	443	0.3		4.748	434.7	0.3
	4.752	435.6	69.4		4.752	151.1	69		4.752	492.3	64.2		4.752	626.4	1.5		4.752	496.1	47.6		4.752	426.8	3.9				4.752	441.4	3.8		4.752	346.5	10.7		4.752	440.2	4.8		4.752	416.3	0.7		4.752	443.1	0.4		4.752	435	0.3
	4.756	434.1	69.4		4.756	150	69		4.756	490.9	64.2		4.756	627.8	1.4		4.756	494.7	47.7		4.756	428.3	4				4.756	441.6	3.8		4.756	345.5	11.1		4.756	440.5	4.8		4.756	415.6	0.7		4.756	443.1	0.4		4.756	435.1	0.3
	4.76	432.7	69.4		4.76	148.9	68.9		4.76	489.5	64.2		4.76	629.1	1.4		4.76	493.4	47.7		4.76	429.7	4				4.76	441.7	3.8		4.76	344.5	11.6		4.76	440.7	4.8		4.76	415	0.7		4.76	443.1	0.4		4.76	435.3	0.3
	4.764	431.3	69.4		4.764	147.8	68.9		4.764	488.1	64.2		4.764	630.5	1.4		4.764	492	47.7		4.764	431.1	4.1				4.764	441.8	3.8		4.764	343.5	12		4.764	440.9	4.8		4.764	414.4	0.7		4.764	443.2	0.3		4.764	435.5	0.3
	4.768	429.9	69.4		4.768	146.7	68.9		4.768	486.7	64.2		4.768	631.8	1.4		4.768	490.6	47.7		4.768	432.6	4.1				4.768	441.9	3.8		4.768	342.5	12.4		4.768	441.1	4.8		4.768	413.7	0.7		4.768	443.2	0.4		4.768	435.7	0.3
	4.772	428.5	69.4		4.772	145.6	68.9		4.772	485.3	64.2		4.772	633.2	1.4		4.772	489.2	47.8		4.772	434	4.1				4.772	442	3.8		4.772	341.5	12.8		4.772	441.2	4.8		4.772	413.1	0.8		4.772	443.2	0.4		4.772	435.8	0.3
	4.776	427.1	69.4		4.776	144.5	68.9		4.776	483.9	64.2		4.776	634.6	1.4		4.776	487.8	47.8		4.776	435.4	4.1				4.776	442.1	3.8		4.776	340.5	13.3		4.776	441.4	4.8		4.776	412.4	0.8		4.776	443.2	0.4		4.776	436	0.3
	4.78	425.7	69.5		4.78	143.4	68.9		4.78	482.5	64.2		4.78	635.9	1.4		4.78	486.4	47.8		4.78	436.9	4.1				4.78	442.2	3.8		4.78	339.5	13.7		4.78	441.6	4.8		4.78	411.8	0.8		4.78	443.2	0.4		4.78	436.2	0.3
	4.784	424.2	69.5		4.784	142.3	68.9		4.784	481.1	64.3		4.784	637.3	1.4		4.784	485	47.9		4.784	438.3	4.1				4.784	442.3	3.8		4.784	338.5	14.3		4.784	441.8	4.8		4.784	411.1	0.8		4.784	443.2	0.4		4.784	436.3	0.3
	4.788	422.8	69.6		4.788	141.2	68.9		4.788	479.7	64.3		4.788	638.6	1.4		4.788	483.6	47.9		4.788	439.7	4				4.788	442.4	3.8		4.788	337.5	15.1		4.788	441.9	4.8		4.788	410.4	0.8		4.788	443.1	0.5		4.788	436.5	0.3
	4.792	421.4	69.6		4.792	140.1	68.9		4.792	478.3	64.3		4.792	640	1.4		4.792	482.3	47.9		4.792	441.2	4				4.792	442.4	3.8		4.792	336.5	15.9		4.792	442.1	4.8		4.792	409.8	0.8		4.792	443.1	0.5		4.792	436.6	0.3
	4.796	420	69.6		4.796	139	68.8		4.796	476.8	64.4		4.796	641.3	1.4		4.796	480.9	48		4.796	442.6	3.9				4.796	442.5	3.8		4.796	335.4	16.8		4.796	442.3	4.8		4.796	409.1	0.8		4.796	443	0.5		4.796	436.8	0.3
	4.8	418.6	69.7		4.8	138	68.8		4.8	475.4	64.4		4.8	642.7	1.4		4.8	479.5	48		4.8	444.1	3.8				4.8	442.6	3.8		4.8	334.4	17.6		4.8	442.4	4.8		4.8	408.4	0.9		4.8	443	0.5		4.8	436.9	0.3
	4.804	417.2	69.7		4.804	136.9	68.8		4.804	474	64.5		4.804	644.1	1.4		4.804	478.1	48		4.804	445.5	3.6				4.804	442.7	3.8		4.804	333.4	18.2		4.804	442.6	4.8		4.804	407.7	0.9		4.804	442.9	0.5		4.804	437	0.3
	4.808	415.8	69.8		4.808	135.8	68.8		4.808	472.6	64.5		4.808	645.4	1.4		4.808	476.7	48.1		4.808	447	3.4				4.808	442.7	3.8		4.808	332.4	18.7		4.808	442.7	4.8		4.808	407	0.9		4.808	442.8	0.5		4.808	437.2	0.3
	4.812	414.4	69.8		4.812	134.8	68.8		4.812	471.2	64.5		4.812	646.8	1.4		4.812	475.3	48.1		4.812	448.4	3.3				4.812	442.8	3.8		4.812	331.3	19.1		4.812	442.9	4.8		4.812	406.3	0.9		4.812	442.7	0.5		4.812	437.3	0.3
	4.816	413	69.8		4.816	133.7	68.8		4.816	469.8	64.6		4.816	648.1	1.4		4.816	473.9	48.2		4.816	449.8	3.2				4.816	442.9	3.8		4.816	330.3	19.5		4.816	443	4.7		4.816	405.6	0.9		4.816	442.6	0.5		4.816	437.4	0.3
	4.82	411.6	69.8		4.82	132.6	68.7		4.82	468.4	64.6		4.82	649.5	1.3		4.82	472.5	48.2		4.82	451.3	3.1				4.82	442.9	3.8		4.82	329.3	19.8		4.82	443.1	4.7		4.82	404.9	1		4.82	442.5	0.6		4.82	437.5	0.3
	4.824	410.2	69.9		4.824	131.6	68.7		4.824	467	64.6		4.824	650.8	1.3		4.824	471.1	48.3		4.824	452.7	3				4.824	443	3.8		4.824	328.2	20.2		4.824	443.3	4.7		4.824	404.1	1		4.824	442.3	0.7		4.824	437.6	0.3
	4.828	408.8	69.9		4.828	130.5	68.7		4.828	465.6	64.6		4.828	652.2	1.3		4.828	469.7	48.3		4.828	454.1	2.9				4.828	443	3.8		4.828	327.2	20.6		4.828	443.4	4.7		4.828	403.4	1.1		4.828	442.2	0.7		4.828	437.8	0.3
	4.832	407.3	69.9		4.832	129.4	68.7		4.832	464.3	64.6		4.832	653.5	1.3		4.832	468.3	48.4		4.832	455.6	2.9				4.832	443	3.8		4.832	326.1	21.1		4.832	443.5	4.7		4.832	402.7	1.1		4.832	442	0.7		4.832	437.9	0.3
	4.836	405.9	69.9		4.836	128.4	68.7		4.836	462.9	64.7		4.836	654.9	1.3		4.836	466.8	48.4		4.836	457	2.8				4.836	443	3.8		4.836	325	21.7		4.836	443.6	4.8		4.836	401.9	1.1		4.836	441.8	0.6		4.836	438	0.3
	4.84	404.5	69.9		4.84	127.3	68.6		4.84	461.4	64.7		4.84	656.2	1.3		4.84	465.4	48.5		4.84	458.4	2.7				4.84	443	3.8		4.84	324	22.4		4.84	443.8	4.8		4.84	401.2	1.1		4.84	441.6	0.6		4.84	438.1	0.3
	4.844	403.2	69.9		4.844	126.3	68.6		4.844	460	64.7		4.844	657.6	1.3		4.844	464	48.5		4.844	459.9	2.6				4.844	443	3.8		4.844	322.9	23.2		4.844	443.9	4.7		4.844	400.4	1.1		4.844	441.4	0.6		4.844	438.2	0.3
	4.848	401.8	69.9		4.848	125.2	68.6		4.848	458.7	64.7		4.848	658.9	1.3		4.848	462.6	48.5		4.848	461.3	2.5				4.848	443	3.8		4.848	321.8	24		4.848	444	4.7		4.848	399.7	1.1		4.848	441.2	0.6		4.848	438.3	0.3
	4.852	400.4	70		4.852	124.2	68.6		4.852	457.3	64.7		4.852	660.3	1.3		4.852	461.2	48.6		4.852	462.7	2.4				4.852	443	3.8		4.852	320.8	24.7		4.852	444.1	4.7		4.852	398.9	1.1		4.852	440.9	0.6		4.852	438.4	0.3
	4.856	399	70		4.856	123.2	68.6		4.856	455.9	64.7		4.856	661.6	1.3		4.856	459.8	48.6		4.856	464.2	2.3				4.856	443	3.8		4.856	319.7	25.4		4.856	444.2	4.7		4.856	398.2	1.1		4.856	440.7	0.6		4.856	438.5	0.3
	4.86	397.6	70		4.86	122.1	68.6		4.86	454.6	64.7		4.86	663	1.3		4.86	458.4	48.7		4.86	465.6	2.3				4.86	442.9	3.8		4.86	318.6	25.9		4.86	444.3	4.8		4.86	397.4	1.1		4.86	440.4	0.6		4.86	438.6	0.3
	4.864	396.2	70		4.864	121.1	68.6		4.864	453.2	64.7		4.864	664.3	1.3		4.864	457	48.7		4.864	467.1	2.2				4.864	442.9	3.8		4.864	317.5	26.4		4.864	444.3	4.8		4.864	396.6	1.1		4.864	440.1	0.5		4.864	438.7	0.3
	4.868	394.8	70		4.868	120.1	68.6		4.868	451.8	64.7		4.868	665.6	1.3		4.868	455.5	48.7		4.868	468.5	2.2				4.868	442.8	3.8		4.868	316.4	26.9		4.868	444.4	4.7		4.868	395.8	1.1		4.868	439.9	0.6		4.868	438.8	0.3
	4.872	393.4	70		4.872	119	68.5		4.872	450.4	64.7		4.872	667	1.3		4.872	454.2	48.7		4.872	470	2.2				4.872	442.8	3.8		4.872	315.3	27.4		4.872	444.5	4.7		4.872	395.1	1.2		4.872	439.6	0.6		4.872	438.9	0.3
	4.876	392	70		4.876	118	68.5		4.876	449	64.7		4.876	668.3	1.3		4.876	452.7	48.8		4.876	471.4	2.1				4.876	442.7	3.8		4.876	314.3	27.8		4.876	444.6	4.7		4.876	394.3	1.2		4.876	439.3	0.6		4.876	438.9	0.3
	4.88	390.6	70		4.88	117	68.5		4.88	447.6	64.7		4.88	669.6	1.3		4.88	451.3	48.8		4.88	472.8	2.1				4.88	442.6	3.8		4.88	313.2	28.4		4.88	444.7	4.7		4.88	393.5	1.2		4.88	439	0.7		4.88	439	0.3
	4.884	389.2	70.1		4.884	116	68.5		4.884	446.2	64.7		4.884	670.9	1.3		4.884	449.9	48.8		4.884	474.3	2.1				4.884	442.5	3.8		4.884	312	29		4.884	444.7	4.7		4.884	392.7	1.2		4.884	438.7	0.7		4.884	439.1	0.3
	4.888	387.8	70.2		4.888	114.9	68.5		4.888	444.8	64.7		4.888	672.3	1.2		4.888	448.5	48.8		4.888	475.7	2.1				4.888	442.4	3.8		4.888	310.9	29.8		4.888	444.8	4.7		4.888	391.9	1.2		4.888	438.3	0.7		4.888	439.2	0.3
	4.892	386.4	70.2		4.892	113.9	68.5		4.892	443.4	64.7		4.892	673.6	1.2		4.892	447.1	48.8		4.892	477.2	2.1				4.892	442.3	3.9		4.892	309.8	30.6		4.892	444.8	4.7		4.892	391.1	1.2		4.892	438	0.7		4.892	439.2	0.3
	4.896	385	70.3		4.896	112.9	68.5		4.896	442	64.7		4.896	674.9	1.2		4.896	445.6	48.8		4.896	478.6	2.1				4.896	442.1	3.9		4.896	308.7	31.5		4.896	444.9	4.7		4.896	390.3	1.2		4.896	437.7	0.7		4.896	439.3	0.4
	4.9	383.6	70.3		4.9	111.9	68.5		4.9	440.6	64.7		4.9	676.3	1.2		4.9	444.2	48.8		4.9	480	2.1				4.9	442	3.9		4.9	307.6	32.3		4.9	444.9	4.8		4.9	389.5	1.2		4.9	437.3	0.7		4.9	439.4	0.4
	4.904	382.2	70.3		4.904	110.9	68.5		4.904	439.2	64.7		4.904	677.6	1.2		4.904	442.8	48.8		4.904	481.4	2.1				4.904	441.8	3.9		4.904	306.5	33.1		4.904	445	4.7		4.904	388.7	1.2		4.904	437	0.8		4.904	439.4	0.4
	4.908	380.8	70.3		4.908	109.9	68.5		4.908	437.8	64.7		4.908	678.9	1.2		4.908	441.4	48.8		4.908	482.9	2.1				4.908	441.6	3.9		4.908	305.4	33.7		4.908	445	4.7		4.908	387.9	1.2		4.908	436.6	0.8		4.908	439.5	0.3
	4.912	379.4	70.3		4.912	108.9	68.5		4.912	436.4	64.7		4.912	680.2	1.2		4.912	440	48.8		4.912	484.3	2.1				4.912	441.5	3.9		4.912	304.3	34.2		4.912	445.1	4.7		4.912	387	1.2		4.912	436.2	0.8		4.912	439.5	0.3
	4.916	378	70.3		4.916	107.9	68.5		4.916	435	64.7		4.916	681.5	1.2		4.916	438.5	48.8		4.916	485.7	2.1				4.916	441.3	3.9		4.916	303.2	34.7		4.916	445.1	4.7		4.916	386.2	1.2		4.916	435.9	0.7		4.916	439.6	0.3
	4.92	376.6	70.4		4.92	106.9	68.4		4.92	433.6	64.7		4.92	682.8	1.2		4.92	437.1	48.8		4.92	487.1	2.1				4.92	441.1	3.9		4.92	302	35.1		4.92	445.1	4.8		4.92	385.4	1.2		4.92	435.5	0.7		4.92	439.6	0.3
	4.924	375.3	70.4		4.924	105.9	68.4		4.924	432.2	64.7		4.924	684.1	1.2		4.924	435.7	48.8		4.924	488.5	2.1				4.924	440.8	3.9		4.924	300.9	35.5		4.924	445.1	4.8		4.924	384.6	1.2		4.924	435.1	0.6		4.924	439.6	0.3
	4.928	373.9	70.4		4.928	105	68.4		4.928	430.8	64.7		4.928	685.4	1.2		4.928	434.3	48.8		4.928	490	2.1				4.928	440.6	4		4.928	299.8	35.8		4.928	445.1	4.8		4.928	383.7	1.3		4.928	434.7	0.6		4.928	439.7	0.3
	4.932	372.5	70.4		4.932	104	68.4		4.932	429.4	64.7		4.932	686.7	1.2		4.932	432.9	48.8		4.932	491.4	2				4.932	440.4	4		4.932	298.7	36.1		4.932	445.1	4.8		4.932	382.9	1.3		4.932	434.3	0.6		4.932	439.7	0.3
	4.936	371.1	70.4		4.936	103.1	68.4		4.936	428	64.7		4.936	688	1.2		4.936	431.4	48.9		4.936	492.9	2				4.936	440.1	4		4.936	297.6	36.4		4.936	445.1	4.8		4.936	382.1	1.3		4.936	433.9	0.7		4.936	439.7	0.4
	4.94	369.7	70.5		4.94	102.1	68.4		4.94	426.6	64.7		4.94	689.3	1.2		4.94	430	48.9		4.94	494.3	2				4.94	439.8	4		4.94	296.4	36.8		4.94	445.1	4.8		4.94	381.2	1.3		4.94	433.5	0.7		4.94	439.7	0.4
	4.944	368.3	70.5		4.944	101.1	68.4		4.944	425.2	64.7		4.944	690.6	1.2		4.944	428.6	48.9		4.944	495.7	1.9				4.944	439.6	4		4.944	295.3	37.2		4.944	445.1	4.8		4.944	380.4	1.3		4.944	433.1	0.7		4.944	439.6	0.4
	4.948	366.9	70.6		4.948	100.2	68.3		4.948	423.8	64.6		4.948	691.9	1.2		4.948	427.2	48.9		4.948	497.2	1.8				4.948	439.3	4		4.948	294.2	37.6		4.948	445.1	4.8		4.948	379.5	1.3		4.948	432.7	0.8		4.948	439.6	0.4
	4.952	365.5	70.6		4.952	99.2	68.3		4.952	422.3	64.6		4.952	693.2	1.2		4.952	425.8	48.9		4.952	498.6	1.8				4.952	439	4		4.952	293.1	38		4.952	445	4.8		4.952	378.6	1.3		4.952	432.2	0.8		4.952	439.6	0.4
	4.956	364.1	70.6		4.956	98.3	68.3		4.956	420.9	64.6		4.956	694.5	1.2		4.956	424.3	49		4.956	500.1	1.7				4.956	438.7	4		4.956	292	38.4		4.956	445	4.8		4.956	377.8	1.3		4.956	431.8	0.7		4.956	439.5	0.4
	4.96	362.7	70.6		4.96	97.4	68.3		4.96	419.5	64.6		4.96	695.8	1.2		4.96	422.9	49		4.96	501.5	1.7				4.96	438.4	4		4.96	290.8	38.8		4.96	445	4.9		4.96	376.9	1.4		4.96	431.3	0.7		4.96	439.4	0.4
	4.964	361.3	70.6		4.964	96.4	68.3		4.964	418.1	64.6		4.964	697.1	1.2		4.964	421.5	49		4.964	502.9	1.6				4.964	438.1	4		4.964	289.7	39.1		4.964	444.9	4.9		4.964	376	1.4		4.964	430.9	0.6		4.964	439.4	0.4
	4.968	359.9	70.6		4.968	95.5	68.3		4.968	416.7	64.6		4.968	698.4	1.2		4.968	420.1	49		4.968	504.4	1.6				4.968	437.7	4		4.968	288.6	39.5		4.968	444.8	4.9		4.968	375.1	1.4		4.968	430.4	0.6		4.968	439.3	0.4
	4.972	358.5	70.6		4.972	94.6	68.3		4.972	415.3	64.6		4.972	699.7	1.2		4.972	418.7	49		4.972	505.8	1.6				4.972	437.4	4		4.972	287.4	39.8		4.972	444.7	4.9		4.972	374.3	1.4		4.972	430	0.6		4.972	439.2	0.4
	4.976	357.1	70.6		4.976	93.6	68.3		4.976	413.9	64.6		4.976	700.9	1.2		4.976	417.3	49.1		4.976	507.2	1.6				4.976	437	4		4.976	286.3	40.1		4.976	444.6	5		4.976	373.3	1.5		4.976	429.5	0.7		4.976	439.1	0.4
	4.98	355.7	70.6		4.98	92.7	68.3		4.98	412.5	64.6		4.98	702.2	1.2		4.98	415.9	49.1		4.98	508.7	1.6				4.98	436.7	4		4.98	285.2	40.5		4.98	444.5	5		4.98	372.4	1.5		4.98	429	0.7		4.98	438.9	0.4
	4.984	354.3	70.6		4.984	91.8	68.3		4.984	411.1	64.6		4.984	703.5	1.2		4.984	414.4	49.1		4.984	510.1	1.6				4.984	436.3	4		4.984	284	41.1		4.984	444.3	5		4.984	371.5	1.5		4.984	428.5	0.7		4.984	438.8	0.4
	4.988	352.9	70.6		4.988	90.9	68.3		4.988	409.7	64.6		4.988	704.7	1.2		4.988	413	49.1		4.988	511.6	1.6				4.988	435.9	4		4.988	282.9	41.7		4.988	444.2	5		4.988	370.6	1.5		4.988	428	0.7		4.988	438.6	0.4
	4.992	351.5	70.6		4.992	90	68.3		4.992	408.3	64.7		4.992	706	1.2		4.992	411.6	49.2		4.992	513.1	1.6				4.992	435.5	4		4.992	281.7	42.5		4.992	444	5		4.992	369.7	1.5		4.992	427.5	0.7		4.992	438.4	0.4
	4.996	350.1	70.6		4.996	89.1	68.3		4.996	406.9	64.7		4.996	707.3	1.2		4.996	410.2	49.2		4.996	514.5	1.5				4.996	435.1	4		4.996	280.6	43.2		4.996	443.8	5		4.996	368.8	1.5		4.996	427	0.6		4.996	438.3	0.4
	5	348.7	70.6		5	88.1	68.3		5	405.5	64.7		5	708.5	1.1		5	408.8	49.2		5	515.9	1.5				5	434.7	4		5	279.5	43.8		5	443.6	5		5	367.9	1.6		5	426.5	0.6		5	438.1	0.4
	5.004	347.3	70.6		5.004	87.2	68.2		5.004	404	64.7		5.004	709.8	1.1		5.004	407.4	49.2		5.004	517.4	1.5				5.004	434.3	4		5.004	278.3	44.2		5.004	443.4	5.1		5.004	367	1.6		5.004	426	0.6		5.004	437.9	0.4
	5.008	346	70.6		5.008	86.3	68.2		5.008	402.6	64.8		5.008	711	1.1		5.008	406	49.2		5.008	518.8	1.5				5.008	433.9	4		5.008	277.2	44.5		5.008	443.2	5.1		5.008	366	1.7		5.008	425.4	0.7		5.008	437.7	0.4
	5.012	344.6	70.6		5.012	85.4	68.2		5.012	401.2	64.8		5.012	712.3	1.1		5.012	404.6	49.3		5.012	520.3	1.5				5.012	433.4	4		5.012	276	44.7		5.012	443	5.1		5.012	365.1	1.7		5.012	424.9	0.8		5.012	437.4	0.4
	5.016	343.2	70.6		5.016	84.5	68.2		5.016	399.8	64.8		5.016	713.5	1.1		5.016	403.2	49.3		5.016	521.8	1.5				5.016	433	4		5.016	274.8	44.9		5.016	442.7	5.1		5.016	364.1	1.7		5.016	424.4	0.8		5.016	437.2	0.5
	5.02	341.8	70.6		5.02	83.6	68.2		5.02	398.4	64.8		5.02	714.7	1.1		5.02	401.8	49.3		5.02	523.2	1.5				5.02	432.6	4		5.02	273.7	45		5.02	442.4	5.1		5.02	363.2	1.8		5.02	423.8	0.9		5.02	436.9	0.6
	5.024	340.4	70.6		5.024	82.7	68.1		5.024	397	64.8		5.024	715.9	1.1		5.024	400.4	49.3		5.024	524.7	1.5				5.024	432.1	4		5.024	272.5	45.2		5.024	442.2	5.1		5.024	362.3	1.8		5.024	423.2	0.8		5.024	436.6	0.6
	5.028	339	70.7		5.028	81.8	68.1		5.028	395.5	64.8		5.028	717.2	1.1		5.028	399	49.3		5.028	526.1	1.5				5.028	431.7	4		5.028	271.4	45.3		5.028	441.9	5.1		5.028	361.3	1.9		5.028	422.7	0.8		5.028	436.4	0.7
	5.032	337.7	70.7		5.032	81	68.1		5.032	394.1	64.8		5.032	718.4	1		5.032	397.6	49.4		5.032	527.5	1.5				5.032	431.2	4		5.032	270.2	45.4		5.032	441.6	5.1		5.032	360.4	1.9		5.032	422.1	0.9		5.032	436.1	0.7
	5.036	336.3	70.7		5.036	80.1	68.1		5.036	392.7	64.8		5.036	719.7	1		5.036	396.2	49.4		5.036	529	1.5				5.036	430.7	4		5.036	269.5	45.6		5.036	441.3	5.1		5.036	359.4	2		5.036	421.5	0.9		5.036	435.8	0.7
	5.04	335	70.7		5.04	79.2	68.1		5.04	391.3	64.8		5.04	720.9	1		5.04	394.8	49.4		5.04	530.4	1.5				5.04	430.3	4		5.04	268.9	45.7		5.04	441	5.1		5.04	358.5	2.1		5.04	421	0.9		5.04	435.5	0.7
	5.044	333.6	70.7		5.044	78.3	68.1		5.044	389.9	64.8		5.044	722.1	0.9		5.044	393.4	49.5		5.044	531.9	1.5				5.044	429.8	4		5.044	266.9	45.9		5.044	440.7	5.1		5.044	357.5	2.3		5.044	420.4	0.9		5.044	435.1	0.7
	5.048	332.3	70.7		5.048	77.4	68.1		5.048	388.5	64.8		5.048	723.4	0.9		5.048	392	49.5		5.048	533.3	1.5				5.048	429.3	4		5.048	265.3	46.1		5.048	440.4	5.1		5.048	356.5	2.5		5.048	419.8	0.9		5.048	434.8	0.7
	5.052	330.9	70.7		5.052	76.6	68.1		5.052	387.1	64.8		5.052	724.6	0.9		5.052	390.6	49.5		5.052	534.7	1.5				5.052	428.8	4		5.052	264.5	46.3		5.052	440	5.1		5.052	355.5	2.8		5.052	419.2	0.8		5.052	434.5	0.7
	5.056	329.6	70.7		5.056	75.7	68.1		5.056	385.7	64.8		5.056	725.8	0.9		5.056	389.2	49.5		5.056	536.2	1.5				5.056	428.3	4		5.056	263	46.5		5.056	439.7	5.1		5.056	354.6	3		5.056	418.6	0.8		5.056	434.1	0.6
	5.06	328.2	70.7		5.06	74.8	68.1		5.06	384.2	64.9		5.06	727.1	0.9		5.06	387.8	49.6		5.06	537.6	1.5				5.06	427.8	4		5.06	260.4	46.7		5.06	439.3	5.1		5.06	353.6	3.2		5.06	418	0.8		5.06	433.8	0.6
	5.064	326.9	70.7		5.064	74	68.1		5.064	382.8	64.9		5.064	728.3	0.9		5.064	386.4	49.6		5.064	539	1.5				5.064	427.3	4.1		5.064	257	46.9		5.064	439	5.1		5.064	352.6	3.4		5.064	417.3	0.8		5.064	433.4	0.7
	5.068	325.6	70.8		5.068	73.1	68.1		5.068	381.4	64.9		5.068	729.5	0.9		5.068	384.9	49.6		5.068	540.5	1.6				5.068	426.7	4.1		5.068	253.4	47.2		5.068	438.6	5.1		5.068	351.6	3.6		5.068	416.7	0.8		5.068	433.1	0.7
	5.072	324.2	70.8		5.072	72.3	68.1		5.072	380	64.9		5.072	730.7	0.9		5.072	383.5	49.6		5.072	541.9	1.6				5.072	426.2	4.1		5.072	250.2	47.4		5.072	438.2	5.1		5.072	350.6	3.7		5.072	416.1	0.8		5.072	432.7	0.7
	5.076	322.9	70.8		5.076	71.4	68.1		5.076	378.6	64.8		5.076	731.9	0.9		5.076	382.1	49.7		5.076	543.4	1.6				5.076	425.7	4.1		5.076	247.5	47.7		5.076	437.8	5.1		5.076	349.6	3.9		5.076	415.5	0.8		5.076	432.3	0.7
	5.08	321.6	70.8		5.08	70.6	68.1		5.08	377.2	64.8		5.08	733.1	0.9		5.08	380.7	49.7		5.08	544.8	1.6				5.08	425.1	4.2		5.08	245.3	47.9		5.08	437.4	5.1		5.08	348.6	4.1		5.08	414.8	0.8		5.08	431.9	0.6
	5.084	320.3	70.8		5.084	69.7	68.1		5.084	375.8	64.8		5.084	734.4	0.9		5.084	379.3	49.7		5.084	546.2	1.6				5.084	424.6	4.3		5.084	243.2	48.2		5.084	437	5.1		5.084	347.6	4.3		5.084	414.2	0.8		5.084	431.5	0.6
	5.088	319	70.9		5.088	68.9	68.1		5.088	374.4	64.8		5.088	735.6	0.9		5.088	377.9	49.7		5.088	547.7	1.6				5.088	424	4.3		5.088	241	48.6		5.088	436.5	5.2		5.088	346.6	4.5		5.088	413.5	0.8		5.088	431	0.6
	5.092	317.7	70.9		5.092	68.1	68.1		5.092	373	64.8		5.092	736.8	0.9		5.092	376.5	49.7		5.092	549.1	1.5				5.092	423.5	4.4		5.092	238.9	49		5.092	436.1	5.2		5.092	345.6	4.8		5.092	412.8	0.8		5.092	430.6	0.6
	5.096	316.4	70.9		5.096	67.2	68.1		5.096	371.6	64.8		5.096	738	0.9		5.096	375.1	49.7		5.096	550.5	1.5				5.096	422.9	4.4		5.096	236.9	49.4		5.096	435.7	5.2		5.096	344.6	5.3		5.096	412.2	0.8		5.096	430.2	0.6
	5.1	315	70.9		5.1	66.4	68.1		5.1	370.2	64.8		5.1	739.2	0.8		5.1	373.7	49.7		5.1	551.9	1.5				5.1	422.4	4.5		5.1	235.2	49.8		5.1	435.2	5.2		5.1	343.6	5.7		5.1	411.5	0.8		5.1	429.8	0.6
	5.104	313.7	70.8		5.104	65.6	68.1		5.104	368.8	64.8		5.104	740.4	0.8		5.104	372.3	49.7		5.104	553.4	1.5				5.104	421.8	4.5		5.104	233.7	50.1		5.104	434.8	5.2		5.104	342.6	6.3		5.104	410.9	0.8		5.104	429.3	0.5
	5.108	312.4	70.8		5.108	64.7	68.1		5.108	367.5	64.8		5.108	741.6	0.8		5.108	370.9	49.7		5.108	554.8	1.5				5.108	421.2	4.5		5.108	232.4	50.4		5.108	434.3	5.2		5.108	341.6	6.8		5.108	410.2	0.8		5.108	428.9	0.5
	5.112	311.1	70.8		5.112	63.9	68.1		5.112	366.1	64.8		5.112	742.8	0.8		5.112	369.4	49.7		5.112	556.2	1.5				5.112	420.6	4.5		5.112	231.5	50.5		5.112	433.9	5.2		5.112	340.6	7.4		5.112	409.5	0.8		5.112	428.5	0.5
	5.116	309.8	70.8		5.116	63.1	68.1		5.116	364.7	64.8		5.116	744	0.8		5.116	368	49.8		5.116	557.7	1.5				5.116	420.1	4.6		5.116	230.7	50.7		5.116	433.4	5.2		5.116	339.6	7.9		5.116	408.8	0.8		5.116	428	0.6
	5.12	308.5	70.8		5.12	62.3	68.1		5.12	363.3	64.8		5.12	745.2	0.8		5.12	366.7	49.8		5.12	559.1	1.5				5.12	419.5	4.6		5.12	230.1	50.8		5.12	432.9	5.3		5.12	338.6	8.5		5.12	408.1	0.8		5.12	427.6	0.6
	5.124	307.2	70.8		5.124	61.5	68.1		5.124	361.9	64.8		5.124	746.4	0.8		5.124	365.3	49.8		5.124	560.5	1.5				5.124	418.9	4.6		5.124	229.4	50.9		5.124	432.5	5.3		5.124	337.5	9		5.124	407.4	0.8		5.124	427.1	0.6
	5.128	305.9	70.8		5.128	60.7	68.1		5.128	360.5	64.8		5.128	747.5	0.8		5.128	363.9	49.9		5.128	561.9	1.5				5.128	418.3	4.6		5.128	229.5	51		5.128	432	5.3		5.128	336.5	9.5		5.128	406.7	0.9		5.128	426.7	0.6
	5.132	304.6	70.8		5.132	59.9	68.1		5.132	359.1	64.8		5.132	748.7	0.7		5.132	362.5	50		5.132	563.4	1.5				5.132	417.7	4.6		5.132	230.2	51.1		5.132	431.5	5.4		5.132	335.5	10		5.132	406	0.9		5.132	426.2	0.6
	5.136	303.3	70.8		5.136	59.1	68.1		5.136	357.7	64.8		5.136	749.9	0.7		5.136	361	50.1		5.136	564.8	1.5				5.136	417.1	4.6		5.136	232	51.3		5.136	431	5.4		5.136	334.5	10.4		5.136	405.3	0.9		5.136	425.7	0.5
	5.14	302	70.8		5.14	58.3	68.1		5.14	356.3	64.9		5.14	751.1	0.7		5.14	359.6	50.1		5.14	566.2	1.5				5.14	416.5	4.6		5.14	231.3	51.4		5.14	430.5	5.5		5.14	333.4	10.8		5.14	404.6	0.9		5.14	425.2	0.5
	5.144	300.7	70.8		5.144	57.5	68.2		5.144	355	64.9		5.144	752.3	0.7		5.144	358.2	50.2		5.144	567.6	1.5				5.144	415.9	4.6		5.144	231.8	51.6		5.144	430	5.5		5.144	332.4	11.3		5.144	403.9	0.9		5.144	424.8	0.6
	5.148	299.4	70.8		5.148	56.8	68.2		5.148	353.6	64.9		5.148	753.5	0.7		5.148	356.8	50.2		5.148	569	1.5				5.148	415.2	4.6		5.148	232	51.7		5.148	429.5	5.5		5.148	331.4	11.8		5.148	403.2	0.9		5.148	424.3	0.7
	5.152	298.1	70.8		5.152	56	68.1		5.152	352.2	64.9		5.152	754.6	0.7		5.152	355.4	50.2		5.152	570.4	1.5				5.152	414.6	4.6		5.152	229.8	51.9		5.152	429	5.5		5.152	330.3	12.2		5.152	402.5	0.9		5.152	423.8	0.7
	5.156	296.8	70.8		5.156	55.3	68.1		5.156	350.8	64.9		5.156	755.8	0.7		5.156	354	50.2		5.156	571.8	1.5				5.156	414	4.6		5.156	228.5	52		5.156	428.5	5.6		5.156	329.3	12.8		5.156	401.8	0.9		5.156	423.3	0.7
	5.16	295.5	70.8		5.16	54.5	68.1		5.16	349.4	64.9		5.16	757	0.7		5.16	352.6	50.2		5.16	573.2	1.5				5.16	413.3	4.6		5.16	226.2	52.2		5.16	428	5.6		5.16	328.2	13.4		5.16	401	0.9		5.16	422.7	0.7
	5.164	294.2	70.8		5.164	53.8	68.1		5.164	348	64.9		5.164	758.1	0.7		5.164	351.2	50.2		5.164	574.6	1.5				5.164	412.7	4.7		5.164	223.8	52.4		5.164	427.5	5.6		5.164	327.2	14		5.164	400.3	0.9		5.164	422.2	0.7
	5.168	292.9	70.8		5.168	53	68.1		5.168	346.7	64.9		5.168	759.3	0.7		5.168	349.8	50.3		5.168	576.1	1.5				5.168	412	4.7		5.168	221.8	52.6		5.168	426.9	5.7		5.168	326.1	14.5		5.168	399.5	0.9		5.168	421.6	0.7
	5.172	291.6	70.8		5.172	52.3	68.1		5.172	345.3	64.9		5.172	760.4	0.7		5.172	348.4	50.3		5.172	577.5	1.5				5.172	411.4	4.7		5.172	219.2	52.8		5.172	426.4	5.7		5.172	325.1	15.1		5.172	398.8	1		5.172	421.1	0.7
	5.176	290.3	70.8		5.176	51.5	68.1		5.176	343.9	64.9		5.176	761.5	0.7		5.176	347	50.3		5.176	578.9	1.5				5.176	410.7	4.7		5.176	216.8	52.9		5.176	425.8	5.8		5.176	324	15.6		5.176	398	1		5.176	420.6	0.7
	5.18	289	70.8		5.18	50.8	68.1		5.18	342.5	64.9		5.18	762.7	0.7		5.18	345.6	50.3		5.18	580.3	1.5				5.18	410	4.7		5.18	215.3	53.1		5.18	425.3	5.8		5.18	323	16.1		5.18	397.3	1.1		5.18	420	0.8
	5.184	287.7	70.8		5.184	50.2	68.2		5.184	341.2	64.9		5.184	763.8	0.7		5.184	344.2	50.3		5.184	581.7	1.5				5.184	409.4	4.8		5.184	213.9	53.3		5.184	424.7	5.8		5.184	321.9	16.6		5.184	396.5	1.1		5.184	419.4	0.8
	5.188	286.4	70.8		5.188	49.5	68.2		5.188	339.8	64.9		5.188	764.9	0.7		5.188	342.8	50.3		5.188	583.1	1.5				5.188	408.7	4.8		5.188	212.5	53.4		5.188	424.2	5.8		5.188	320.8	17.2		5.188	395.8	1.1		5.188	418.9	0.8
	5.192	285.1	70.8		5.192	48.7	68.2		5.192	338.4	64.9		5.192	766.1	0.7		5.192	341.5	50.3		5.192	584.5	1.4				5.192	408	4.8		5.192	211.2	53.5		5.192	423.6	5.8		5.192	319.7	17.8		5.192	395	1.1		5.192	418.3	0.8
	5.196	283.8	70.8		5.196	48	68.1		5.196	337	65		5.196	767.2	0.7		5.196	340.1	50.3		5.196	585.9	1.4				5.196	407.3	4.8		5.196	210.1	53.6		5.196	423	5.8		5.196	318.7	18.4		5.196	394.2	1.1		5.196	417.7	0.8
	5.2	282.5	70.8		5.2	47.3	68.1		5.2	335.7	65		5.2	768.3	0.7		5.2	338.7	50.3		5.2	587.3	1.4				5.2	406.6	4.8		5.2	209.8	53.6		5.2	422.4	5.8		5.2	317.6	18.9		5.2	393.4	1.1		5.2	417.1	0.9
	5.204	281.2	70.8		5.204	46.6	68.1		5.204	334.3	65		5.204	769.4	0.7		5.204	337.4	50.3		5.204	588.7	1.4				5.204	405.9	4.8		5.204	210.5	53.6		5.204	421.9	5.8		5.204	316.5	19.4		5.204	392.6	1.1		5.204	416.5	0.9
	5.208	279.9	70.8		5.208	45.9	68.1		5.208	332.9	65.1		5.208	770.5	0.7		5.208	336	50.3		5.208	590.1	1.3				5.208	405.2	4.8		5.208	209.2	53.7		5.208	421.3	5.8		5.208	315.4	19.7		5.208	391.8	1.1		5.208	416	0.8
	5.212	278.6	70.8		5.212	45.3	68.1		5.212	331.6	65.1		5.212	771.7	0.7		5.212	334.6	50.3		5.212	591.5	1.3				5.212	404.5	4.8		5.212	208.6	53.7		5.212	420.7	5.9		5.212	314.3	20		5.212	391.1	1.1		5.212	415.4	0.8
	5.216	277.3	70.8		5.216	44.6	68.1		5.216	330.2	65.1		5.216	772.8	0.7		5.216	333.3	50.3		5.216	592.9	1.3				5.216	403.7	4.8		5.216	209.2	53.7		5.216	420	5.9		5.216	313.2	20.2		5.216	390.3	1.1		5.216	414.7	0.8
	5.22	276.1	70.8		5.22	43.9	68.2		5.22	328.9	65.1		5.22	773.9	0.7		5.22	331.9	50.4		5.22	594.4	1.3				5.22	403	4.9		5.22	208.5	53.7		5.22	419.4	5.9		5.22	312.1	20.5		5.22	389.4	1.1		5.22	414.1	0.8
	5.224	274.8	70.8		5.224	43.2	68.2		5.224	327.5	65.2		5.224	775	0.7		5.224	330.6	50.4		5.224	595.8	1.3				5.224	402.3	4.9		5.224	206.9	53.8		5.224	418.8	5.9		5.224	311.1	20.8		5.224	388.6	1.1		5.224	413.5	0.8
	5.228	273.5	70.8		5.228	42.6	68.2		5.228	326.2	65.2		5.228	776.1	0.7		5.228	329.2	50.4		5.228	597.2	1.3				5.228	401.6	4.9		5.228	205.8	53.8		5.228	418.2	5.9		5.228	310	21.2		5.228	387.8	1.1		5.228	412.9	0.8
	5.232	272.2	70.8		5.232	41.9	68.2		5.232	324.8	65.2		5.232	777.2	0.7		5.232	327.9	50.4		5.232	598.6	1.3				5.232	400.9	4.9		5.232	204.4	53.9		5.232	417.5	5.9		5.232	308.9	21.7		5.232	387	1.2		5.232	412.2	0.8
	5.236	270.9	70.8		5.236	41.2	68.2		5.236	323.5	65.2		5.236	778.3	0.7		5.236	326.5	50.4		5.236	600	1.3				5.236	400.1	4.9		5.236	203.3	53.9		5.236	416.9	5.9		5.236	307.8	22.3		5.236	386.1	1.2		5.236	411.6	0.7
	5.24	269.6	70.7		5.24	40.6	68.2		5.24	322.1	65.2		5.24	779.4	0.7		5.24	325.2	50.4		5.24	601.5	1.3				5.24	399.3	4.9		5.24	203	54.1		5.24	416.3	6		5.24	306.7	23.1		5.24	385.3	1.2		5.24	410.9	0.7
	5.244	268.3	70.7		5.244	39.9	68.2		5.244	320.8	65.2		5.244	780.4	0.7		5.244	323.9	50.4		5.244	602.9	1.3				5.244	398.6	4.9		5.244	202.1	54.2		5.244	415.6	6		5.244	305.6	24		5.244	384.5	1.2		5.244	410.3	0.7
	5.248	267	70.7		5.248	39.3	68.2		5.248	319.5	65.2		5.248	781.5	0.7		5.248	322.6	50.4		5.248	604.3	1.3				5.248	397.8	4.9		5.248	202.2	54.3		5.248	415	6		5.248	304.4	24.9		5.248	383.6	1.2		5.248	409.6	0.7
	5.252	265.7	70.7		5.252	38.6	68.2		5.252	318.1	65.2		5.252	782.6	0.7		5.252	321.3	50.4		5.252	605.7	1.3				5.252	397.1	5		5.252	204.3	54.5		5.252	414.3	6		5.252	303.3	25.7		5.252	382.8	1.2		5.252	409	0.7
	5.256	264.5	70.7		5.256	38	68.2		5.256	316.8	65.2		5.256	783.6	0.7		5.256	320	50.5		5.256	607.1	1.3				5.256	396.3	5		5.256	204.7	54.6		5.256	413.7	6		5.256	302.2	26.4		5.256	381.9	1.2		5.256	408.3	0.7
	5.26	263.2	70.6		5.26	37.3	68.3		5.26	315.5	65.2		5.26	784.7	0.7		5.26	318.6	50.5		5.26	608.5	1.3				5.26	395.5	5		5.26	203.2	54.8		5.26	413	6		5.26	301.1	27.1		5.26	381	1.2		5.26	407.6	0.8
	5.264	261.9	70.6		5.264	36.7	68.3		5.264	314.1	65.2		5.264	785.7	0.7		5.264	317.3	50.5		5.264	609.9	1.3				5.264	394.7	5		5.264	204.4	54.9		5.264	412.3	6		5.264	299.9	27.7		5.264	380.2	1.3		5.264	406.9	0.8
	5.268	260.6	70.6		5.268	36.1	68.3		5.268	312.8	65.2		5.268	786.8	0.7		5.268	316	50.5		5.268	611.3	1.3				5.268	393.9	5		5.268	204.3	55		5.268	411.7	6		5.268	298.8	28.3		5.268	379.3	1.3		5.268	406.3	0.8
	5.272	259.3	70.6		5.272	35.5	68.3		5.272	311.5	65.2		5.272	787.8	0.7		5.272	314.7	50.5		5.272	612.7	1.3				5.272	393.1	5		5.272	202.4	55.2		5.272	411	6.1		5.272	297.6	28.8		5.272	378.4	1.3		5.272	405.6	0.8
	5.276	258	70.6		5.276	34.9	68.3		5.276	310.2	65.2		5.276	788.9	0.7		5.276	313.4	50.5		5.276	614.1	1.3				5.276	392.3	5		5.276	200.3	55.3		5.276	410.3	6.1		5.276	296.5	29.3		5.276	377.6	1.3		5.276	404.9	0.8
	5.28	256.7	70.5		5.28	34.3	68.3		5.28	308.9	65.2		5.28	789.9	0.7		5.28	312.1	50.5		5.28	615.5	1.3				5.28	391.5	5		5.28	198.2	55.4		5.28	409.6	6.1		5.28	295.4	29.8		5.28	376.7	1.3		5.28	404.2	0.8
	5.284	255.4	70.5		5.284	33.6	68.3		5.284	307.5	65.2		5.284	790.9	0.7		5.284	310.7	50.5		5.284	616.9	1.3				5.284	390.7	5		5.284	195.9	55.5		5.284	408.9	6.2		5.284	294.2	30.2		5.284	375.8	1.3		5.284	403.5	0.8
	5.288	254.2	70.5		5.288	33	68.3		5.288	306.2	65.2		5.288	792	0.7		5.288	309.4	50.5		5.288	618.3	1.3				5.288	389.9	5		5.288	191.5	55.7		5.288	408.1	6.2		5.288	293.1	30.7		5.288	374.9	1.3		5.288	402.8	0.8
	5.292	252.9	70.5		5.292	32.4	68.3		5.292	304.9	65.2		5.292	793	0.7		5.292	308.1	50.5		5.292	619.7	1.3				5.292	389	5		5.292	191.9	55.8		5.292	407.4	6.2		5.292	291.9	31.1		5.292	374	1.4		5.292	402.1	0.8
	5.296	251.6	70.4		5.296	31.9	68.4		5.296	303.6	65.2		5.296	794	0.7		5.296	306.8	50.4		5.296	621.1	1.2				5.296	388.2	5.1		5.296	191.8	55.9		5.296	406.7	6.2		5.296	290.8	31.5		5.296	373.1	1.4		5.296	401.4	0.8
	5.3	250.3	70.4		5.3	31.3	68.4		5.3	302.3	65.2		5.3	795.1	0.7		5.3	305.5	50.4		5.3	622.5	1.2				5.3	387.4	5.1		5.3	187.1	56		5.3	406	6.2		5.3	289.7	31.9		5.3	372.2	1.4		5.3	400.6	0.8
	5.304	249.1	70.4		5.304	30.7	68.4		5.304	301	65.2		5.304	796.1	0.7		5.304	304.2	50.4		5.304	623.9	1.2				5.304	386.6	5.2		5.304	184.5	56.1		5.304	405.2	6.2		5.304	288.5	32.3		5.304	371.3	1.4		5.304	399.9	0.8
	5.308	247.8	70.4		5.308	30.1	68.4		5.308	299.6	65.2		5.308	797.1	0.7		5.308	302.9	50.4		5.308	625.3	1.2				5.308	385.7	5.2		5.308	184.4	56.2		5.308	404.5	6.2		5.308	287.4	32.7		5.308	370.3	1.4		5.308	399.2	0.8
	5.312	246.5	70.4		5.312	29.6	68.4		5.312	298.3	65.2		5.312	798.2	0.7		5.312	301.6	50.4		5.312	626.7	1.2				5.312	384.9	5.2		5.312	184	56.3		5.312	403.8	6.2		5.312	286.2	33.1		5.312	369.4	1.4		5.312	398.5	0.8
	5.316	245.2	70.4		5.316	29	68.4		5.316	297	65.2		5.316	799.2	0.7		5.316	300.3	50.4		5.316	628.1	1.2				5.316	384.1	5.3		5.316	183.1	56.4		5.316	403	6.2		5.316	285.1	33.4		5.316	368.5	1.4		5.316	397.7	0.8
	5.32	244	70.3		5.32	28.4	68.4		5.32	295.7	65.2		5.32	800.2	0.7		5.32	298.9	50.4		5.32	629.4	1.2				5.32	383.3	5.3		5.32	183.3	56.5		5.32	402.3	6.2		5.32	283.9	33.7		5.32	367.6	1.4		5.32	397	0.9
	5.324	242.7	70.3		5.324	27.9	68.4		5.324	294.4	65.2		5.324	801.2	0.7		5.324	297.6	50.4		5.324	630.8	1.2				5.324	382.4	5.3		5.324	183.6	56.7		5.324	401.5	6.3		5.324	282.8	33.9		5.324	366.7	1.4		5.324	396.3	0.9
	5.328	241.5	70.3		5.328	27.3	68.4		5.328	293.1	65.2		5.328	802.3	0.7		5.328	296.3	50.5		5.328	632.2	1.2				5.328	381.6	5.4		5.328	182.7	56.8		5.328	400.8	6.3		5.328	281.6	34.1		5.328	365.7	1.5		5.328	395.5	0.9
	5.332	240.2	70.3		5.332	26.8	68.4		5.332	291.8	65.2		5.332	803.3	0.7		5.332	295	50.5		5.332	633.6	1.2				5.332	380.7	5.5		5.332	181.5	56.9		5.332	400	6.3		5.332	280.5	34.3		5.332	364.8	1.5		5.332	394.8	0.9
	5.336	239	70.3		5.336	26.2	68.4		5.336	290.5	65.2		5.336	804.4	0.7		5.336	293.7	50.5		5.336	634.9	1.2				5.336	379.9	5.5		5.336	180.7	57		5.336	399.3	6.3		5.336	279.3	34.5		5.336	363.9	1.6		5.336	394	0.9
	5.34	237.7	70.3		5.34	25.7	68.4		5.34	289.2	65.2		5.34	805.4	0.7		5.34	292.4	50.5		5.34	636.3	1.2				5.34	379	5.6		5.34	179.9	57.1		5.34	398.5	6.3		5.34	278.2	34.8		5.34	362.9	1.6		5.34	393.2	0.9
	5.344	236.5	70.3		5.344	25.1	68.4		5.344	287.9	65.2		5.344	806.4	0.7		5.344	291.2	50.6		5.344	637.7	1.1				5.344	378.2	5.6		5.344	178.6	57.2		5.344	397.7	6.3		5.344	277	35.1		5.344	362	1.7		5.344	392.5	0.9
	5.348	235.3	70.3		5.348	24.6	68.4		5.348	286.6	65.2		5.348	807.4	0.7		5.348	289.8	50.6		5.348	639.1	1.1				5.348	377.3	5.7		5.348	177	57.3		5.348	396.9	6.4		5.348	275.9	35.4		5.348	361	1.8		5.348	391.7	0.9
	5.352	234	70.3		5.352	24.1	68.4		5.352	285.3	65.2		5.352	808.4	0.7		5.352	288.5	50.6		5.352	640.4	1				5.352	376.4	5.7		5.352	175.8	57.4		5.352	396.1	6.4		5.352	274.7	35.7		5.352	360.1	1.9		5.352	390.9	0.9
	5.356	232.8	70.3		5.356	23.6	68.4		5.356	284	65.2		5.356	809.4	0.7		5.356	287.2	50.6		5.356	641.8	1				5.356	375.6	5.7		5.356	174.9	57.4		5.356	395.4	6.4		5.356	273.6	36		5.356	359.1	2		5.356	390.1	0.9
	5.36	231.6	70.3		5.36	23	68.4		5.36	282.8	65.2		5.36	810.4	0.7		5.36	285.9	50.6		5.36	643.2	0.9				5.36	374.7	5.8		5.36	173.7	57.4		5.36	394.6	6.4		5.36	272.4	36.3		5.36	358.2	2.2		5.36	389.4	0.9
	5.364	230.3	70.3		5.364	22.5	68.4		5.364	281.5	65.2		5.364	811.4	0.7		5.364	284.6	50.6		5.364	644.5	0.9				5.364	373.8	5.8		5.364	172.2	57.5		5.364	393.8	6.4		5.364	271.2	36.5		5.364	357.2	2.3		5.364	388.6	0.9
	5.368	229.1	70.3		5.368	22	68.4		5.368	280.2	65.2		5.368	812.4	0.7		5.368	283.3	50.6		5.368	645.9	0.9				5.368	372.9	5.9		5.368	170.5	57.5		5.368	393	6.4		5.368	270.1	36.8		5.368	356.3	2.4		5.368	387.8	0.9
	5.372	227.9	70.3		5.372	21.5	68.4		5.372	278.9	65.2		5.372	813.3	0.7		5.372	282.1	50.5		5.372	647.2	0.8				5.372	372	5.9		5.372	168.6	57.5		5.372	392.2	6.4		5.372	268.9	37		5.372	355.3	2.5		5.372	387	1
	5.376	226.6	70.3		5.376	21	68.4		5.376	277.6	65.2		5.376	814.3	0.7		5.376	280.8	50.5		5.376	648.6	0.8				5.376	371.1	6		5.376	166.6	57.5		5.376	391.4	6.4		5.376	267.7	37.2		5.376	354.4	2.6		5.376	386.2	1
	5.38	225.4	70.2		5.38	20.6	68.4		5.38	276.4	65.1		5.38	815.3	0.7		5.38	279.5	50.5		5.38	650	0.8				5.38	370.2	6		5.38	164.7	57.6		5.38	390.6	6.4		5.38	266.6	37.4		5.38	353.4	2.8		5.38	385.4	1.1
	5.384	224.2	70.2		5.384	20.1	68.4		5.384	275.1	65.1		5.384	816.2	0.7		5.384	278.2	50.5		5.384	651.3	0.8				5.384	369.3	6.1		5.384	163	57.6		5.384	389.8	6.4		5.384	265.4	37.7		5.384	352.4	2.9		5.384	384.6	1.1
	5.388	222.9	70.2		5.388	19.6	68.4		5.388	273.8	65.1		5.388	817.1	0.7		5.388	276.9	50.5		5.388	652.6	0.8				5.388	368.4	6.1		5.388	161.5	57.7		5.388	389	6.5		5.388	264.2	37.9		5.388	351.4	3.1		5.388	383.7	1.1
	5.392	221.7	70.2		5.392	19.1	68.3		5.392	272.5	65.1		5.392	818.1	0.8		5.392	275.5	50.5		5.392	654	0.8				5.392	367.5	6.1		5.392	160	57.7		5.392	388.2	6.5		5.392	263	38.2		5.392	350.5	3.3		5.392	382.9	1.1
	5.396	220.5	70.2		5.396	18.7	68.3		5.396	271.2	65.1		5.396	819	0.8		5.396	274.2	50.5		5.396	655.3	0.8				5.396	366.6	6.1		5.396	158.5	57.8		5.396	387.3	6.5		5.396	261.8	38.6		5.396	349.5	3.6		5.396	382.1	1.1
	5.4	219.2	70.1		5.4	18.2	68.3		5.4	270	65.1		5.4	820	0.8		5.4	272.9	50.5		5.4	656.7	0.8				5.4	365.6	6.2		5.4	157.3	57.8		5.4	386.5	6.6		5.4	260.7	38.9		5.4	348.5	3.8		5.4	381.2	1.1
	5.404	218	70.1		5.404	17.8	68.3		5.404	268.7	65.1		5.404	820.9	0.8		5.404	271.6	50.5		5.404	658	0.8				5.404	364.7	6.2		5.404	156.4	57.8		5.404	385.6	6.6		5.404	259.5	39.2		5.404	347.5	4.1		5.404	380.4	1.1
	5.408	216.8	70		5.408	17.3	68.3		5.408	267.4	65.1		5.408	821.8	0.9		5.408	270.4	50.5		5.408	659.3	0.8				5.408	363.8	6.3		5.408	155.3	57.8		5.408	384.8	6.7		5.408	258.3	39.4		5.408	346.5	4.4		5.408	379.5	1.1
	5.412	215.6	70		5.412	16.9	68.2		5.412	266.1	65		5.412	822.8	0.9		5.412	269.1	50.5		5.412	660.7	0.8				5.412	362.8	6.4		5.412	154.1	57.9		5.412	383.9	6.7		5.412	257.1	39.6		5.412	345.5	4.7		5.412	378.7	1.2
	5.416	214.4	70		5.416	16.4	68.2		5.416	264.8	65		5.416	823.7	0.9		5.416	267.8	50.5		5.416	662	0.8				5.416	361.9	6.5		5.416	152.7	57.9		5.416	383.1	6.8		5.416	255.9	39.8		5.416	344.5	5		5.416	377.9	1.2
	5.42	213.1	69.9		5.42	16	68.2		5.42	263.6	65		5.42	824.6	0.8		5.42	266.5	50.5		5.42	663.3	0.8				5.42	361	6.7		5.42	151.4	57.9		5.42	382.2	6.9		5.42	254.7	39.9		5.42	343.5	5.3		5.42	377	1.3
	5.424	211.9	69.9		5.424	15.6	68.2		5.424	262.3	65		5.424	825.6	0.8		5.424	265.2	50.5		5.424	664.7	0.8				5.424	360	6.9		5.424	150.1	57.9		5.424	381.4	6.9		5.424	253.5	40		5.424	342.5	5.7		5.424	376.1	1.3
	5.428	210.7	69.9		5.428	15.1	68.2		5.428	261	65		5.428	826.5	0.8		5.428	263.9	50.5		5.428	666	0.8				5.428	359.1	7.2		5.428	148.8	57.9		5.428	380.5	7		5.428	252.4	40.1		5.428	341.5	6.1		5.428	375.3	1.3
	5.432	209.5	69.9		5.432	14.8	68.1		5.432	259.7	65		5.432	827.4	0.8		5.432	262.6	50.5		5.432	667.3	0.8				5.432	358.1	7.5		5.432	147.7	57.9		5.432	379.6	7		5.432	251.2	40.2		5.432	340.5	6.7		5.432	374.4	1.3
	5.436	208.2	69.9		5.436	14.4	68.1		5.436	258.5	65		5.436	828.3	0.8		5.436	261.3	50.5		5.436	668.7	0.8				5.436	357.2	7.8		5.436	146.7	57.9		5.436	378.8	7		5.436	250	40.2		5.436	339.4	7.4		5.436	373.5	1.4
	5.44	207	69.8		5.44	14	68.1		5.44	257.2	65		5.44	829.2	0.8		5.44	260.1	50.5		5.44	670	0.8				5.44	356.2	8		5.44	145.9	58		5.44	377.9	7.1		5.44	248.8	40.3		5.44	338.4	8.1		5.44	372.6	1.4
	5.444	205.8	69.8		5.444	13.6	68.1		5.444	255.9	65		5.444	830.1	0.8		5.444	258.8	50.5		5.444	671.3	0.8				5.444	355.2	8.2		5.444	145.3	58		5.444	377	7.1		5.444	247.6	40.4		5.444	337.4	8.7		5.444	371.7	1.4
	5.448	204.6	69.8		5.448	13.2	68.1		5.448	254.7	65		5.448	831	0.8		5.448	257.5	50.6		5.448	672.6	0.8				5.448	354.2	8.4		5.448	144.6	58		5.448	376.1	7.1		5.448	246.4	40.5		5.448	336.3	9.3		5.448	370.8	1.4
	5.452	203.4	69.8		5.452	12.8	68.1		5.452	253.4	65		5.452	831.9	0.8		5.452	256.2	50.6		5.452	674	0.8				5.452	353.3	8.5		5.452	143.8	58.1		5.452	375.2	7.2		5.452	245.1	40.7		5.452	335.3	9.7		5.452	369.9	1.4
	5.456	202.2	69.8		5.456	12.4	68.1		5.456	252.1	65		5.456	832.8	0.9		5.456	254.9	50.6		5.456	675.3	0.8				5.456	352.3	8.6		5.456	143	58.1		5.456	374.3	7.3		5.456	243.9	40.8		5.456	334.3	10		5.456	369	1.4
	5.46	201	69.8		5.46	12	68.1		5.46	250.9	65		5.46	833.7	0.8		5.46	253.7	50.6		5.46	676.6	0.8				5.46	351.3	8.7		5.46	141.9	58.1		5.46	373.4	7.3		5.46	242.7	40.9		5.46	333.2	10.2		5.46	368.1	1.4
	5.464	199.8	69.8		5.464	11.7	68.1		5.464	249.6	65		5.464	834.6	0.8		5.464	252.4	50.6		5.464	677.9	0.7				5.464	350.3	8.9		5.464	140.8	58.1		5.464	372.5	7.4		5.464	241.5	41		5.464	332.2	10.5		5.464	367.2	1.4
	5.468	198.6	69.8		5.468	11.3	68.1		5.468	248.3	65		5.468	835.5	0.8		5.468	251.1	50.5		5.468	679.2	0.7				5.468	349.3	9.1		5.468	139.7	58.2		5.468	371.6	7.5		5.468	240.3	41.1		5.468	331.1	10.8		5.468	366.2	1.4
	5.472	197.4	69.8		5.472	10.9	68.1		5.472	247.1	65		5.472	836.3	0.7		5.472	249.8	50.5		5.472	680.5	0.7				5.472	348.3	9.4		5.472	138.6	58.2		5.472	370.7	7.5		5.472	239.1	41.2		5.472	330.1	11.2		5.472	365.3	1.5
	5.476	196.2	69.8		5.476	10.6	68.1		5.476	245.8	65		5.476	837.2	0.8		5.476	248.6	50.5		5.476	681.8	0.7				5.476	347.3	9.7		5.476	137.5	58.2		5.476	369.8	7.6		5.476	237.9	41.4		5.476	329	11.7		5.476	364.4	1.5
	5.48	195	69.7		5.48	10.2	68.1		5.48	244.6	65		5.48	838	0.8		5.48	247.3	50.5		5.48	683.1	0.7				5.48	346.3	10.2		5.48	136.4	58.2		5.48	368.8	7.6		5.48	236.7	41.6		5.48	327.9	12.4		5.48	363.5	1.5
	5.484	193.8	69.7		5.484	9.9	68.1		5.484	243.3	65		5.484	838.9	0.8		5.484	246	50.5		5.484	684.4	0.7				5.484	345.3	10.7		5.484	135.3	58.2		5.484	367.9	7.7		5.484	235.5	41.8		5.484	326.9	13.3		5.484	362.5	1.5
	5.488	192.6	69.7		5.488	9.5	68.1		5.488	242.1	65		5.488	839.7	0.8		5.488	244.8	50.5		5.488	685.8	0.7				5.488	344.2	11.3		5.488	134.1	58.2		5.488	367	7.7		5.488	234.2	42		5.488	325.8	14.3		5.488	361.6	1.5
	5.492	191.4	69.7		5.492	9.2	68.1		5.492	240.8	65		5.492	840.5	0.8		5.492	243.5	50.5		5.492	687.1	0.7				5.492	343.2	11.9		5.492	132.7	58.3		5.492	366	7.8		5.492	233	42.3		5.492	324.7	15.4		5.492	360.7	1.6
	5.496	190.2	69.7		5.496	8.9	68		5.496	239.5	65		5.496	841.4	0.8		5.496	242.3	50.5		5.496	688.4	0.7				5.496	342.2	12.4		5.496	131.3	58.4		5.496	365.1	7.8		5.496	231.8	42.5		5.496	323.6	16.4		5.496	359.7	1.6
	5.5	189	69.7		5.5	8.5	68		5.5	238.3	65		5.5	842.2	0.9		5.5	241	50.5		5.5	689.7	0.7				5.5	341.2	12.9		5.5	129.8	58.4		5.5	364.1	7.9		5.5	230.6	42.7		5.5	322.5	17.4		5.5	358.8	1.7
	5.504	187.9	69.7		5.504	8.2	68		5.504	237	65		5.504	843	0.8		5.504	239.8	50.5		5.504	691	0.7				5.504	340.2	13.4		5.504	128.3	58.5		5.504	363.2	7.9		5.504	229.4	42.9		5.504	321.4	18.2		5.504	357.8	1.8
	5.508	186.7	69.7		5.508	7.9	68		5.508	235.8	65		5.508	843.8	0.8		5.508	238.5	50.5		5.508	692.3	0.7				5.508	339.2	13.8		5.508	126.9	58.5		5.508	362.2	8.1		5.508	228.2	43.1		5.508	320.4	19		5.508	356.9	1.9
	5.512	185.5	69.7		5.512	7.6	68		5.512	234.5	65		5.512	844.6	0.8		5.512	237.3	50.5		5.512	693.6	0.7				5.512	338.1	14.3		5.512	125.5	58.5		5.512	361.2	8.2		5.512	227	43.2		5.512	319.3	19.7		5.512	356	2
	5.516	184.3	69.7		5.516	7.2	68		5.516	233.3	65		5.516	845.4	0.8		5.516	236	50.5		5.516	694.9	0.7				5.516	337.1	14.7		5.516	124.2	58.5		5.516	360.3	8.4		5.516	225.8	43.3		5.516	318.2	20.3		5.516	355	2.1
	5.52	183.1	69.7		5.52	6.9	68		5.52	232	65		5.52	846.2	0.8		5.52	234.8	50.5		5.52	696.2	0.8				5.52	336.1	15.2		5.52	123	58.6		5.52	359.3	8.6		5.52	224.5	43.4		5.52	317.1	20.8		5.52	354.1	2.3
	5.524	181.9	69.7		5.524	6.6	68		5.524	230.8	65		5.524	847	0.8		5.524	233.5	50.5		5.524	697.5	0.8				5.524	335.1	15.6		5.524	121.9	58.6		5.524	358.3	8.9		5.524	223.4	43.4		5.524	316	21.3		5.524	353.1	2.4
	5.528	180.7	69.7		5.528	6.3	68		5.528	229.5	65		5.528	847.8	0.9		5.528	232.3	50.5		5.528	698.8	0.8				5.528	334.1	16.2		5.528	120.8	58.6		5.528	357.4	9.2		5.528	222.2	43.5		5.528	314.9	21.8		5.528	352.1	2.5
	5.532	179.6	69.7		5.532	6	68		5.532	228.2	65.1		5.532	848.6	0.9		5.532	231	50.5		5.532	700	0.8				5.532	333	16.7		5.532	119.8	58.7		5.532	356.4	9.4		5.532	221	43.6		5.532	313.8	22.3		5.532	351.2	2.6
	5.536	178.4	69.7		5.536	5.8	68		5.536	227	65.1		5.536	849.4	0.9		5.536	229.8	50.5		5.536	701.3	0.9				5.536	332	17.3		5.536	118.8	58.7		5.536	355.4	9.6		5.536	219.7	43.6		5.536	312.7	22.7		5.536	350.2	2.7
	5.54	177.2	69.6		5.54	5.5	68		5.54	225.7	65.1		5.54	850.2	0.9		5.54	228.5	50.5		5.54	702.6	0.9				5.54	330.9	17.9		5.54	117.7	58.8		5.54	354.4	9.8		5.54	218.5	43.7		5.54	311.6	23.2		5.54	349.2	2.8
	5.544	176.1	69.6		5.544	5.2	68		5.544	224.5	65.1		5.544	851	0.9		5.544	227.3	50.5		5.544	703.9	0.8				5.544	329.9	18.5		5.544	116.7	58.8		5.544	353.5	10		5.544	217.3	43.7		5.544	310.5	23.6		5.544	348.3	2.9
	5.548	174.9	69.6		5.548	4.9	68		5.548	223.3	65.1		5.548	851.8	0.9		5.548	226.1	50.5		5.548	705.2	0.8				5.548	328.9	19.1		5.548	115.7	58.8		5.548	352.5	10.2		5.548	216.1	43.7		5.548	309.4	24		5.548	347.3	3.1
	5.552	173.8	69.6		5.552	4.7	68		5.552	222	65.1		5.552	852.5	0.9		5.552	224.8	50.5		5.552	706.4	0.8				5.552	327.8	19.7		5.552	114.7	58.9		5.552	351.5	10.4		5.552	214.9	43.8		5.552	308.3	24.4		5.552	346.3	3.4
	5.556	172.6	69.6		5.556	4.4	67.9		5.556	220.8	65.1		5.556	853.3	0.9		5.556	223.6	50.5		5.556	707.7	0.8				5.556	326.8	20.4		5.556	113.7	58.9		5.556	350.5	10.8		5.556	213.7	43.8		5.556	307.2	24.7		5.556	345.3	3.7
	5.56	171.4	69.6		5.56	4.2	67.9		5.56	219.5	65.1		5.56	854.1	0.9		5.56	222.3	50.5		5.56	709	0.9				5.56	325.7	21.1		5.56	112.8	58.9		5.56	349.5	11.2		5.56	212.5	43.9		5.56	306.1	25.1		5.56	344.3	4.1
	5.564	170.3	69.6		5.564	3.9	67.9		5.564	218.3	65.1		5.564	854.8	0.9		5.564	221.1	50.5		5.564	710.2	0.9				5.564	324.6	21.8		5.564	111.9	58.9		5.564	348.5	11.7		5.564	211.3	43.9		5.564	305	25.5		5.564	343.3	4.5
	5.568	169.1	69.6		5.568	3.7	67.9		5.568	217.1	65.1		5.568	855.6	0.9		5.568	219.9	50.5		5.568	711.5	0.9				5.568	323.6	22.5		5.568	111.1	59		5.568	347.5	12.2		5.568	210.1	44		5.568	303.9	25.8		5.568	342.4	5
	5.572	168	69.6		5.572	3.4	67.9		5.572	215.9	65.2		5.572	856.3	0.9		5.572	218.6	50.5		5.572	712.8	0.9				5.572	322.5	23.1		5.572	110.3	59		5.572	346.5	12.7		5.572	208.9	44.1		5.572	302.8	26.1		5.572	341.4	5.5
	5.576	166.8	69.6		5.576	3.2	67.9		5.576	214.6	65.2		5.576	857	0.9		5.576	217.4	50.4		5.576	714.1	0.9				5.576	321.5	23.8		5.576	109.4	59		5.576	345.5	13.2		5.576	207.7	44.2		5.576	301.7	26.4		5.576	340.4	5.9
	5.58	165.7	69.6		5.58	3	67.9		5.58	213.4	65.2		5.58	857.8	0.9		5.58	216.2	50.4		5.58	715.3	0.8				5.58	320.4	24.4		5.58	108.6	59		5.58	344.5	13.5		5.58	206.5	44.3		5.58	300.6	26.8		5.58	339.3	6.3
	5.584	164.6	69.6		5.584	2.7	67.9		5.584	212.2	65.3		5.584	858.5	0.9		5.584	214.9	50.4		5.584	716.6	0.8				5.584	319.3	24.9		5.584	107.7	59		5.584	343.5	13.8		5.584	205.3	44.4		5.584	299.4	27.2		5.584	338.3	6.7
	5.588	163.4	69.6		5.588	2.5	67.9		5.588	211	65.3		5.588	859.3	0.9		5.588	213.7	50.4		5.588	717.8	0.8				5.588	318.2	25.4		5.588	106.8	59.1		5.588	342.5	14		5.588	204.1	44.5		5.588	298.3	27.6		5.588	337.3	7.1
	5.592	162.3	69.6		5.592	2.3	67.8		5.592	209.8	65.4		5.592	860	0.9		5.592	212.5	50.4		5.592	719.1	0.7				5.592	317.2	25.8		5.592	105.9	59.1		5.592	341.5	14.3		5.592	202.9	44.6		5.592	297.2	28		5.592	336.3	7.5
	5.596	161.1	69.6		5.596	2.1	67.8		5.596	208.5	65.4		5.596	860.7	0.9		5.596	211.3	50.4		5.596	720.3	0.7				5.596	316.1	26.2		5.596	104.9	59.1		5.596	340.5	14.6		5.596	201.7	44.8		5.596	296.1	28.4		5.596	335.3	8
	5.6	160	69.6		5.6	1.9	67.8		5.6	207.3	65.4		5.6	861.5	0.9		5.6	210	50.4		5.6	721.6	0.6				5.6	315	26.5		5.6	103.9	59.1		5.6	339.4	15.1		5.6	200.4	44.9		5.6	295	28.9		5.6	334.2	8.5
	5.604	158.9	69.6		5.604	1.7	67.7		5.604	206.1	65.5		5.604	862.2	0.9		5.604	208.8	50.4		5.604	722.8	0.6				5.604	313.9	26.9		5.604	102.9	59.1		5.604	338.4	15.8		5.604	199.2	45		5.604	293.9	29.3		5.604	333.2	9.1
	5.608	157.8	69.6		5.608	1.5	67.7		5.608	205	65.5		5.608	862.9	0.9		5.608	207.6	50.5		5.608	724	0.6				5.608	312.8	27.3		5.608	101.9	59.1		5.608	337.4	16.7		5.608	198	45		5.608	292.7	29.7		5.608	332.1	9.8
	5.612	156.7	69.6		5.612	1.3	67.7		5.612	203.8	65.5		5.612	863.6	0.8		5.612	206.4	50.5		5.612	725.3	0.5				5.612	311.7	27.6		5.612	100.8	59.1		5.612	336.4	17.8		5.612	196.8	45.1		5.612	291.6	30.1		5.612	331.1	10.5
	5.616	155.6	69.5		5.616	1.2	67.6		5.616	202.6	65.5		5.616	864.3	0.9		5.616	205.1	50.5		5.616	726.6	0.5				5.616	310.6	28.1		5.616	99.6	59.1		5.616	335.3	19		5.616	195.6	45.1		5.616	290.4	30.4		5.616	330.1	11.1
	5.62	154.5	69.5		5.62	1	67.6		5.62	201.4	65.5		5.62	865	0.9		5.62	203.9	50.5		5.62	727.8	0.5				5.62	309.5	28.5		5.62	98.4	59.1		5.62	334.3	20.3		5.62	194.4	45.1		5.62	289.3	30.7		5.62	329	11.8
	5.624	153.4	69.5		5.624	0.9	67.6		5.624	200.2	65.5		5.624	865.7	0.9		5.624	202.8	50.5		5.624	729	0.5				5.624	308.4	29		5.624	97.1	59.1		5.624	333.2	21.3		5.624	193.2	45.1		5.624	288.2	31		5.624	328	12.4
	5.628	152.3	69.4		5.628	0.8	67.6		5.628	199	65.5		5.628	866.4	0.9		5.628	201.5	50.5		5.628	730.2	0.5				5.628	307.3	29.4		5.628	95.8	59.1		5.628	332.2	22.1		5.628	192	45.1		5.628	287	31.3		5.628	326.9	12.9
	5.632	151.2	69.4		5.632	0.7	67.6		5.632	197.8	65.5		5.632	867.1	0.9		5.632	200.3	50.5		5.632	731.4	0.5				5.632	306.2	29.9		5.632	94.5	59.1		5.632	331.1	22.6		5.632	190.8	45.1		5.632	285.9	31.6		5.632	325.9	13.4
	5.636	150.1	69.4		5.636	0.6	67.6		5.636	196.6	65.5		5.636	867.7	0.9		5.636	199.1	50.4		5.636	732.6	0.6				5.636	305.1	30.4		5.636	93.2	59		5.636	330.1	23		5.636	189.5	45.1		5.636	284.7	31.9		5.636	324.8	13.9
	5.64	149	69.4		5.64	0.5	67.5		5.64	195.4	65.5		5.64	868.4	0.9		5.64	197.9	50.4		5.64	733.8	0.6				5.64	304	30.8		5.64	91.9	59		5.64	329	23.2		5.64	188.3	45.1		5.64	283.6	32.2		5.64	323.7	14.3
	5.644	147.9	69.3		5.644	0.4	67.5		5.644	194.2	65.5		5.644	869.1	0.8		5.644	196.7	50.4		5.644	735.1	0.6				5.644	302.8	31.3		5.644	90.6	59		5.644	327.9	23.5		5.644	187.1	45.2		5.644	282.4	32.5		5.644	322.6	14.7
	5.648	146.8	69.3		5.648	0.3	67.5		5.648	193	65.5		5.648	869.7	0.8		5.648	195.5	50.4		5.648	736.3	0.5				5.648	301.7	31.7		5.648	89.4	59		5.648	326.9	23.8		5.648	185.9	45.2		5.648	281.3	32.7		5.648	321.6	15.1
	5.652	145.7	69.3		5.652	0.2	67.5		5.652	191.8	65.5		5.652	870.4	0.9		5.652	194.3	50.4		5.652	737.5	0.5				5.652	300.6	32.2		5.652	88.1	59		5.652	325.8	24.3		5.652	184.7	45.2		5.652	280.1	32.9		5.652	320.5	15.6
	5.656	144.6	69.2		5.656	0.2	67.5		5.656	190.7	65.5		5.656	871	0.9		5.656	193.1	50.4		5.656	738.6	0.5				5.656	299.4	32.7		5.656	86.9	59		5.656	324.7	24.8		5.656	183.5	45.2		5.656	279	33.1		5.656	319.4	16.2
	5.66	143.5	69.2		5.66	0.1	67.4		5.66	189.5	65.5		5.66	871.7	0.9		5.66	191.8	50.4		5.66	739.8	0.6				5.66	298.3	33.2		5.66	85.8	59		5.66	323.6	25.3		5.66	182.3	45.2		5.66	277.8	33.3		5.66	318.3	16.8
	5.664	142.5	69.2		5.664	0.1	67.4		5.664	188.3	65.5		5.664	872.3	0.9		5.664	190.6	50.4		5.664	741	0.6				5.664	297.2	33.6		5.664	84.6	59		5.664	322.6	25.9		5.664	181	45.2		5.664	276.6	33.4		5.664	317.2	17.5
	5.668	141.4	69.2		5.668	0	67.4		5.668	187.1	65.5		5.668	873	0.9		5.668	189.4	50.4		5.668	742.2	0.6				5.668	296	34.2		5.668	83.5	59		5.668	321.5	26.5		5.668	179.8	45.2		5.668	275.5	33.6		5.668	316.1	18.2
	5.672	140.3	69.2		5.672	0	67.4		5.672	185.9	65.5		5.672	873.6	0.9		5.672	188.2	50.4		5.672	743.4	0.6				5.672	294.9	34.7		5.672	82.4	59		5.672	320.4	27.2		5.672	178.6	45.2		5.672	274.3	33.6		5.672	315	18.8
	5.676	139.2	69.2		5.676	0	67.4		5.676	184.8	65.5		5.676	874.2	0.9		5.676	187	50.4		5.676	744.6	0.6				5.676	293.7	35.3		5.676	81.3	59		5.676	319.4	27.9		5.676	177.4	45.2		5.676	273.1	33.7		5.676	313.9	19.3
	5.68	138.1	69.2		5.68	0	67.4		5.68	183.6	65.5		5.68	874.8	0.8		5.68	185.9	50.4		5.68	745.7	0.6				5.68	292.6	35.9		5.68	80.3	59		5.68	318.3	28.6		5.68	176.2	45.2		5.68	271.9	33.8		5.68	312.8	19.7
	5.684	137	69.2		5.684	0	67.4		5.684	182.4	65.5		5.684	875.4	0.8		5.684	184.7	50.4		5.684	746.9	0.6				5.684	291.4	36.5		5.684	79.3	59.1		5.684	317.2	29.2		5.684	175	45.3		5.684	270.8	34		5.684	311.8	20
	5.688	136	69.3		5.688	0.1	67.4		5.688	181.2	65.5		5.688	876	0.9		5.688	183.5	50.3		5.688	748.1	0.6				5.688	290.3	37.1		5.688	78.4	59.1		5.688	316.1	29.9		5.688	173.8	45.3		5.688	269.6	34.3		5.688	310.7	20.3
	5.692	134.9	69.3		5.692	0.1	67.4		5.692	180.1	65.5		5.692	876.6	0.9		5.692	182.3	50.3		5.692	749.3	0.6				5.692	289.2	37.8		5.692	77.5	59.1		5.692	315	30.5		5.692	172.6	45.3		5.692	268.4	34.6		5.692	309.6	20.6
	5.696	133.8	69.4		5.696	0.2	67.4		5.696	178.9	65.5		5.696	877.2	0.9		5.696	181.1	50.3		5.696	750.4	0.7				5.696	288	38.4		5.696	76.6	59.1		5.696	313.9	31.2		5.696	171.4	45.3		5.696	267.2	34.9		5.696	308.5	21
	5.7	132.8	69.4		5.7	0.2	67.4		5.7	177.8	65.6		5.7	877.8	0.9		5.7	179.9	50.3		5.7	751.6	0.7				5.7	286.9	38.9		5.7	75.7	59.1		5.7	312.7	31.9		5.7	170.2	45.3		5.7	266	35.2		5.7	307.4	21.3
	5.704	131.7	69.4		5.704	0.3	67.4		5.704	176.6	65.6		5.704	878.4	0.9		5.704	178.8	50.3		5.704	752.8	0.7				5.704	285.7	39.4		5.704	74.8	59.1		5.704	311.6	32.4		5.704	169	45.3		5.704	264.8	35.5		5.704	306.3	21.7
	5.708	130.7	69.4		5.708	0.4	67.4		5.708	175.4	65.6		5.708	879	0.9		5.708	177.6	50.3		5.708	753.9	0.7				5.708	284.6	39.8		5.708	74	59.1		5.708	310.5	32.9		5.708	167.8	45.4		5.708	263.6	35.8		5.708	305.2	22.2
	5.712	129.6	69.4		5.712	0.5	67.4		5.712	174.3	65.6		5.712	879.6	0.9		5.712	176.4	50.3		5.712	755.1	0.7				5.712	283.4	40.1		5.712	73.1	59.1		5.712	309.4	33.4		5.712	166.6	45.4		5.712	262.4	36		5.712	304.1	22.8
	5.716	128.6	69.4		5.716	0.6	67.4		5.716	173.1	65.6		5.716	880.1	0.9		5.716	175.3	50.3		5.716	756.3	0.7				5.716	282.3	40.3		5.716	72.2	59.1		5.716	308.3	33.9		5.716	165.4	45.4		5.716	261.2	36.2		5.716	303	23.4
	5.72	127.5	69.4		5.72	0.7	67.4		5.72	172	65.7		5.72	880.7	0.9		5.72	174.1	50.3		5.72	757.4	0.7				5.72	281.1	40.5		5.72	71.3	59.1		5.72	307.2	34.5		5.72	164.2	45.5		5.72	260	36.3		5.72	301.9	23.9
	5.724	126.5	69.4		5.724	0.8	67.4		5.724	170.8	65.7		5.724	881.3	0.9		5.724	172.9	50.3		5.724	758.6	0.6				5.724	280	40.6		5.724	70.5	59.1		5.724	306	35.2		5.724	163	45.5		5.724	258.8	36.5		5.724	300.8	24.4
	5.728	125.4	69.4		5.728	0.9	67.4		5.728	169.7	65.7		5.728	881.8	0.9		5.728	171.8	50.2		5.728	759.7	0.6				5.728	278.8	40.7		5.728	69.6	59.1		5.728	304.9	35.9		5.728	161.8	45.6		5.728	257.7	36.7		5.728	299.7	24.8
	5.732	124.4	69.4		5.732	1.1	67.4		5.732	168.5	65.7		5.732	882.3	0.9		5.732	170.6	50.2		5.732	760.9	0.6				5.732	277.7	40.8		5.732	68.7	59.1		5.732	303.8	36.6		5.732	160.7	45.6		5.732	256.5	36.9		5.732	298.6	25.1
	5.736	123.4	69.4		5.736	1.3	67.4		5.736	167.4	65.7		5.736	882.9	0.9		5.736	169.5	50.2		5.736	762.1	0.7				5.736	276.5	40.9		5.736	67.7	59.1		5.736	302.7	37.1		5.736	159.5	45.6		5.736	255.3	37.1		5.736	297.5	25.4
	5.74	122.3	69.4		5.74	1.4	67.4		5.74	166.3	65.7		5.74	883.4	0.9		5.74	168.3	50.2		5.74	763.3	0.7				5.74	275.4	41		5.74	66.8	59.1		5.74	301.6	37.5		5.74	158.3	45.7		5.74	254.1	37.4		5.74	296.3	25.7
	5.744	121.3	69.4		5.744	1.6	67.4		5.744	165.1	65.8		5.744	883.9	0.8		5.744	167.2	50.2		5.744	764.4	0.6				5.744	274.2	41.1		5.744	65.8	59.1		5.744	300.4	37.9		5.744	157.1	45.8		5.744	252.9	37.7		5.744	295.2	25.9
	5.748	120.3	69.3		5.748	1.8	67.4		5.748	164	65.8		5.748	884.4	0.8		5.748	166	50.2		5.748	765.6	0.6				5.748	273.1	41.2		5.748	64.8	59.1		5.748	299.3	38.3		5.748	156	45.8		5.748	251.7	37.9		5.748	294.1	26.2
	5.752	119.2	69.3		5.752	2	67.4		5.752	162.8	65.8		5.752	884.9	0.8		5.752	164.9	50.2		5.752	766.7	0.7				5.752	271.9	41.3		5.752	63.8	59.1		5.752	298.2	38.6		5.752	154.8	45.8		5.752	250.6	38.1		5.752	293	26.5
	5.756	118.2	69.3		5.756	2.2	67.4		5.756	161.7	65.8		5.756	885.4	0.8		5.756	163.7	50.1		5.756	767.8	0.7				5.756	270.7	41.4		5.756	62.8	59.1		5.756	297	38.9		5.756	153.6	45.9		5.756	249.4	38.3		5.756	291.8	26.8
	5.76	117.2	69.3		5.76	2.4	67.4		5.76	160.5	65.8		5.76	885.9	0.8		5.76	162.6	50.1		5.76	769	0.7				5.76	269.6	41.6		5.76	61.8	59.1		5.76	295.9	39.2		5.76	152.5	45.9		5.76	248.2	38.5		5.76	290.7	27.2
	5.764	116.2	69.2		5.764	2.7	67.4		5.764	159.4	65.8		5.764	886.4	0.8		5.764	161.5	50.1		5.764	770.1	0.7				5.764	268.4	41.7		5.764	60.8	59.1		5.764	294.8	39.6		5.764	151.3	45.9		5.764	247	38.7		5.764	289.6	27.6
	5.768	115.1	69.2		5.768	2.9	67.4		5.768	158.3	65.8		5.768	886.9	0.8		5.768	160.3	50.1		5.768	771.2	0.7				5.768	267.2	41.9		5.768	59.8	59.1		5.768	293.6	40.1		5.768	150.1	45.9		5.768	245.8	38.8		5.768	288.4	27.9
	5.772	114.1	69.2		5.772	3.2	67.5		5.772	157.1	65.8		5.772	887.3	0.8		5.772	159.2	50.1		5.772	772.4	0.7				5.772	266.1	42		5.772	58.9	59.1		5.772	292.5	40.5		5.772	148.9	45.9		5.772	244.6	38.9		5.772	287.3	28.2
	5.776	113.1	69.2		5.776	3.4	67.5		5.776	156	65.8		5.776	887.8	0.8		5.776	158.1	50.1		5.776	773.5	0.7				5.776	264.9	42.2		5.776	57.9	59.1		5.776	291.4	40.9		5.776	147.8	45.9		5.776	243.4	39		5.776	286.2	28.5
	5.78	112.1	69.2		5.78	3.7	67.6		5.78	154.9	65.8		5.78	888.3	0.9		5.78	157	50.1		5.78	774.6	0.8				5.78	263.7	42.5		5.78	57	59.1		5.78	290.2	41.3		5.78	146.6	45.9		5.78	242.2	39.1		5.78	285	28.8
	5.784	111	69.2		5.784	3.9	67.6		5.784	153.8	65.8		5.784	888.7	0.9		5.784	155.9	50.1		5.784	775.7	0.7				5.784	262.6	42.8		5.784	56.1	59.1		5.784	289.1	41.6		5.784	145.4	46		5.784	241	39.1		5.784	283.9	29.1
	5.788	110	69.2		5.788	4.2	67.7		5.788	152.6	65.9		5.788	889.2	0.9		5.788	154.7	50		5.788	776.8	0.7				5.788	261.4	43.2		5.788	55.2	59.1		5.788	287.9	42		5.788	144.3	46		5.788	239.8	39.2		5.788	282.7	29.3
	5.792	109	69.2		5.792	4.5	67.7		5.792	151.5	65.9		5.792	889.6	0.9		5.792	153.6	50		5.792	777.9	0.7				5.792	260.2	43.5		5.792	54.3	59.2		5.792	286.8	42.2		5.792	143.1	46.1		5.792	238.6	39.3		5.792	281.6	29.6
	5.796	108	69.3		5.796	4.8	67.7		5.796	150.4	65.9		5.796	890.1	0.9		5.796	152.5	50		5.796	779.1	0.7				5.796	259	43.9		5.796	53.5	59.2		5.796	285.6	42.5		5.796	141.9	46.1		5.796	237.4	39.4		5.796	280.4	29.9
	5.8	107	69.3		5.8	5.1	67.8		5.8	149.3	65.9		5.8	890.5	0.9		5.8	151.4	50		5.8	780.2	0.6				5.8	257.8	44.2		5.8	52.6	59.2		5.8	284.5	42.7		5.8	140.8	46.1		5.8	236.2	39.4		5.8	279.2	30.2
	5.804	106.1	69.3		5.804	5.3	67.8		5.804	148.2	65.9		5.804	890.9	0.9		5.804	150.3	50		5.804	781.3	0.6				5.804	256.6	44.6		5.804	51.8	59.2		5.804	283.3	42.9		5.804	139.6	46.1		5.804	235	39.5		5.804	278.1	30.6
	5.808	105.1	69.3		5.808	5.7	67.8		5.808	147.1	65.9		5.808	891.4	0.9		5.808	149.2	50		5.808	782.4	0.5				5.808	255.5	45		5.808	51	59.2		5.808	282.2	43.2		5.808	138.5	46.1		5.808	233.8	39.5		5.808	276.9	31
	5.812	104.1	69.4		5.812	6	67.8		5.812	146	65.9		5.812	891.8	0.9		5.812	148.1	50		5.812	783.5	0.5				5.812	254.3	45.3		5.812	50.2	59.3		5.812	281	43.4		5.812	137.3	46.1		5.812	232.6	39.6		5.812	275.8	31.4
	5.816	103.1	69.4		5.816	6.3	67.8		5.816	144.9	65.9		5.816	892.2	0.9		5.816	147	50		5.816	784.5	0.4				5.816	253.1	45.6		5.816	49.5	59.3		5.816	279.9	43.6		5.816	136.1	46.1		5.816	231.4	39.7		5.816	274.6	31.8
	5.82	102.2	69.4		5.82	6.6	67.9		5.82	143.8	65.9		5.82	892.6	0.9		5.82	145.9	50		5.82	785.6	0.4				5.82	251.9	45.9		5.82	48.7	59.3		5.82	278.7	43.8		5.82	135	46.1		5.82	230.2	39.8		5.82	273.4	32.2
	5.824	101.2	69.4		5.824	6.9	67.9		5.824	142.7	65.9		5.824	893	0.9		5.824	144.8	50		5.824	786.7	0.4				5.824	250.7	46.1		5.824	48	59.3		5.824	277.6	44.1		5.824	133.8	46.1		5.824	228.9	40		5.824	272.3	32.5
	5.828	100.2	69.4		5.828	7.3	67.9		5.828	141.6	65.9		5.828	893.4	0.9		5.828	143.7	50		5.828	787.7	0.4				5.828	249.5	46.4		5.828	47.2	59.3		5.828	276.4	44.4		5.828	132.7	46.1		5.828	227.7	40.1		5.828	271.1	32.7
	5.832	99.3	69.4		5.832	7.6	68		5.832	140.5	65.9		5.832	893.8	0.9		5.832	142.6	50		5.832	788.8	0.4				5.832	248.3	46.6		5.832	46.5	59.3		5.832	275.2	44.6		5.832	131.5	46.2		5.832	226.5	40.2		5.832	269.9	32.8
	5.836	98.3	69.4		5.836	7.9	68		5.836	139.4	65.9		5.836	894.3	0.9		5.836	141.5	50		5.836	789.9	0.5				5.836	247.1	46.8		5.836	45.8	59.3		5.836	274.1	44.8		5.836	130.4	46.2		5.836	225.3	40.3		5.836	268.7	32.9
	5.84	97.4	69.4		5.84	8.2	68		5.84	138.3	65.9		5.84	894.7	0.9		5.84	140.5	50		5.84	790.9	0.5				5.84	245.9	47		5.84	45	59.2		5.84	272.9	45.1		5.84	129.2	46.2		5.84	224.1	40.4		5.84	267.5	33.1
	5.844	96.4	69.4		5.844	8.6	68.1		5.844	137.3	65.9		5.844	895.1	0.9		5.844	139.4	50		5.844	792	0.5				5.844	244.7	47.1		5.844	44.3	59.2		5.844	271.7	45.3		5.844	128.1	46.2		5.844	222.9	40.5		5.844	266.3	33.2
	5.848	95.5	69.4		5.848	8.9	68.1		5.848	136.2	65.9		5.848	895.4	0.9		5.848	138.3	50		5.848	793	0.5				5.848	243.4	47.3		5.848	43.6	59.2		5.848	270.6	45.4		5.848	126.9	46.2		5.848	221.7	40.5		5.848	265.2	33.4
	5.852	94.6	69.4		5.852	9.3	68.1		5.852	135.1	65.9		5.852	895.8	0.9		5.852	137.2	50		5.852	794	0.5				5.852	242.2	47.4		5.852	42.8	59.1		5.852	269.4	45.6		5.852	125.8	46.3		5.852	220.4	40.6		5.852	264	33.6
	5.856	93.7	69.4		5.856	9.6	68.1		5.856	134.1	65.9		5.856	896.2	1		5.856	136.1	50		5.856	795.1	0.5				5.856	241	47.5		5.856	42.1	59.1		5.856	268.2	45.8		5.856	124.6	46.3		5.856	219.2	40.6		5.856	262.8	33.9
	5.86	92.7	69.4		5.86	10	68.1		5.86	133	65.9		5.86	896.6	1		5.86	135	50		5.86	796.1	0.6				5.86	239.8	47.7		5.86	41.4	59		5.86	267	46		5.86	123.5	46.3		5.86	218	40.6		5.86	261.6	34.3
	5.864	91.8	69.4		5.864	10.4	68.1		5.864	132	65.8		5.864	896.9	1		5.864	134	50		5.864	797.2	0.6				5.864	238.6	47.8		5.864	40.7	59		5.864	265.8	46.3		5.864	122.3	46.3		5.864	216.8	40.6		5.864	260.4	34.6
	5.868	90.9	69.4		5.868	10.7	68.1		5.868	130.9	65.8		5.868	897.3	1		5.868	132.9	50		5.868	798.2	0.6				5.868	237.4	48		5.868	39.9	59		5.868	264.7	46.6		5.868	121.2	46.3		5.868	215.5	40.6		5.868	259.2	35
	5.872	90	69.4		5.872	11.1	68.1		5.872	129.9	65.8		5.872	897.6	1		5.872	131.9	50		5.872	799.2	0.6				5.872	236.2	48.1		5.872	39.2	59		5.872	263.5	47		5.872	120.1	46.3		5.872	214.3	40.7		5.872	258	35.3
	5.876	89.1	69.4		5.876	11.5	68.1		5.876	128.8	65.8		5.876	898	0.9		5.876	130.8	50		5.876	800.3	0.5				5.876	234.9	48.3		5.876	38.4	59		5.876	262.3	47.3		5.876	118.9	46.3		5.876	213.1	40.7		5.876	256.8	35.6
	5.88	88.1	69.4		5.88	11.9	68.1		5.88	127.8	65.8		5.88	898.3	0.9		5.88	129.8	50		5.88	801.3	0.5				5.88	233.7	48.6		5.88	37.6	59		5.88	261.1	47.6		5.88	117.8	46.3		5.88	211.9	40.8		5.88	255.6	35.7
	5.884	87.2	69.4		5.884	12.3	68.1		5.884	126.8	65.8		5.884	898.7	0.9		5.884	128.7	50		5.884	802.3	0.5				5.884	232.5	48.7		5.884	36.9	59		5.884	259.9	47.8		5.884	116.7	46.3		5.884	210.6	40.8		5.884	254.4	35.9
	5.888	86.3	69.4		5.888	12.7	68.1		5.888	125.8	65.8		5.888	899	0.9		5.888	127.7	50		5.888	803.3	0.5				5.888	231.3	48.9		5.888	36.1	59.1		5.888	258.7	48		5.888	115.6	46.4		5.888	209.4	40.9		5.888	253.2	36
	5.892	85.4	69.4		5.892	13.1	68.1		5.892	124.7	65.8		5.892	899.3	0.9		5.892	126.6	50		5.892	804.3	0.5				5.892	230	48.9		5.892	35.4	59.1		5.892	257.5	48.3		5.892	114.5	46.4		5.892	208.2	41		5.892	252	36.2
	5.896	84.5	69.4		5.896	13.5	68.1		5.896	123.7	65.8		5.896	899.6	0.9		5.896	125.6	50		5.896	805.3	0.5				5.896	228.8	49		5.896	34.6	59.1		5.896	256.3	48.4		5.896	113.4	46.4		5.896	207	41		5.896	250.8	36.4
	5.9	83.6	69.4		5.9	13.9	68.1		5.9	122.7	65.8		5.9	900	0.9		5.9	124.5	50		5.9	806.3	0.5				5.9	227.6	49.1		5.9	33.9	59.1		5.9	255.1	48.6		5.9	112.3	46.4		5.9	205.7	41.1		5.9	249.6	36.6
	5.904	82.8	69.4		5.904	14.3	68.1		5.904	121.7	65.8		5.904	900.3	0.9		5.904	123.5	50		5.904	807.3	0.5				5.904	226.4	49.1		5.904	33.1	59.1		5.904	253.9	48.7		5.904	111.2	46.4		5.904	204.5	41.2		5.904	248.4	36.8
	5.908	81.9	69.4		5.908	14.7	68.1		5.908	120.6	65.8		5.908	900.6	0.9		5.908	122.4	50		5.908	808.3	0.5				5.908	225.2	49.2		5.908	32.4	59.1		5.908	252.8	48.9		5.908	110.1	46.4		5.908	203.3	41.2		5.908	247.2	37
	5.912	81	69.4		5.912	15.1	68.1		5.912	119.6	65.8		5.912	900.9	0.9		5.912	121.4	50		5.912	809.3	0.5				5.912	224	49.3		5.912	31.6	59.1		5.912	251.6	49		5.912	109	46.4		5.912	202.1	41.3		5.912	246.1	37.3
	5.916	80.1	69.4		5.916	15.6	68.1		5.916	118.6	65.8		5.916	901.2	0.8		5.916	120.4	50		5.916	810.2	0.5				5.916	222.8	49.4		5.916	30.9	59		5.916	250.3	49.1		5.916	107.9	46.4		5.916	200.8	41.4		5.916	244.9	37.5
	5.92	79.2	69.3		5.92	16	68.1		5.92	117.6	65.8		5.92	901.5	0.8		5.92	119.3	50		5.92	811.2	0.5				5.92	221.5	49.6		5.92	30.2	59		5.92	249.1	49.2		5.92	106.8	46.4		5.92	199.6	41.5		5.92	243.7	37.7
	5.924	78.4	69.3		5.924	16.4	68.1		5.924	116.6	65.8		5.924	901.8	0.8		5.924	118.3	50		5.924	812.2	0.5				5.924	220.4	49.7		5.924	29.5	59		5.924	247.9	49.3		5.924	105.7	46.4		5.924	198.4	41.6		5.924	242.5	37.8
	5.928	77.5	69.3		5.928	16.8	68.1		5.928	115.5	65.8		5.928	902	0.8		5.928	117.3	50		5.928	813.2	0.5				5.928	219.2	49.9		5.928	28.8	59		5.928	246.7	49.4		5.928	104.6	46.4		5.928	197.2	41.7		5.928	241.3	38
	5.932	76.6	69.2		5.932	17.3	68.1		5.932	114.5	65.8		5.932	902.3	0.8		5.932	116.2	50		5.932	814.2	0.5				5.932	218	50		5.932	28.1	59		5.932	245.5	49.4		5.932	103.6	46.4		5.932	195.9	41.8		5.932	240.1	38.1
	5.936	75.8	69.2		5.936	17.8	68.1		5.936	113.5	65.8		5.936	902.6	0.9		5.936	115.2	50		5.936	815.1	0.5				5.936	216.7	50.1		5.936	27.4	59		5.936	244.3	49.4		5.936	102.5	46.4		5.936	194.7	41.9		5.936	238.9	38.3
	5.94	74.9	69.1		5.94	18.2	68		5.94	112.5	65.8		5.94	902.8	0.9		5.94	114.2	50		5.94	816.1	0.6				5.94	215.5	50.2		5.94	26.7	58.9		5.94	243.1	49.4		5.94	101.5	46.5		5.94	193.5	42		5.94	237.7	38.4
	5.944	74	69.1		5.944	18.7	68		5.944	111.5	65.8		5.944	903.1	0.9		5.944	113.2	50		5.944	817	0.6				5.944	214.3	50.3		5.944	26.1	58.9		5.944	241.9	49.5		5.944	100.4	46.5		5.944	192.3	42.1		5.944	236.5	38.5
	5.948	73.2	69.1		5.948	19.2	68		5.948	110.5	65.8		5.948	903.4	0.9		5.948	112.2	50		5.948	818	0.5				5.948	213.1	50.3		5.948	25.4	58.9		5.948	240.7	49.5		5.948	99.4	46.5		5.948	191.1	42.2		5.948	235.3	38.5
	5.952	72.3	69.1		5.952	19.6	68		5.952	109.5	65.8		5.952	903.6	0.9		5.952	111.2	50		5.952	818.9	0.5				5.952	211.9	50.3		5.952	24.8	58.9		5.952	239.5	49.6		5.952	98.3	46.6		5.952	189.9	42.2		5.952	234.1	38.6
	5.956	71.5	69.1		5.956	20.1	68		5.956	108.5	65.8		5.956	903.9	0.9		5.956	110.2	50		5.956	819.8	0.5				5.956	210.7	50.3		5.956	24.2	58.9		5.956	238.3	49.7		5.956	97.2	46.6		5.956	188.7	42.2		5.956	232.9	38.7
	5.96	70.6	69.1		5.96	20.6	68		5.96	107.5	65.8		5.96	904.1	0.9		5.96	109.2	50		5.96	820.8	0.5				5.96	209.5	50.4		5.96	23.5	58.9		5.96	237.1	49.8		5.96	96.2	46.6		5.96	187.5	42.3		5.96	231.7	38.7
	5.964	69.8	69		5.964	21.1	68		5.964	106.6	65.8		5.964	904.3	0.9		5.964	108.2	50		5.964	821.7	0.5				5.964	208.3	50.5		5.964	23	58.9		5.964	235.9	50		5.964	95.2	46.7		5.964	186.3	42.3		5.964	230.5	38.7
	5.968	68.9	69		5.968	21.6	68		5.968	105.6	65.8		5.968	904.6	0.8		5.968	107.2	50		5.968	822.7	0.5				5.968	207.1	50.5		5.968	22.4	58.9		5.968	234.7	50.1		5.968	94.1	46.7		5.968	185.1	42.3		5.968	229.3	38.8
	5.972	68.1	69		5.972	22.1	68.1		5.972	104.6	65.8		5.972	904.8	0.8		5.972	106.2	50		5.972	823.6	0.5				5.972	205.8	50.6		5.972	21.8	58.9		5.972	233.6	50.3		5.972	93.1	46.7		5.972	183.9	42.3		5.972	228	38.8
	5.976	67.3	69.1		5.976	22.6	68.1		5.976	103.6	65.8		5.976	905	0.8		5.976	105.2	50		5.976	824.5	0.6				5.976	204.6	50.7		5.976	21.2	58.9		5.976	232.3	50.5		5.976	92	46.7		5.976	182.7	42.3		5.976	226.8	38.8
	5.98	66.5	69.1		5.98	23.1	68.1		5.98	102.7	65.8		5.98	905.3	0.8		5.98	104.2	50		5.98	825.5	0.6				5.98	203.4	50.8		5.98	20.7	58.9		5.98	231.1	50.8		5.98	91	46.7		5.98	181.5	42.4		5.98	225.6	38.8
	5.984	65.7	69.1		5.984	23.6	68.1		5.984	101.7	65.8		5.984	905.5	0.8		5.984	103.3	50		5.984	826.4	0.5				5.984	202.2	50.8		5.984	20.1	58.9		5.984	229.9	51		5.984	89.9	46.8		5.984	180.3	42.4		5.984	224.4	38.8
	5.988	64.9	69.1		5.988	24.1	68.1		5.988	100.8	65.8		5.988	905.7	0.8		5.988	102.3	50		5.988	827.4	0.5				5.988	201	50.9		5.988	19.6	58.9		5.988	228.7	51.2		5.988	88.9	46.8		5.988	179.1	42.4		5.988	223.2	38.9
	5.992	64.1	69.1		5.992	24.6	68.1		5.992	99.8	65.8		5.992	905.9	0.9		5.992	101.4	50		5.992	828.3	0.5				5.992	199.8	50.9		5.992	19	59		5.992	227.5	51.4		5.992	87.9	46.8		5.992	177.9	42.4		5.992	222	38.9
	5.996	63.3	69.1		5.996	25.1	68.1		5.996	98.9	65.8		5.996	906.1	0.9		5.996	100.4	50		5.996	829.2	0.5				5.996	198.5	50.9		5.996	18.5	59		5.996	226.3	51.6		5.996	86.8	46.8		5.996	176.7	42.4		5.996	220.7	38.9
	6	62.5	69.1		6	25.6	68.1		6	97.9	65.8		6	906.3	0.9		6	99.5	50		6	830.1	0.5				6	197.3	51		6	18	59		6	225.1	51.8		6	85.8	46.8		6	175.5	42.4		6	219.5	38.9
	6.004	61.7	69.1		6.004	26.1	68.1		6.004	97	65.8		6.004	906.5	0.9		6.004	98.5	50		6.004	831.1	0.5				6.004	196.1	51		6.004	17.5	59		6.004	223.9	52		6.004	84.8	46.9		6.004	174.3	42.4		6.004	218.3	39
	6.008	60.9	69.1		6.008	26.6	68.1		6.008	96	65.8		6.008	906.7	0.9		6.008	97.6	50.1		6.008	832	0.5				6.008	194.9	51		6.008	17	59		6.008	222.7	52.2		6.008	83.8	46.9		6.008	173.1	42.5		6.008	217.1	39.1
	6.012	60.1	69.1		6.012	27.1	68.1		6.012	95.1	65.8		6.012	906.8	0.9		6.012	96.6	50.1		6.012	832.9	0.5				6.012	193.7	51.1		6.012	16.5	59		6.012	221.5	52.4		6.012	82.8	46.9		6.012	171.9	42.5		6.012	215.9	39.2
	6.016	59.3	69.1		6.016	27.7	68.1		6.016	94.1	65.8		6.016	907	0.9		6.016	95.7	50.1		6.016	833.8	0.5				6.016	192.5	51.1		6.016	16	59		6.016	220.3	52.5		6.016	81.8	46.9		6.016	170.7	42.5		6.016	214.7	39.2
	6.02	58.5	69.1		6.02	28.2	68.1		6.02	93.2	65.8		6.02	907.2	0.9		6.02	94.8	50.1		6.02	834.7	0.6				6.02	191.3	51.2		6.02	15.4	59		6.02	219.1	52.6		6.02	80.9	46.9		6.02	169.5	42.6		6.02	213.5	39.3
	6.024	57.7	69.1		6.024	28.7	68.1		6.024	92.2	65.8		6.024	907.4	0.9		6.024	93.8	50.1		6.024	835.6	0.6				6.024	190	51.3		6.024	14.9	59		6.024	217.9	52.7		6.024	79.9	46.9		6.024	168.3	42.7		6.024	212.3	39.4
	6.028	56.9	69.1		6.028	29.2	68.1		6.028	91.3	65.8		6.028	907.5	0.9		6.028	92.9	50.1		6.028	836.5	0.5				6.028	188.8	51.4		6.028	14.4	59		6.028	216.7	52.8		6.028	78.9	46.9		6.028	167.1	42.7		6.028	211	39.4
	6.032	56.1	69.1		6.032	29.8	68.1		6.032	90.3	65.8		6.032	907.7	0.9		6.032	92	50.1		6.032	837.4	0.6				6.032	187.6	51.4		6.032	14	59		6.032	215.5	52.8		6.032	77.9	46.9		6.032	165.9	42.8		6.032	209.8	39.5
	6.036	55.4	69.1		6.036	30.3	68.1		6.036	89.4	65.8		6.036	907.9	0.9		6.036	91	50.1		6.036	838.2	0.7				6.036	186.4	51.5		6.036	13.5	59		6.036	214.3	52.9		6.036	77	46.9		6.036	164.7	42.9		6.036	208.6	39.6
	6.04	54.6	69.1		6.04	30.9	68.1		6.04	88.5	65.8		6.04	908	0.9		6.04	90.1	50.1		6.04	839.1	0.7				6.04	185.2	51.6		6.04	13	58.9		6.04	213.1	53		6.04	76	46.9		6.04	163.5	42.9		6.04	207.3	39.6
	6.044	53.9	69.1		6.044	31.4	68.1		6.044	87.5	65.8		6.044	908.2	0.9		6.044	89.2	50.1		6.044	840	0.6				6.044	183.9	51.7		6.044	12.5	58.9		6.044	211.8	53		6.044	75	46.9		6.044	162.3	42.9		6.044	206.1	39.7
	6.048	53.1	69.1		6.048	32	68.1		6.048	86.6	65.8		6.048	908.4	0.9		6.048	88.3	50.1		6.048	840.8	0.6				6.048	182.7	51.8		6.048	12.1	58.9		6.048	210.6	53.1		6.048	74	46.9		6.048	161.1	43		6.048	204.9	39.8
	6.052	52.4	69.1		6.052	32.5	68.1		6.052	85.7	65.8		6.052	908.5	0.9		6.052	87.3	50.1		6.052	841.7	0.5				6.052	181.5	51.8		6.052	11.6	58.9		6.052	209.4	53.1		6.052	73	46.9		6.052	159.9	43		6.052	203.7	39.8
	6.056	51.6	69.1		6.056	33.1	68.1		6.056	84.8	65.9		6.056	908.7	0.9		6.056	86.4	50.1		6.056	842.5	0.5				6.056	180.3	51.8		6.056	11.1	58.9		6.056	208.2	53.2		6.056	72.1	46.9		6.056	158.7	43		6.056	202.4	39.9
	6.06	50.9	69.1		6.06	33.7	68.1		6.06	83.9	65.9		6.06	908.8	0.9		6.06	85.5	50.1		6.06	843.4	0.5				6.06	179.1	51.8		6.06	10.7	58.9		6.06	207	53.3		6.06	71.1	46.9		6.06	157.5	43		6.06	201.2	40
	6.064	50.2	69.1		6.064	34.2	68.1		6.064	83	65.9		6.064	909	0.9		6.064	84.6	50.1		6.064	844.2	0.5				6.064	177.8	51.9		6.064	10.2	58.9		6.064	205.8	53.5		6.064	70.2	46.9		6.064	156.3	43		6.064	200	40
	6.068	49.4	69.1		6.068	34.8	68.1		6.068	82.1	65.9		6.068	909.1	0.9		6.068	83.7	50.2		6.068	845.1	0.5				6.068	176.6	51.9		6.068	9.8	58.9		6.068	204.6	53.7		6.068	69.2	46.9		6.068	155.1	43		6.068	198.7	40.1
	6.072	48.7	69.1		6.072	35.4	68		6.072	81.2	65.9		6.072	909.2	0.9		6.072	82.8	50.2		6.072	845.9	0.5				6.072	175.4	51.9		6.072	9.4	58.9		6.072	203.4	53.9		6.072	68.3	46.9		6.072	153.9	43		6.072	197.5	40.1
	6.076	48	69.1		6.076	35.9	68		6.076	80.3	65.9		6.076	909.4	0.9		6.076	81.9	50.2		6.076	846.7	0.6				6.076	174.2	51.9		6.076	8.9	58.9		6.076	202.2	54.1		6.076	67.3	47		6.076	152.7	43.1		6.076	196.3	40.2
	6.08	47.3	69.1		6.08	36.5	68		6.08	79.4	65.9		6.08	909.5	0.9		6.08	81.1	50.2		6.08	847.5	0.6				6.08	173	51.9		6.08	8.5	58.8		6.08	201	54.2		6.08	66.4	47		6.08	151.5	43.1		6.08	195.1	40.2
	6.084	46.6	69.1		6.084	37.1	68		6.084	78.5	65.9		6.084	909.7	0.9		6.084	80.2	50.2		6.084	848.3	0.7				6.084	171.7	52		6.084	8.1	58.8		6.084	199.7	54.3		6.084	65.4	47		6.084	150.3	43.1		6.084	193.8	40.3
	6.088	45.9	69.1		6.088	37.6	68		6.088	77.6	65.9		6.088	909.8	0.9		6.088	79.3	50.2		6.088	849.1	0.6				6.088	170.5	52.1		6.088	7.7	58.8		6.088	198.5	54.4		6.088	64.5	47		6.088	149.1	43.2		6.088	192.6	40.3
	6.092	45.2	69.1		6.092	38.2	68		6.092	76.8	66		6.092	909.9	0.9		6.092	78.4	50.1		6.092	849.9	0.6				6.092	169.3	52.1		6.092	7.3	58.8		6.092	197.3	54.5		6.092	63.6	47.1		6.092	148	43.2		6.092	191.4	40.4
	6.096	44.5	69.1		6.096	38.8	68		6.096	75.9	66		6.096	910.1	0.9		6.096	77.5	50.1		6.096	850.7	0.7				6.096	168.1	52.1		6.096	6.9	58.8		6.096	196	54.6		6.096	62.7	47.1		6.096	146.8	43.2		6.096	190.2	40.4
	6.1	43.9	69.1		6.1	39.4	68		6.1	75	66		6.1	910.2	0.9		6.1	76.7	50.1		6.1	851.5	0.7				6.1	166.9	52.1		6.1	6.5	58.8		6.1	194.8	54.7		6.1	61.8	47.1		6.1	145.6	43.3		6.1	189	40.5
	6.104	43.2	69.1		6.104	40	68		6.104	74.2	66		6.104	910.3	0.9		6.104	75.8	50.1		6.104	852.3	0.6				6.104	165.7	52.2		6.104	6.1	58.8		6.104	193.6	54.8		6.104	60.9	47.1		6.104	144.4	43.3		6.104	187.8	40.6
	6.108	42.6	69.1		6.108	40.5	68		6.108	73.4	66		6.108	910.4	0.9		6.108	74.9	50.1		6.108	853.1	0.6				6.108	164.5	52.2		6.108	5.7	58.8		6.108	192.4	54.8		6.108	60	47.1		6.108	143.2	43.3		6.108	186.5	40.7
	6.112	41.9	69.1		6.112	41.1	68		6.112	72.5	66		6.112	910.5	0.9		6.112	74.1	50.1		6.112	853.9	0.6				6.112	163.3	52.2		6.112	5.4	58.8		6.112	191.2	54.9		6.112	59.1	47.1		6.112	142.1	43.3		6.112	185.3	40.8
	6.116	41.2	69.1		6.116	41.7	68		6.116	71.7	66		6.116	910.7	0.9		6.116	73.2	50.1		6.116	854.7	0.5				6.116	162.1	52.2		6.116	5	58.8		6.116	190	55		6.116	58.2	47.2		6.116	140.9	43.3		6.116	184.1	40.9
	6.12	40.6	69.1		6.12	42.4	68		6.12	70.8	66		6.12	910.8	0.9		6.12	72.4	50.1		6.12	855.4	0.5				6.12	160.9	52.2		6.12	4.7	58.7		6.12	188.7	55.1		6.12	57.3	47.2		6.12	139.7	43.4		6.12	182.9	41.1
	6.124	39.9	69.1		6.124	43	68		6.124	70	66		6.124	910.9	0.9		6.124	71.5	50.2		6.124	856.2	0.5				6.124	159.7	52.3		6.124	4.4	58.7		6.124	187.5	55.1		6.124	56.5	47.2		6.124	138.6	43.4		6.124	181.7	41.1
	6.128	39.3	69.1		6.128	43.6	68		6.128	69.2	66		6.128	911	0.9		6.128	70.7	50.2		6.128	856.9	0.5				6.128	158.6	52.3		6.128	4.1	58.7		6.128	186.3	55.1		6.128	55.6	47.2		6.128	137.4	43.4		6.128	180.5	41.2
	6.132	38.6	69.1		6.132	44.2	68		6.132	68.3	66		6.132	911.1	0.9		6.132	69.8	50.2		6.132	857.7	0.5				6.132	157.4	52.3		6.132	3.8	58.6		6.132	185.1	55.2		6.132	54.8	47.2		6.132	136.2	43.5		6.132	179.3	41.2
	6.136	38	69.1		6.136	44.9	68		6.136	67.5	66		6.136	911.1	0.9		6.136	69	50.2		6.136	858.4	0.5				6.136	156.2	52.4		6.136	3.5	58.6		6.136	183.9	55.2		6.136	53.9	47.2		6.136	135.1	43.5		6.136	178.1	41.3
	6.14	37.4	69.1		6.14	45.5	68		6.14	66.7	66		6.14	911.2	0.9		6.14	68.2	50.2		6.14	859.2	0.6				6.14	155	52.4		6.14	3.2	58.6		6.14	182.7	55.2		6.14	53.1	47.2		6.14	133.9	43.5		6.14	176.9	41.3
	6.144	36.8	69.1		6.144	46.1	68		6.144	65.9	66		6.144	911.3	0.9		6.144	67.3	50.2		6.144	859.9	0.6				6.144	153.9	52.5		6.144	3	58.6		6.144	181.5	55.3		6.144	52.3	47.2		6.144	132.8	43.6		6.144	175.7	41.3
	6.148	36.1	69.1		6.148	46.8	68		6.148	65.1	66		6.148	911.4	0.9		6.148	66.5	50.2		6.148	860.6	0.5				6.148	152.7	52.5		6.148	2.7	58.5		6.148	180.2	55.3		6.148	51.4	47.2		6.148	131.6	43.7		6.148	174.5	41.3
	6.152	35.5	69.1		6.152	47.4	68.1		6.152	64.3	66		6.152	911.5	0.9		6.152	65.7	50.2		6.152	861.4	0.5				6.152	151.5	52.6		6.152	2.5	58.5		6.152	179	55.3		6.152	50.6	47.2		6.152	130.5	43.8		6.152	173.3	41.3
	6.156	34.9	69.1		6.156	48.1	68.1		6.156	63.5	66		6.156	911.6	0.9		6.156	64.9	50.2		6.156	862.1	0.5				6.156	150.3	52.6		6.156	2.3	58.5		6.156	177.8	55.3		6.156	49.8	47.2		6.156	129.4	43.9		6.156	172.1	41.3
	6.16	34.3	69.1		6.16	48.7	68.1		6.16	62.7	66		6.16	911.6	0.9		6.16	64.1	50.2		6.16	862.8	0.5				6.16	149.2	52.6		6.16	2.1	58.5		6.16	176.6	55.3		6.16	49	47.2		6.16	128.3	44		6.16	170.9	41.3
	6.164	33.7	69.1		6.164	49.4	68.1		6.164	61.9	66		6.164	911.7	0.9		6.164	63.2	50.2		6.164	863.5	0.5				6.164	148	52.7		6.164	1.9	58.5		6.164	175.5	55.4		6.164	48.2	47.1		6.164	127.1	44.1		6.164	169.7	41.4
	6.168	33.1	69.1		6.168	50	68.1		6.168	61.1	66.1		6.168	911.8	0.9		6.168	62.4	50.2		6.168	864.2	0.5				6.168	146.8	52.7		6.168	1.7	58.5		6.168	174.3	55.4		6.168	47.4	47.1		6.168	126	44.2		6.168	168.5	41.4
	6.172	32.5	69.1		6.172	50.7	68.1		6.172	60.3	66.1		6.172	911.8	0.9		6.172	61.6	50.2		6.172	864.9	0.5				6.172	145.7	52.7		6.172	1.6	58.5		6.172	173.1	55.5		6.172	46.6	47.1		6.172	124.9	44.3		6.172	167.3	41.4
	6.176	31.9	69.2		6.176	51.3	68.1		6.176	59.6	66		6.176	911.9	0.9		6.176	60.8	50.2		6.176	865.6	0.5				6.176	144.5	52.8		6.176	1.4	58.5		6.176	171.9	55.5		6.176	45.8	47.1		6.176	123.7	44.4		6.176	166.1	41.5
	6.18	31.3	69.2		6.18	52	68.1		6.18	58.8	66		6.18	912	1		6.18	60	50.2		6.18	866.2	0.6				6.18	143.3	52.8		6.18	1.3	58.5		6.18	170.7	55.6		6.18	45	47.2		6.18	122.6	44.5		6.18	164.9	41.5
	6.184	30.8	69.3		6.184	52.7	68.1		6.184	58	66		6.184	912	1		6.184	59.2	50.3		6.184	866.9	0.6				6.184	142.2	52.8		6.184	1.1	58.4		6.184	169.5	55.6		6.184	44.2	47.2		6.184	121.5	44.6		6.184	163.7	41.6
	6.188	30.2	69.3		6.188	53.4	68.1		6.188	57.2	66		6.188	912.1	1		6.188	58.5	50.3		6.188	867.6	0.5				6.188	141	52.9		6.188	1	58.4		6.188	168.4	55.7		6.188	43.4	47.2		6.188	120.3	44.6		6.188	162.4	41.6
	6.192	29.6	69.3		6.192	54.1	68.1		6.192	56.5	66		6.192	912.1	0.9		6.192	57.7	50.3		6.192	868.3	0.5				6.192	139.8	52.9		6.192	0.9	58.4		6.192	167.2	55.8		6.192	42.7	47.2		6.192	119.2	44.7		6.192	161.2	41.6
	6.196	29.1	69.3		6.196	54.8	68.1		6.196	55.7	66		6.196	912.2	1		6.196	56.9	50.3		6.196	868.9	0.5				6.196	138.7	53		6.196	0.8	58.4		6.196	166	55.8		6.196	41.9	47.2		6.196	118.1	44.8		6.196	160	41.7
	6.2	28.5	69.4		6.2	55.5	68.1		6.2	55	66		6.2	912.2	1		6.2	56.1	50.3		6.2	869.6	0.5				6.2	137.5	53		6.2	0.8	58.4		6.2	164.8	55.9		6.2	41.2	47.2		6.2	117	44.8		6.2	158.8	41.7
	6.204	28	69.4		6.204	56.2	68.1		6.204	54.2	66		6.204	912.3	0.9		6.204	55.4	50.3		6.204	870.3	0.5				6.204	136.3	53.1		6.204	0.7	58.4		6.204	163.6	56		6.204	40.4	47.2		6.204	115.9	44.8		6.204	157.6	41.8
	6.208	27.4	69.4		6.208	56.9	68.1		6.208	53.5	66		6.208	912.3	0.9		6.208	54.6	50.3		6.208	870.9	0.5				6.208	135.2	53.1		6.208	0.7	58.4		6.208	162.4	56.1		6.208	39.7	47.2		6.208	114.8	44.9		6.208	156.4	41.8
	6.212	26.9	69.4		6.212	57.6	68.1		6.212	52.7	66		6.212	912.4	0.9		6.212	53.8	50.3		6.212	871.6	0.5				6.212	134	53.1		6.212	0	58.4		6.212	161.3	56.1		6.212	38.9	47.2		6.212	113.7	44.9		6.212	155.2	41.9
	6.216	26.3	69.4		6.216	58.3	68.1		6.216	52	66.1		6.216	912.4	0.9		6.216	53.1	50.2		6.216	872.3	0.5				6.216	132.9	53.2		6.216	0	58.4		6.216	160.1	56.2		6.216	38.2	47.2		6.216	112.5	44.9		6.216	154	42
	6.22	25.8	69.4		6.22	59	68.1		6.22	51.2	66.1		6.22	912.5	0.9		6.22	52.4	50.2		6.22	872.9	0.5				6.22	131.7	53.2		6.22	0	58.4		6.22	158.9	56.3		6.22	37.5	47.2		6.22	111.4	44.9		6.22	152.8	42.1
	6.224	25.3	69.5		6.224	59.8	68.1		6.224	50.5	66.1		6.224	912.5	0.9		6.224	51.6	50.2		6.224	873.5	0.5				6.224	130.6	53.2		6.224	0	58.4		6.224	157.7	56.3		6.224	36.8	47.2		6.224	110.3	44.9		6.224	151.7	42.2
	6.228	24.7	69.4		6.228	60.5	68.1		6.228	49.8	66.1		6.228	912.5	0.8		6.228	50.9	50.2		6.228	874.2	0.5				6.228	129.4	53.2		6.228	0	58.4		6.228	156.6	56.3		6.228	36.1	47.2		6.228	109.3	44.9		6.228	150.5	42.2
	6.232	24.2	69.4		6.232	61.2	68.1		6.232	49.1	66.1		6.232	912.5	0.9		6.232	50.2	50.2		6.232	874.8	0.5				6.232	128.3	53.2		6.232	0.1	58.4		6.232	155.4	56.4		6.232	35.4	47.2		6.232	108.2	45		6.232	149.3	42.3
	6.236	23.7	69.4		6.236	61.9	68		6.236	48.4	66.1		6.236	912.5	0.9		6.236	49.4	50.2		6.236	875.5	0.5				6.236	127.1	53.3		6.236	0.2	58.4		6.236	154.2	56.4		6.236	34.7	47.2		6.236	107.1	45		6.236	148.1	42.4
	6.24	23.2	69.4		6.24	62.7	68		6.24	47.7	66.1		6.24	912.5	0.9		6.24	48.7	50.3		6.24	876.1	0.5				6.24	126	53.3		6.24	0.3	58.4		6.24	153	56.4		6.24	34	47.2		6.24	106	45		6.24	146.9	42.5
	6.244	22.7	69.4		6.244	63.4	68		6.244	47	66.1		6.244	912.5	0.9		6.244	48	50.3		6.244	876.8	0.5				6.244	124.8	53.4		6.244	0.4	58.4		6.244	151.9	56.4		6.244	33.4	47.2		6.244	104.9	45		6.244	145.7	42.6
	6.248	22.2	69.4		6.248	64.1	68.1		6.248	46.3	66.1		6.248	912.5	0.9		6.248	47.3	50.3		6.248	877.4	0.5				6.248	123.7	53.4		6.248	0.5	58.4		6.248	150.7	56.4		6.248	32.7	47.2		6.248	103.8	45		6.248	144.5	42.7
	6.252	21.7	69.4		6.252	64.9	68.1		6.252	45.6	66.2		6.252	912.5	0.9		6.252	46.6	50.3		6.252	878	0.5				6.252	122.5	53.5		6.252	0.7	58.4		6.252	149.5	56.4		6.252	32	47.2		6.252	102.8	45		6.252	143.3	42.7
	6.256	21.2	69.4		6.256	65.6	68.1		6.256	44.9	66.2		6.256	912.5	0.9		6.256	45.9	50.4		6.256	878.6	0.6				6.256	121.4	53.5		6.256	0.9	58.4		6.256	148.4	56.4		6.256	31.3	47.2		6.256	101.7	45		6.256	142.1	42.8
	6.26	20.7	69.4		6.26	66.4	68.1		6.26	44.2	66.2		6.26	912.5	0.9		6.26	45.3	50.4		6.26	879.2	0.6				6.26	120.3	53.6		6.26	1.1	58.4		6.26	147.2	56.4		6.26	30.7	47.2		6.26	100.6	45		6.26	140.9	42.9
	6.264	20.2	69.3		6.264	67.1	68.1		6.264	43.5	66.2		6.264	912.5	0.9		6.264	44.6	50.4		6.264	879.8	0.5				6.264	119.1	53.6		6.264	1.3	58.4		6.264	146	56.5		6.264	30	47.2		6.264	99.5	45		6.264	139.8	43
	6.268	19.8	69.3		6.268	67.9	68.1		6.268	42.8	66.2		6.268	912.5	0.9		6.268	43.9	50.4		6.268	880.4	0.5				6.268	118	53.6		6.268	1.5	58.4		6.268	144.8	56.5		6.268	29.4	47.2		6.268	98.5	45		6.268	138.6	43
	6.272	19.3	69.3		6.272	68.6	68.1		6.272	42.1	66.2		6.272	912.5	0.9		6.272	43.2	50.4		6.272	881	0.5				6.272	116.9	53.6		6.272	1.8	58.4		6.272	143.7	56.5		6.272	28.7	47.2		6.272	97.4	45.1		6.272	137.4	43.1
	6.276	18.8	69.3		6.276	69.4	68.1		6.276	41.4	66.2		6.276	912.4	0.9		6.276	42.6	50.4		6.276	881.5	0.5				6.276	115.7	53.6		6.276	2.1	58.4		6.276	142.5	56.6		6.276	28.1	47.2		6.276	96.3	45.1		6.276	136.2	43.1
	6.28	18.3	69.3		6.28	70.1	68.1		6.28	40.8	66.2		6.28	912.4	0.9		6.28	41.9	50.4		6.28	882.1	0.6				6.28	114.6	53.6		6.28	2.4	58.4		6.28	141.3	56.6		6.28	27.4	47.2		6.28	95.3	45.1		6.28	135	43.1
	6.284	17.9	69.3		6.284	70.9	68.1		6.284	40.1	66.2		6.284	912.4	0.9		6.284	41.2	50.4		6.284	882.7	0.6				6.284	113.5	53.6		6.284	2.7	58.4		6.284	140.2	56.7		6.284	26.8	47.1		6.284	94.2	45.1		6.284	133.8	43.1
	6.288	17.4	69.3		6.288	71.7	68.1		6.288	39.4	66.2		6.288	912.4	0.9		6.288	40.6	50.4		6.288	883.2	0.6				6.288	112.4	53.7		6.288	3	58.4		6.288	139	56.7		6.288	26.2	47.1		6.288	93.1	45.1		6.288	132.6	43.2
	6.292	17	69.3		6.292	72.4	68.1		6.292	38.8	66.2		6.292	912.3	0.9		6.292	39.9	50.3		6.292	883.8	0.6				6.292	111.3	53.7		6.292	3.4	58.5		6.292	137.8	56.7		6.292	25.6	47.1		6.292	92.1	45.1		6.292	131.5	43.2
	6.296	16.5	69.3		6.296	73.2	68.1		6.296	38.1	66.2		6.296	912.3	0.9		6.296	39.3	50.3		6.296	884.4	0.6				6.296	110.2	53.6		6.296	3.7	58.5		6.296	136.7	56.8		6.296	25	47.1		6.296	91	45.2		6.296	130.3	43.2
	6.3	16.1	69.3		6.3	74	68.1		6.3	37.5	66.2		6.3	912.2	0.9		6.3	38.6	50.3		6.3	884.9	0.6				6.3	109.1	53.6		6.3	4.1	58.5		6.3	135.5	56.8		6.3	24.4	47.1		6.3	90	45.2		6.3	129.2	43.2
	6.304	15.7	69.3		6.304	74.8	68.1		6.304	36.8	66.2		6.304	912.2	0.9		6.304	38	50.3		6.304	885.4	0.6				6.304	108	53.6		6.304	4.4	58.6		6.304	134.4	56.8		6.304	23.8	47.1		6.304	88.9	45.2		6.304	128	43.3
	6.308	15.2	69.3		6.308	75.6	68.1		6.308	36.2	66.3		6.308	912.1	0.9		6.308	37.4	50.3		6.308	885.9	0.5				6.308	106.9	53.6		6.308	4.8	58.6		6.308	133.2	56.8		6.308	23.2	47.1		6.308	87.9	45.2		6.308	126.8	43.3
	6.312	14.8	69.3		6.312	76.4	68.1		6.312	35.6	66.3		6.312	912.1	0.8		6.312	36.7	50.3		6.312	886.5	0.5				6.312	105.8	53.6		6.312	5.2	58.6		6.312	132	56.8		6.312	22.7	47.1		6.312	86.9	45.2		6.312	125.7	43.3
	6.316	14.4	69.3		6.316	77.2	68.1		6.316	35	66.3		6.316	912	0.8		6.316	36.1	50.3		6.316	887	0.5				6.316	104.7	53.6		6.316	5.6	58.7		6.316	130.9	56.9		6.316	22.1	47.1		6.316	85.9	45.2		6.316	124.5	43.4
	6.32	14	69.4		6.32	78	68.1		6.32	34.3	66.3		6.32	911.9	0.9		6.32	35.5	50.3		6.32	887.5	0.5				6.32	103.6	53.6		6.32	6	58.7		6.32	129.8	56.9		6.32	21.5	47.1		6.32	84.9	45.2		6.32	123.4	43.4
	6.324	13.6	69.4		6.324	78.8	68.1		6.324	33.7	66.3		6.324	911.8	0.9		6.324	34.9	50.3		6.324	888	0.5				6.324	102.6	53.6		6.324	6.4	58.8		6.324	128.6	56.9		6.324	21	47.1		6.324	83.9	45.2		6.324	122.3	43.4
	6.328	13.2	69.4		6.328	79.6	68.1		6.328	33.1	66.3		6.328	911.8	0.8		6.328	34.3	50.3		6.328	888.5	0.4				6.328	101.5	53.6		6.328	6.8	58.8		6.328	127.5	56.9		6.328	20.4	47.1		6.328	82.9	45.2		6.328	121.2	43.4
	6.332	12.8	69.4		6.332	80.4	68.1		6.332	32.5	66.3		6.332	911.7	0.8		6.332	33.7	50.3		6.332	889	0.4				6.332	100.5	53.7		6.332	7.3	58.8		6.332	126.3	56.9		6.332	19.9	47.1		6.332	81.9	45.3		6.332	120	43.4
	6.336	12.4	69.4		6.336	81.2	68.1		6.336	31.9	66.3		6.336	911.6	0.8		6.336	33.1	50.3		6.336	889.5	0.4				6.336	99.4	53.7		6.336	7.7	58.9		6.336	125.2	56.9		6.336	19.4	47.1		6.336	80.9	45.3		6.336	118.9	43.5
	6.34	12	69.4		6.34	82	68.1		6.34	31.3	66.3		6.34	911.5	0.8		6.34	32.5	50.3		6.34	889.9	0.4				6.34	98.4	53.7		6.34	8.1	58.9		6.34	124.1	56.9		6.34	18.9	47		6.34	79.9	45.4		6.34	117.8	43.5
	6.344	11.6	69.4		6.344	82.8	68.1		6.344	30.8	66.4		6.344	911.3	0.9		6.344	31.9	50.3		6.344	890.4	0.4				6.344	97.3	53.7		6.344	8.6	58.9		6.344	122.9	56.9		6.344	18.3	47		6.344	78.9	45.4		6.344	116.6	43.5
	6.348	11.3	69.4		6.348	83.6	68.1		6.348	30.2	66.4		6.348	911.2	0.8		6.348	31.3	50.3		6.348	890.9	0.4				6.348	96.2	53.7		6.348	9	59		6.348	121.8	56.9		6.348	17.8	47		6.348	77.9	45.4		6.348	115.5	43.5
	6.352	10.9	69.4		6.352	84.4	68		6.352	29.6	66.4		6.352	911.1	0.8		6.352	30.7	50.3		6.352	891.3	0.4				6.352	95.2	53.7		6.352	9.4	59		6.352	120.7	57		6.352	17.3	47		6.352	76.9	45.4		6.352	114.4	43.6
	6.356	10.5	69.3		6.356	85.2	68.1		6.356	29	66.4		6.356	910.9	0.8		6.356	30.1	50.3		6.356	891.8	0.4				6.356	94.1	53.7		6.356	9.9	59		6.356	119.6	57		6.356	16.8	47		6.356	76	45.4		6.356	113.3	43.6
	6.36	10.2	69.3		6.36	86.1	68.1		6.36	28.5	66.4		6.36	910.8	0.8		6.36	29.6	50.3		6.36	892.2	0.4				6.36	93.1	53.6		6.36	10.3	59		6.36	118.5	57		6.36	16.3	47		6.36	75	45.4		6.36	112.2	43.6
	6.364	9.8	69.3		6.364	86.9	68.1		6.364	28	66.4		6.364	910.6	0.8		6.364	29	50.4		6.364	892.7	0.4				6.364	92.1	53.6		6.364	10.8	59		6.364	117.3	57		6.364	15.9	47		6.364	74.1	45.4		6.364	111.1	43.6
	6.368	9.5	69.3		6.368	87.7	68.1		6.368	27.4	66.4		6.368	910.4	0.9		6.368	28.4	50.4		6.368	893.1	0.4				6.368	91	53.6		6.368	11.3	59		6.368	116.2	57		6.368	15.4	47		6.368	73.1	45.4		6.368	109.9	43.7
	6.372	9.1	69.3		6.372	88.5	68.1		6.372	26.9	66.4		6.372	910.3	0.9		6.372	27.9	50.4		6.372	893.5	0.4				6.372	90	53.6		6.372	11.8	59		6.372	115.2	57		6.372	14.9	47		6.372	72.2	45.4		6.372	108.8	43.7
	6.376	8.8	69.2		6.376	89.4	68.1		6.376	26.3	66.4		6.376	910.1	0.9		6.376	27.4	50.4		6.376	894	0.4				6.376	89	53.7		6.376	12.3	59		6.376	114.1	57		6.376	14.5	47		6.376	71.2	45.4		6.376	107.8	43.7
	6.38	8.5	69.2		6.38	90.2	68.1		6.38	25.8	66.4		6.38	909.9	1		6.38	26.8	50.4		6.38	894.4	0.4				6.38	87.9	53.7		6.38	12.8	59		6.38	113	57.1		6.38	14	47		6.38	70.3	45.4		6.38	106.7	43.8
	6.384	8.1	69.2		6.384	91	68.1		6.384	25.3	66.4		6.384	909.7	0.9		6.384	26.3	50.4		6.384	894.8	0.4				6.384	86.9	53.7		6.384	13.3	59		6.384	111.9	57.1		6.384	13.5	47		6.384	69.3	45.4		6.384	105.5	43.8
	6.388	7.8	69.2		6.388	91.9	68		6.388	24.8	66.4		6.388	909.5	0.9		6.388	25.7	50.4		6.388	895.2	0.4				6.388	85.9	53.6		6.388	13.8	59		6.388	110.8	57.1		6.388	13.1	47		6.388	68.4	45.4		6.388	104.4	43.9
	6.392	7.5	69.2		6.392	92.7	68		6.392	24.3	66.4		6.392	909.3	0.9		6.392	25.2	50.4		6.392	895.5	0.4				6.392	84.9	53.6		6.392	14.4	59		6.392	109.8	57.1		6.392	12.7	47		6.392	67.4	45.4		6.392	103.4	43.9
	6.396	7.2	69.2		6.396	93.6	68		6.396	23.8	66.3		6.396	909	0.8		6.396	24.7	50.4		6.396	895.9	0.4				6.396	83.9	53.6		6.396	14.9	59		6.396	108.7	57.1		6.396	12.2	47		6.396	66.5	45.4		6.396	102.3	43.9
	6.4	6.9	69.1		6.4	94.5	68		6.4	23.3	66.3		6.4	908.8	0.8		6.4	24.2	50.4		6.4	896.3	0.4				6.4	82.9	53.6		6.4	15.4	59		6.4	107.6	57.1		6.4	11.8	47		6.4	65.6	45.4		6.4	101.2	44
	6.404	6.6	69.1		6.404	95.3	67.9		6.404	22.8	66.3		6.404	908.6	0.8		6.404	23.6	50.3		6.404	896.7	0.4				6.404	81.9	53.6		6.404	16	59		6.404	106.6	57.1		6.404	11.4	47		6.404	64.7	45.4		6.404	100.1	44
	6.408	6.3	69.1		6.408	96.2	67.9		6.408	22.3	66.3		6.408	908.4	0.8		6.408	23.1	50.3		6.408	897.1	0.4				6.408	80.9	53.6		6.408	16.5	59		6.408	105.5	57.2		6.408	11	47		6.408	63.8	45.4		6.408	99	44.1
	6.412	6	69.1		6.412	97.1	67.9		6.412	21.8	66.3		6.412	908.1	0.7		6.412	22.6	50.3		6.412	897.4	0.4				6.412	79.9	53.6		6.412	17.1	59		6.412	104.4	57.2		6.412	10.6	47		6.412	62.8	45.4		6.412	97.9	44.1
	6.416	5.8	69.1		6.416	98	67.8		6.416	21.3	66.4		6.416	907.9	0.7		6.416	22.1	50.3		6.416	897.8	0.4				6.416	78.9	53.7		6.416	17.6	59		6.416	103.4	57.2		6.416	10.2	47		6.416	61.9	45.4		6.416	96.9	44.1
	6.42	5.5	69.1		6.42	98.9	67.8		6.42	20.8	66.4		6.42	907.6	0.7		6.42	21.6	50.3		6.42	898.2	0.4				6.42	77.9	53.7		6.42	18.2	59		6.42	102.3	57.3		6.42	9.8	46.9		6.42	61	45.4		6.42	95.8	44.2
	6.424	5.2	69.1		6.424	99.8	67.7		6.424	20.4	66.4		6.424	907.4	0.7		6.424	21.1	50.3		6.424	898.5	0.4				6.424	77	53.7		6.424	18.8	59		6.424	101.2	57.4		6.424	9.4	46.9		6.424	60.1	45.4		6.424	94.7	44.2
	6.428	4.9	69.1		6.428	100.6	67.7		6.428	19.9	66.4		6.428	907.1	0.7		6.428	20.6	50.3		6.428	898.9	0.4				6.428	76	53.7		6.428	19.4	59		6.428	100.2	57.4		6.428	9.1	46.9		6.428	59.2	45.4		6.428	93.7	44.2
	6.432	4.7	69.1		6.432	101.5	67.7		6.432	19.4	66.4		6.432	906.9	0.7		6.432	20.2	50.3		6.432	899.2	0.5				6.432	75	53.7		6.432	19.9	59		6.432	99.1	57.4		6.432	8.7	46.9		6.432	58.4	45.4		6.432	92.6	44.3
	6.436	4.4	69.1		6.436	102.5	67.6		6.436	19	66.4		6.436	906.6	0.7		6.436	19.7	50.3		6.436	899.6	0.5				6.436	74	53.6		6.436	20.5	59		6.436	98.1	57.4		6.436	8.4	46.9		6.436	57.5	45.4		6.436	91.5	44.3
	6.44	4.2	69		6.44	103.4	67.6		6.44	18.5	66.4		6.44	906.3	0.7		6.44	19.2	50.3		6.44	899.9	0.5				6.44	73	53.6		6.44	21.1	59		6.44	97	57.5		6.44	8	46.9		6.44	56.6	45.4		6.44	90.4	44.3
	6.444	3.9	69		6.444	104.3	67.6		6.444	18.1	66.4		6.444	906	0.7		6.444	18.8	50.3		6.444	900.2	0.5				6.444	72.1	53.7		6.444	21.7	59		6.444	96	57.5		6.444	7.7	46.9		6.444	55.7	45.5		6.444	89.4	44.3
	6.448	3.7	69		6.448	105.2	67.6		6.448	17.6	66.4		6.448	905.7	0.7		6.448	18.3	50.3		6.448	900.6	0.5				6.448	71.1	53.7		6.448	22.3	59		6.448	94.9	57.5		6.448	7.4	46.9		6.448	54.9	45.5		6.448	88.3	44.4
	6.452	3.4	69		6.452	106.2	67.6		6.452	17.2	66.4		6.452	905.4	0.7		6.452	17.8	50.4		6.452	900.9	0.5				6.452	70.1	53.7		6.452	22.9	59		6.452	93.9	57.5		6.452	7	46.9		6.452	54	45.5		6.452	87.2	44.4
	6.456	3.2	68.9		6.456	107.1	67.5		6.456	16.7	66.4		6.456	905.1	0.7		6.456	17.4	50.4		6.456	901.2	0.5				6.456	69.2	53.7		6.456	23.6	59		6.456	92.8	57.5		6.456	6.7	46.9		6.456	53.2	45.5		6.456	86.2	44.4
	6.46	3	68.9		6.46	108	67.5		6.46	16.3	66.4		6.46	904.8	0.7		6.46	16.9	50.4		6.46	901.5	0.6				6.46	68.2	53.7		6.46	24.2	59		6.46	91.8	57.5		6.46	6.4	46.9		6.46	52.3	45.5		6.46	85.1	44.5
	6.464	2.7	68.9		6.464	108.9	67.4		6.464	15.9	66.4		6.464	904.5	0.7		6.464	16.5	50.4		6.464	901.8	0.6				6.464	67.3	53.7		6.464	24.8	59		6.464	90.8	57.5		6.464	6.1	46.8		6.464	51.5	45.5		6.464	84	44.6
	6.468	2.5	68.9		6.468	109.9	67.4		6.468	15.4	66.4		6.468	904.2	0.7		6.468	16.1	50.4		6.468	902.2	0.6				6.468	66.3	53.8		6.468	25.5	59		6.468	89.8	57.5		6.468	5.8	46.8		6.468	50.6	45.5		6.468	83	44.6
	6.472	2.3	68.8		6.472	110.8	67.3		6.472	15	66.4		6.472	903.9	0.7		6.472	15.6	50.4		6.472	902.5	0.6				6.472	65.3	53.8		6.472	26.1	59		6.472	88.7	57.5		6.472	5.6	46.8		6.472	49.8	45.5		6.472	81.9	44.6
	6.476	2.1	68.8		6.476	111.7	67.3		6.476	14.6	66.4		6.476	903.6	0.7		6.476	15.2	50.4		6.476	902.8	0.6				6.476	64.4	53.8		6.476	26.8	58.9		6.476	87.7	57.5		6.476	5.3	46.8		6.476	49	45.5		6.476	80.9	44.6
	6.48	1.9	68.8		6.48	112.7	67.2		6.48	14.2	66.4		6.48	903.2	0.7		6.48	14.8	50.4		6.48	903.1	0.7				6.48	63.5	53.8		6.48	27.4	58.9		6.48	86.7	57.5		6.48	5.1	46.8		6.48	48.1	45.5		6.48	79.9	44.7
	6.484	1.7	68.8		6.484	113.6	67.2		6.484	13.8	66.4		6.484	902.9	0.8		6.484	14.4	50.4		6.484	903.4	0.6				6.484	62.5	53.8		6.484	28.1	58.9		6.484	85.7	57.5		6.484	4.8	46.8		6.484	47.3	45.5		6.484	78.9	44.7
	6.488	1.6	68.8		6.488	114.5	67.2		6.488	13.4	66.4		6.488	902.6	0.8		6.488	14	50.4		6.488	903.7	0.6				6.488	61.6	53.8		6.488	28.7	58.8		6.488	84.7	57.5		6.488	4.6	46.7		6.488	46.5	45.5		6.488	77.8	44.7
	6.492	1.4	68.8		6.492	115.5	67.1		6.492	13	66.4		6.492	902.2	0.8		6.492	13.6	50.4		6.492	904	0.6				6.492	60.7	53.8		6.492	29.4	58.8		6.492	83.7	57.5		6.492	4.4	46.7		6.492	45.7	45.5		6.492	76.8	44.7
	6.496	1.3	68.8		6.496	116.4	67		6.496	12.6	66.4		6.496	901.8	0.9		6.496	13.2	50.4		6.496	904.3	0.5				6.496	59.8	53.8		6.496	30.1	58.8		6.496	82.7	57.5		6.496	4.2	46.7		6.496	44.9	45.5		6.496	75.8	44.8
	6.5	1.1	68.8		6.5	117.4	67		6.5	12.2	66.4		6.5	901.5	0.9		6.5	12.8	50.4		6.5	904.5	0.5				6.5	58.9	53.8		6.5	30.7	58.8		6.5	81.7	57.5		6.5	4.1	46.7		6.5	44.1	45.5		6.5	74.8	44.8
	6.504	1	68.8		6.504	118.3	66.9		6.504	11.8	66.4		6.504	901.1	0.9		6.504	12.4	50.4		6.504	904.8	0.4				6.504	58	53.8		6.504	31.4	58.8		6.504	80.7	57.6		6.504	3.9	46.7		6.504	43.3	45.5		6.504	73.8	44.8
	6.508	0.9	68.8		6.508	119.3	66.8		6.508	11.4	66.4		6.508	900.7	0.9		6.508	12.1	50.3		6.508	905.1	0.4				6.508	57.1	53.8		6.508	32.1	58.8		6.508	79.8	57.6		6.508	3.8	46.6		6.508	42.5	45.5		6.508	72.9	44.8
	6.512	0.7	68.8		6.512	120.2	66.7		6.512	11.1	66.4		6.512	900.4	0.8		6.512	11.7	50.3		6.512	905.4	0.4				6.512	56.2	53.8		6.512	32.8	58.8		6.512	78.8	57.6		6.512	3.7	46.6		6.512	41.7	45.5		6.512	71.9	44.9
	6.516	0.6	68.8		6.516	121.2	66.6		6.516	10.7	66.4		6.516	900	0.9		6.516	11.3	50.3		6.516	905.6	0.4				6.516	55.4	53.8		6.516	33.5	58.8		6.516	77.8	57.6		6.516	3.6	46.6		6.516	40.9	45.5		6.516	70.9	44.9
	6.52	0.5	68.8		6.52	122.1	66.5		6.52	10.3	66.4		6.52	899.6	0.9		6.52	10.9	50.3		6.52	905.9	0.4				6.52	54.5	53.8		6.52	34.2	58.8		6.52	76.8	57.6		6.52	3.5	46.6		6.52	40.1	45.5		6.52	69.9	44.9
	6.524	0.4	68.8		6.524	123.1	66.4		6.524	9.9	66.4		6.524	899.2	0.9		6.524	10.6	50.3		6.524	906.1	0.4				6.524	53.6	53.8		6.524	34.9	58.8		6.524	75.8	57.6		6.524	3.4	46.6		6.524	39.4	45.5		6.524	69	45
	6.528	0.4	68.8		6.528	124.1	66.4		6.528	9.6	66.4		6.528	898.8	0.9		6.528	10.2	50.3		6.528	906.4	0.4				6.528	52.8	53.8		6.528	35.6	58.8		6.528	74.9	57.6		6.528	3.4	46.6		6.528	38.6	45.5		6.528	68	45
	6.532	0.3	68.8		6.532	125	66.3		6.532	9.2	66.4		6.532	898.4	0.8		6.532	9.9	50.3		6.532	906.6	0.4				6.532	52	53.9		6.532	36.4	58.7		6.532	73.9	57.6		6.532	3.3	46.6		6.532	37.9	45.5		6.532	67	45
	6.536	0.2	68.8		6.536	126	66.3		6.536	8.9	66.4		6.536	898.1	0.8		6.536	9.5	50.3		6.536	906.9	0.4				6.536	51.2	53.9		6.536	37.1	58.7		6.536	73	57.6		6.536	3.3	46.6		6.536	37.2	45.5		6.536	66.1	45
	6.54	0.1	68.8		6.54	127	66.2		6.54	8.5	66.3		6.54	897.7	0.7		6.54	9.2	50.3		6.54	907.1	0.4				6.54	50.3	53.9		6.54	37.8	58.7		6.54	72	57.6		6.54	0	46.6		6.54	36.4	45.5		6.54	65.1	45
	6.544	0.1	68.7		6.544	128	66.2		6.544	8.2	66.3		6.544	897.3	0.7		6.544	8.9	50.3		6.544	907.4	0.4				6.544	49.5	53.8		6.544	38.6	58.7		6.544	71.1	57.6		6.544	0	46.6		6.544	35.7	45.5		6.544	64.2	45
	6.548	0.1	68.7		6.548	128.9	66.1		6.548	7.8	66.3		6.548	896.9	0.7		6.548	8.5	50.3		6.548	907.6	0.5				6.548	48.7	53.8		6.548	39.3	58.7		6.548	70.1	57.6		6.548	0	46.6		6.548	35	45.6		6.548	63.2	45
	6.552	0	68.7		6.552	129.9	66.1		6.552	7.5	66.3		6.552	896.5	0.7		6.552	8.2	50.3		6.552	907.8	0.5				6.552	47.9	53.8		6.552	40.1	58.7		6.552	69.2	57.6		6.552	0.1	46.6		6.552	34.3	45.6		6.552	62.3	45.1
	6.556	0	68.7		6.556	130.9	66		6.556	7.1	66.2		6.556	896.1	0.7		6.556	7.9	50.3		6.556	908	0.6				6.556	47.1	53.8		6.556	40.8	58.7		6.556	68.3	57.6		6.556	0.1	46.6		6.556	33.6	45.6		6.556	61.4	45.1
	6.56	0	68.7		6.56	131.9	65.9		6.56	6.8	66.2		6.56	895.7	0.7		6.56	7.5	50.3		6.56	908.2	0.6				6.56	46.3	53.8		6.56	41.6	58.7		6.56	67.3	57.6		6.56	0.2	46.6		6.56	32.9	45.6		6.56	60.4	45.1
	6.564	0	68.6		6.564	132.9	65.7		6.564	6.5	66.2		6.564	895.3	0.7		6.564	7.2	50.2		6.564	908.4	0.6				6.564	45.5	53.8		6.564	42.4	58.7		6.564	66.4	57.6		6.564	0.3	46.6		6.564	32.2	45.6		6.564	59.5	45.1
	6.568	0	68.6		6.568	133.9	65.5		6.568	6.2	66.1		6.568	894.8	0.7		6.568	6.9	50.2		6.568	908.6	0.5				6.568	44.7	53.8		6.568	43.2	58.7		6.568	65.5	57.6		6.568	0.4	46.6		6.568	31.6	45.6		6.568	58.6	45.1
	6.572	0	68.6		6.572	134.9	65.3		6.572	5.9	66.1		6.572	894.4	0.7		6.572	6.6	50.2		6.572	908.8	0.5				6.572	43.9	53.8		6.572	44	58.7		6.572	64.6	57.6		6.572	0.5	46.6		6.572	30.9	45.6		6.572	57.7	45.2
	6.576	0.1	68.6		6.576	135.9	65		6.576	5.6	66.1		6.576	894	0.7		6.576	6.3	50.2		6.576	909	0.5				6.576	43.1	53.8		6.576	44.8	58.7		6.576	63.7	57.6		6.576	0.6	46.6		6.576	30.3	45.6		6.576	56.8	45.2
	6.58	0.1	68.6		6.58	136.9	64.6		6.58	5.3	66		6.58	893.6	0.7		6.58	6	50.2		6.58	909.2	0.6				6.58	42.3	53.8		6.58	45.6	58.7		6.58	62.9	57.6		6.58	0.8	46.6		6.58	29.6	45.6		6.58	55.8	45.2
	6.584	0.2	68.6		6.584	137.9	64.3		6.584	5	66		6.584	893.1	0.7		6.584	5.7	50.1		6.584	909.4	0.6				6.584	41.6	53.8		6.584	46.4	58.6		6.584	62	57.6		6.584	0.9	46.6		6.584	29	45.6		6.584	54.9	45.2
	6.588	0.2	68.6		6.588	138.9	64		6.588	4.8	66		6.588	892.7	0.7		6.588	5.5	50.1		6.588	909.6	0.6				6.588	40.8	53.8		6.588	47.2	58.5		6.588	61.1	57.6		6.588	1.1	46.5		6.588	28.3	45.6		6.588	54	45.2
	6.592	0.3	68.6		6.592	139.9	63.7		6.592	4.5	66		6.592	892.3	0.7		6.592	5.2	50.1		6.592	909.8	0.6				6.592	40.1	53.8		6.592	48	58.5		6.592	60.2	57.6		6.592	1.3	46.5		6.592	27.7	45.6		6.592	53.1	45.2
	6.596	0.4	68.6		6.596	140.9	63.5		6.596	4.2	66		6.596	891.9	0.7		6.596	4.9	50.1		6.596	909.9	0.6				6.596	39.3	53.8		6.596	48.9	58.4		6.596	59.3	57.6		6.596	1.6	46.5		6.596	27.1	45.6		6.596	52.2	45.2
	6.6	0.6	68.6		6.6	141.9	63.3		6.6	4	66		6.6	891.4	0.8		6.6	4.7	50		6.6	910.1	0.5				6.6	38.6	53.8		6.6	49.7	58.4		6.6	58.5	57.5		6.6	1.8	46.5		6.6	26.5	45.6		6.6	51.4	45.2
	6.604	0.7	68.6		6.604	142.9	63.2		6.604	3.7	65.9		6.604	891	0.8		6.604	4.4	50		6.604	910.3	0.4				6.604	37.8	53.8		6.604	50.5	58.3		6.604	57.6	57.5		6.604	2	46.5		6.604	25.9	45.6		6.604	50.5	45.2
	6.608	0.9	68.6		6.608	143.9	63		6.608	3.5	65.9		6.608	890.5	0.8		6.608	4.1	50		6.608	910.4	0.4				6.608	37.1	53.8		6.608	51.4	58.3		6.608	56.8	57.5		6.608	2.3	46.5		6.608	25.3	45.6		6.608	49.6	45.2
	6.612	1.1	68.6		6.612	144.9	62.7		6.612	3.3	65.9		6.612	890	0.8		6.612	3.9	50		6.612	910.6	0.4				6.612	36.4	53.8		6.612	52.2	58.2		6.612	55.9	57.5		6.612	2.6	46.5		6.612	24.7	45.5		6.612	48.7	45.2
	6.616	1.2	68.6		6.616	145.9	62.3		6.616	3.1	65.9		6.616	889.6	0.9		6.616	3.7	50		6.616	910.8	0.4				6.616	35.7	53.8		6.616	53.1	58.2		6.616	55.1	57.5		6.616	2.9	46.5		6.616	24.1	45.5		6.616	47.9	45.2
	6.62	1.4	68.7		6.62	146.9	62		6.62	2.9	65.9		6.62	889.1	0.9		6.62	3.4	50		6.62	910.9	0.4				6.62	34.9	53.8		6.62	53.9	58.2		6.62	54.3	57.4		6.62	3.2	46.5		6.62	23.5	45.5		6.62	47	45.2
	6.624	1.6	68.7		6.624	147.9	61.6		6.624	2.6	65.9		6.624	888.6	0.9		6.624	3.2	50		6.624	911.1	0.4				6.624	34.2	53.8		6.624	54.8	58.1		6.624	53.4	57.4		6.624	3.5	46.6		6.624	22.9	45.5		6.624	46.2	45.2
	6.628	1.8	68.7		6.628	149	61.2		6.628	2.4	65.9		6.628	888.1	0.9		6.628	3	49.9		6.628	911.2	0.4				6.628	33.6	53.8		6.628	55.6	58		6.628	52.6	57.4		6.628	3.8	46.6		6.628	22.3	45.5		6.628	45.3	45.2
	6.632	2	68.7		6.632	150	61		6.632	2.2	65.9		6.632	887.7	0.9		6.632	2.8	49.9		6.632	911.4	0.4				6.632	32.9	53.8		6.632	56.5	57.8		6.632	51.8	57.4		6.632	4.1	46.6		6.632	21.8	45.5		6.632	44.5	45.2
	6.636	2.2	68.7		6.636	151.1	60.8		6.636	2	65.9		6.636	887.2	0.9		6.636	2.5	49.9		6.636	911.5	0.4				6.636	32.2	53.8		6.636	57.4	57.6		6.636	51	57.4		6.636	4.5	46.6		6.636	21.2	45.5		6.636	43.6	45.2
	6.64	2.4	68.7		6.64	152.1	60.6		6.64	1.8	65.8		6.64	886.7	0.9		6.64	2.3	49.9		6.64	911.6	0.4				6.64	31.5	53.8		6.64	58.2	57.3		6.64	50.2	57.3		6.64	4.9	46.6		6.64	20.7	45.5		6.64	42.8	45.2
	6.644	2.7	68.7		6.644	153.1	60.5		6.644	1.6	65.8		6.644	886.2	0.9		6.644	2.1	49.9		6.644	911.7	0.4				6.644	30.8	53.8		6.644	59.1	56.9		6.644	49.4	57.3		6.644	5.2	46.6		6.644	20.1	45.5		6.644	42	45.2
	6.648	2.9	68.7		6.648	154.2	60.3		6.648	1.5	65.8		6.648	885.7	0.9		6.648	1.9	49.8		6.648	911.9	0.4				6.648	30.2	53.8		6.648	59.9	56.7		6.648	48.6	57.3		6.648	5.6	46.5		6.648	19.6	45.5		6.648	41.1	45.2
	6.652	3.1	68.7		6.652	155.2	60		6.652	1.3	65.8		6.652	885.2	0.9		6.652	1.7	49.8		6.652	912	0.4				6.652	29.5	53.8		6.652	60.8	56.5		6.652	47.8	57.3		6.652	6	46.5		6.652	19	45.5		6.652	40.3	45.2
	6.656	3.4	68.8		6.656	156.3	59.8		6.656	1.2	65.8		6.656	884.7	0.8		6.656	1.5	49.8		6.656	912.1	0.4				6.656	28.8	53.8		6.656	61.7	56.3		6.656	47	57.3		6.656	6.4	46.5		6.656	18.5	45.5		6.656	39.5	45.2
	6.66	3.7	68.8		6.66	157.3	59.6		6.66	1	65.8		6.66	884.2	0.8		6.66	1.4	49.8		6.66	912.2	0.4				6.66	28.2	53.8		6.66	62.5	56.2		6.66	46.2	57.2		6.66	6.8	46.5		6.66	18	45.5		6.66	38.7	45.2
	6.664	3.9	68.8		6.664	158.4	59.4		6.664	0.9	65.8		6.664	883.7	0.8		6.664	1.2	49.8		6.664	912.3	0.4				6.664	27.6	53.8		6.664	63.4	56.2		6.664	45.4	57.2		6.664	7.2	46.5		6.664	17.5	45.5		6.664	37.9	45.2
	6.668	4.2	68.8		6.668	159.4	59.2		6.668	0.8	65.8		6.668	883.2	0.8		6.668	1.1	49.8		6.668	912.4	0.4				6.668	26.9	53.8		6.668	64.3	56.1		6.668	44.7	57.1		6.668	7.7	46.5		6.668	17	45.5		6.668	37.1	45.2
	6.672	4.5	68.8		6.672	160.5	59		6.672	0.7	65.8		6.672	882.7	0.7		6.672	0.9	49.8		6.672	912.5	0.4				6.672	26.3	53.8		6.672	65.2	56.1		6.672	43.9	57.1		6.672	8.1	46.5		6.672	16.4	45.5		6.672	36.3	45.2
	6.676	4.8	68.8		6.676	161.6	58.8		6.676	0.5	65.8		6.676	882.2	0.7		6.676	0.8	49.8		6.676	912.6	0.4				6.676	25.7	53.8		6.676	66.1	56		6.676	43.2	57.1		6.676	8.5	46.5		6.676	15.9	45.5		6.676	35.5	45.2
	6.68	5.1	68.8		6.68	162.6	58.7		6.68	0.5	65.8		6.68	881.6	0.7		6.68	0.7	49.8		6.68	912.7	0.4				6.68	25	53.8		6.68	67	56		6.68	42.4	57.1		6.68	8.9	46.5		6.68	15.4	45.5		6.68	34.8	45.2
	6.684	5.4	68.9		6.684	163.7	58.6		6.684	0.4	65.8		6.684	881.1	0.7		6.684	0.6	49.8		6.684	912.8	0.4				6.684	24.4	53.8		6.684	67.9	55.9		6.684	41.7	57.1		6.684	9.4	46.6		6.684	14.9	45.5		6.684	34	45.2
	6.688	5.7	68.9		6.688	164.8	58.5		6.688	0.3	65.8		6.688	880.6	0.7		6.688	0.5	49.8		6.688	912.9	0.4				6.688	23.8	53.7		6.688	68.8	55.9		6.688	40.9	57.1		6.688	9.8	46.6		6.688	14.4	45.5		6.688	33.3	45.2
	6.692	6	68.9		6.692	165.9	58.4		6.692	0.2	65.8		6.692	880	0.7		6.692	0.4	49.8		6.692	913	0.4				6.692	23.2	53.7		6.692	69.6	55.8		6.692	40.2	57.1		6.692	10.3	46.6		6.692	13.9	45.5		6.692	32.5	45.2
	6.696	6.3	68.9		6.696	167	58.4		6.696	0.2	65.8		6.696	879.4	0.7		6.696	0.3	49.8		6.696	913.1	0.4				6.696	22.7	53.7		6.696	70.5	55.7		6.696	39.5	57.1		6.696	10.8	46.6		6.696	13.5	45.5		6.696	31.8	45.2
	6.7	6.6	68.9		6.7	168.1	58.3		6.7	0.1	65.8		6.7	878.9	0.7		6.7	0.3	49.7		6.7	913.2	0.4				6.7	22.1	53.7		6.7	71.4	55.7		6.7	38.8	57.1		6.7	11.2	46.6		6.7	13	45.5		6.7	31.1	45.2
	6.704	6.9	68.9		6.704	169.2	58.3		6.704	0.1	65.8		6.704	878.3	0.7		6.704	0.2	49.7		6.704	913.3	0.4				6.704	21.5	53.7		6.704	72.4	55.6		6.704	38.1	57.1		6.704	11.7	46.6		6.704	12.5	45.5		6.704	30.3	45.2
	6.708	7.3	68.9		6.708	170.3	58.2		6.708	0.1	65.8		6.708	877.7	0.7		6.708	0.1	49.7		6.708	913.3	0.5				6.708	20.9	53.7		6.708	73.3	55.5		6.708	37.4	57.1		6.708	12.2	46.6		6.708	12.1	45.5		6.708	29.6	45.2
	6.712	7.6	68.9		6.712	171.4	58.1		6.712	0	65.8		6.712	877.2	0.7		6.712	0.1	49.7		6.712	913.4	0.5				6.712	20.4	53.7		6.712	74.2	55.5		6.712	36.7	57.1		6.712	12.8	46.6		6.712	11.6	45.5		6.712	28.9	45.2
	6.716	7.9	68.9		6.716	172.5	58		6.716	0	65.8		6.716	876.6	0.7		6.716	0.1	49.7		6.716	913.5	0.4				6.716	19.8	53.7		6.716	75.1	55.4		6.716	36	57.1		6.716	13.3	46.6		6.716	11.2	45.5		6.716	28.2	45.2
	6.72	8.3	68.9		6.72	173.6	57.8		6.72	0	65.8		6.72	876.1	0.7		6.72	0	49.7		6.72	913.6	0.4				6.72	19.3	53.7		6.72	76	55.4		6.72	35.3	57.1		6.72	13.8	46.6		6.72	10.7	45.5		6.72	27.5	45.2
	6.724	8.6	68.9		6.724	174.7	57.7		6.724	0	65.8		6.724	875.5	0.7		6.724	0	49.7		6.724	913.6	0.4				6.724	18.7	53.6		6.724	77	55.3		6.724	34.6	57.1		6.724	14.3	46.6		6.724	10.3	45.5		6.724	26.9	45.2
	6.728	9	68.9		6.728	175.8	57.4		6.728	0	65.8		6.728	874.9	0.7		6.728	0	49.7		6.728	913.7	0.4				6.728	18.2	53.6		6.728	77.9	55.2		6.728	33.9	57.1		6.728	14.9	46.6		6.728	9.9	45.5		6.728	26.2	45.2
	6.732	9.3	68.9		6.732	176.9	57.2		6.732	0	65.8		6.732	874.3	0.7		6.732	0	49.7		6.732	913.8	0.4				6.732	17.7	53.6		6.732	78.8	55.1		6.732	33.3	57.1		6.732	15.4	46.7		6.732	9.5	45.5		6.732	25.6	45.2
	6.736	9.7	68.9		6.736	178	57		6.736	0.1	65.8		6.736	873.7	0.7		6.736	0	49.7		6.736	913.9	0.4				6.736	17.2	53.6		6.736	79.8	55		6.736	32.7	57.1		6.736	16	46.7		6.736	9.1	45.5		6.736	24.9	45.2
	6.74	10.1	68.9		6.74	179.1	56.7		6.74	0.1	65.8		6.74	873.1	0.7		6.74	0	49.7		6.74	914	0.4				6.74	16.7	53.6		6.74	80.8	54.9		6.74	32	57.1		6.74	16.6	46.7		6.74	8.7	45.5		6.74	24.2	45.2
	6.744	10.5	69		6.744	180.2	56.5		6.744	0.2	65.8		6.744	872.6	0.7		6.744	0.1	49.8		6.744	914	0.4				6.744	16.2	53.6		6.744	81.7	54.8		6.744	31.4	57.1		6.744	17.2	46.7		6.744	8.3	45.5		6.744	23.6	45.2
	6.748	10.8	69		6.748	181.3	56.2		6.748	0.2	65.8		6.748	872	0.7		6.748	0.1	49.8		6.748	914.1	0.4				6.748	15.7	53.6		6.748	82.7	54.7		6.748	30.7	57.1		6.748	17.7	46.7		6.748	7.9	45.4		6.748	22.9	45.2
	6.752	11.2	69		6.752	182.5	55.9		6.752	0.3	65.8		6.752	871.4	0.7		6.752	0.2	49.8		6.752	914.1	0.4				6.752	15.2	53.6		6.752	83.6	54.6		6.752	30.1	57.1		6.752	18.3	46.7		6.752	7.6	45.4		6.752	22.3	45.2
	6.756	11.6	69		6.756	183.6	55.7		6.756	0.4	65.8		6.756	870.8	0.7		6.756	0.3	49.8		6.756	914.2	0.4				6.756	14.7	53.6		6.756	84.6	54.5		6.756	29.5	57.1		6.756	18.9	46.7		6.756	7.2	45.4		6.756	21.7	45.2
	6.76	12	69		6.76	184.7	55.4		6.76	0.5	65.8		6.76	870.2	0.7		6.76	0.4	49.8		6.76	914.3	0.4				6.76	14.3	53.5		6.76	85.6	54.4		6.76	28.9	57		6.76	19.5	46.7		6.76	6.9	45.4		6.76	21	45.2
	6.764	12.4	69		6.764	185.8	55.1		6.764	0.6	65.8		6.764	869.5	0.7		6.764	0.5	49.9		6.764	914.3	0.4				6.764	13.8	53.5		6.764	86.6	54.3		6.764	28.3	57		6.764	20.1	46.6		6.764	6.6	45.4		6.764	20.4	45.2
	6.768	12.7	69		6.768	186.9	54.8		6.768	0.7	65.8		6.768	868.9	0.7		6.768	0.6	49.9		6.768	914.4	0.4				6.768	13.3	53.5		6.768	87.6	54.1		6.768	27.7	57		6.768	20.7	46.6		6.768	6.3	45.3		6.768	19.8	45.2
	6.772	13.1	69		6.772	188.1	54.5		6.772	0.9	65.8		6.772	868.3	0.7		6.772	0.7	49.9		6.772	914.4	0.4				6.772	12.9	53.5		6.772	88.6	53.9		6.772	27.1	57		6.772	21.3	46.6		6.772	6	45.3		6.772	19.2	45.2
	6.776	13.5	69		6.776	189.2	54.2		6.776	1	65.8		6.776	867.7	0.7		6.776	0.8	49.9		6.776	914.5	0.4				6.776	12.4	53.4		6.776	89.6	53.6		6.776	26.5	57		6.776	22	46.6		6.776	5.7	45.3		6.776	18.6	45.2
	6.78	13.9	69		6.78	190.3	53.9		6.78	1.2	65.8		6.78	867	0.7		6.78	1	49.9		6.78	914.5	0.4				6.78	12	53.4		6.78	90.6	53.1		6.78	26	57		6.78	22.6	46.6		6.78	5.4	45.3		6.78	18	45.2
	6.784	14.3	69		6.784	191.4	53.7		6.784	1.3	65.8		6.784	866.4	0.7		6.784	1.2	49.9		6.784	914.6	0.4				6.784	11.5	53.4		6.784	91.6	52.6		6.784	25.4	57		6.784	23.2	46.6		6.784	5.1	45.2		6.784	17.4	45.2
	6.788	14.7	69		6.788	192.6	53.5		6.788	1.5	65.8		6.788	865.8	0.7		6.788	1.3	49.9		6.788	914.6	0.4				6.788	11.1	53.4		6.788	92.6	52.1		6.788	24.9	57		6.788	23.8	46.6		6.788	4.8	45.2		6.788	16.8	45.2
	6.792	15.1	69		6.792	193.7	53.4		6.792	1.7	65.8		6.792	865.1	0.7		6.792	1.5	49.9		6.792	914.6	0.4				6.792	10.7	53.4		6.792	93.7	51.6		6.792	24.3	57		6.792	24.5	46.5		6.792	4.5	45.1		6.792	16.2	45.2
	6.796	15.5	69		6.796	194.8	53.2		6.796	1.9	65.8		6.796	864.5	0.7		6.796	1.7	49.9		6.796	914.7	0.4				6.796	10.2	53.3		6.796	94.7	51.2		6.796	23.8	57		6.796	25.1	46.5		6.796	4.3	45		6.796	15.7	45.2
	6.8	16	69		6.8	196	53		6.8	2.1	65.8		6.8	863.8	0.7		6.8	1.9	49.9		6.8	914.7	0.4				6.8	9.8	53.3		6.8	95.7	50.9		6.8	23.2	57		6.8	25.8	46.5		6.8	4.1	45		6.8	15.1	45.2
	6.804	16.4	69		6.804	197.1	52.8		6.804	2.3	65.8		6.804	863.2	0.7		6.804	2.1	49.9		6.804	914.7	0.4				6.804	9.4	53.2		6.804	96.7	50.6		6.804	22.7	57		6.804	26.4	46.5		6.804	3.8	44.9		6.804	14.5	45.2
	6.808	16.8	69		6.808	198.2	52.6		6.808	2.6	65.8		6.808	862.5	0.7		6.808	2.3	49.9		6.808	914.7	0.4				6.808	9	53.2		6.808	97.8	50.4		6.808	22.2	57		6.808	27.1	46.5		6.808	3.6	44.8		6.808	14	45.2
	6.812	17.3	69.1		6.812	199.4	52.3		6.812	2.8	65.8		6.812	861.9	0.7		6.812	2.5	49.9		6.812	914.7	0.4				6.812	8.6	53.2		6.812	98.8	50.2		6.812	21.6	57		6.812	27.7	46.5		6.812	3.4	44.8		6.812	13.4	45.2
	6.816	17.7	69.1		6.816	200.5	52.1		6.816	3.1	65.8		6.816	861.2	0.7		6.816	2.8	49.9		6.816	914.8	0.4				6.816	8.2	53.2		6.816	99.9	50.1		6.816	21.1	57		6.816	28.4	46.5		6.816	3.3	44.8		6.816	12.9	45.2
	6.82	18.1	69.1		6.82	201.7	51.8		6.82	3.3	65.8		6.82	860.6	0.7		6.82	3	49.9		6.82	914.8	0.4				6.82	7.9	53.2		6.82	100.9	50		6.82	20.6	57		6.82	29.1	46.5		6.82	3.1	44.8		6.82	12.4	45.2
	6.824	18.6	69.1		6.824	202.9	51.6		6.824	3.6	65.8		6.824	859.9	0.7		6.824	3.2	49.9		6.824	914.8	0.4				6.824	7.5	53.1		6.824	102	49.9		6.824	20.1	57		6.824	29.8	46.5		6.824	2.9	44.8		6.824	11.9	45.2
	6.828	19.1	69.1		6.828	204	51.3		6.828	3.8	65.8		6.828	859.3	0.8		6.828	3.5	49.9		6.828	914.8	0.4				6.828	7.1	53.1		6.828	103	49.8		6.828	19.6	57		6.828	30.4	46.5		6.828	2.8	44.8		6.828	11.3	45.2
	6.832	19.5	69		6.832	205.2	51.1		6.832	4.1	65.8		6.832	858.6	0.8		6.832	3.7	49.9		6.832	914.8	0.4				6.832	6.8	53.1		6.832	104.1	49.7		6.832	19.1	57		6.832	31.1	46.5		6.832	2.7	44.8		6.832	10.8	45.2
	6.836	20	69		6.836	206.3	50.9		6.836	4.4	65.8		6.836	858	0.8		6.836	4	49.9		6.836	914.8	0.4				6.836	6.5	53.1		6.836	105.1	49.5		6.836	18.6	57		6.836	31.8	46.5		6.836	2.6	44.8		6.836	10.3	45.2
	6.84	20.5	69		6.84	207.5	50.8		6.84	4.7	65.8		6.84	857.3	0.8		6.84	4.3	49.9		6.84	914.7	0.4				6.84	6.1	53.1		6.84	106.2	49.4		6.84	18.1	57		6.84	32.5	46.5		6.84	2.5	44.8		6.84	9.8	45.2
	6.844	20.9	69.1		6.844	208.6	50.6		6.844	5	65.8		6.844	856.6	0.8		6.844	4.6	49.9		6.844	914.7	0.4				6.844	5.8	53.1		6.844	107.3	49.2		6.844	17.6	57		6.844	33.2	46.5		6.844	2.4	44.8		6.844	9.3	45.2
	6.848	21.4	69		6.848	209.8	50.4		6.848	5.3	65.8		6.848	855.9	0.8		6.848	4.8	49.9		6.848	914.7	0.5				6.848	5.5	53.1		6.848	108.3	49		6.848	17.2	57		6.848	33.9	46.4		6.848	2.4	44.7		6.848	8.8	45.2
	6.852	21.9	69		6.852	211	50.2		6.852	5.6	65.8		6.852	855.3	0.8		6.852	5.1	49.9		6.852	914.7	0.5				6.852	5.2	53.1		6.852	109.4	48.9		6.852	16.7	57		6.852	34.7	46.4		6.852	2.3	44.7		6.852	8.3	45.2
	6.856	22.4	69		6.856	212.1	49.9		6.856	5.9	65.8		6.856	854.6	0.8		6.856	5.4	49.9		6.856	914.7	0.5				6.856	4.9	53.1		6.856	110.5	48.7		6.856	16.2	57		6.856	35.4	46.4		6.856	2.3	44.8		6.856	7.9	45.2
	6.86	22.9	69		6.86	213.3	49.7		6.86	6.2	65.8		6.86	853.9	0.8		6.86	5.7	49.9		6.86	914.6	0.5				6.86	4.6	53.1		6.86	111.5	48.6		6.86	15.8	57		6.86	36.1	46.4		6.86	2.2	44.8		6.86	7.4	45.2
	6.864	23.4	69		6.864	214.4	49.3		6.864	6.6	65.8		6.864	853.2	0.8		6.864	6	50		6.864	914.6	0.5				6.864	4.3	53.1		6.864	112.6	48.5		6.864	15.3	57		6.864	36.8	46.4		6.864	0	44.8		6.864	6.9	45.2
	6.868	23.9	69		6.868	215.6	49		6.868	6.9	65.8		6.868	852.5	0.8		6.868	6.3	50		6.868	914.5	0.4				6.868	4	53.1		6.868	113.7	48.3		6.868	14.9	57		6.868	37.5	46.4		6.868	0	44.8		6.868	6.4	45.2
	6.872	24.4	69		6.872	216.8	48.6		6.872	7.2	65.8		6.872	851.8	0.8		6.872	6.7	50		6.872	914.5	0.4				6.872	3.8	53.1		6.872	114.8	48.1		6.872	14.4	57		6.872	38.2	46.3		6.872	0	44.8		6.872	6	45.2
	6.876	24.9	69		6.876	217.9	48.2		6.876	7.6	65.8		6.876	851.1	0.8		6.876	7	50		6.876	914.4	0.4				6.876	3.5	53.1		6.876	115.9	47.7		6.876	14	57		6.876	38.9	46.3		6.876	0.1	44.8		6.876	5.5	45.2
	6.88	25.4	69		6.88	219.1	47.8		6.88	7.9	65.8		6.88	850.4	0.8		6.88	7.3	50		6.88	914.3	0.4				6.88	3.3	53.1		6.88	117	47.1		6.88	13.6	57		6.88	39.7	46.3		6.88	0.1	44.8		6.88	5.1	45.2
	6.884	25.9	69		6.884	220.3	47.6		6.884	8.3	65.8		6.884	849.7	0.8		6.884	7.6	50		6.884	914.3	0.4				6.884	3.1	53.1		6.884	118.1	46.2		6.884	13.2	57		6.884	40.4	46.2		6.884	0.2	44.8		6.884	4.7	45.2
	6.888	26.5	69		6.888	221.5	47.4		6.888	8.6	65.8		6.888	849	0.8		6.888	8	50		6.888	914.2	0.4				6.888	2.9	53.1		6.888	119.2	44.9		6.888	12.8	57		6.888	41.1	46.2		6.888	0.2	44.8		6.888	4.2	45.2
	6.892	27	69		6.892	222.7	47.3		6.892	9	65.8		6.892	848.3	0.8		6.892	8.3	50		6.892	914.1	0.5				6.892	2.7	53.1		6.892	120.2	43.5		6.892	12.4	57		6.892	41.9	46.2		6.892	0.3	44.8		6.892	3.8	45.2
	6.896	27.5	69		6.896	223.9	47.3		6.896	9.4	65.8		6.896	847.6	0.8		6.896	8.6	50		6.896	914	0.4				6.896	2.6	53.1		6.896	121.3	42.1		6.896	12	56.9		6.896	42.7	46.2		6.896	0.5	44.8		6.896	3.4	45.2
	6.9	28	69		6.9	225	47.2		6.9	9.7	65.8		6.9	846.9	0.8		6.9	9	50		6.9	913.9	0.4				6.9	2.4	53.1		6.9	122.4	41		6.9	11.6	56.9		6.9	43.4	46.1		6.9	0.6	44.8		6.9	3	45.2
	6.904	28.5	69		6.904	226.2	47.2		6.904	10.1	65.8		6.904	846.2	0.8		6.904	9.3	50		6.904	913.8	0.4				6.904	2.3	53.1		6.904	123.5	40.1		6.904	11.3	56.9		6.904	44.2	46.1		6.904	0.7	44.8		6.904	2.6	45.2
	6.908	29.1	69		6.908	227.4	47.2		6.908	10.5	65.8		6.908	845.4	0.8		6.908	9.7	50		6.908	913.6	0.5				6.908	2.2	53.1		6.908	124.6	39.4		6.908	10.9	56.9		6.908	45	46.1		6.908	0.9	44.8		6.908	2.2	45.2
	6.912	29.6	69		6.912	228.6	47.1		6.912	10.9	65.8		6.912	844.7	0.8		6.912	10.1	50		6.912	913.5	0.5				6.912	2.1	53.1		6.912	125.7	38.8		6.912	10.5	56.9		6.912	45.8	46.1		6.912	1.1	44.8		6.912	1.8	45.2
	6.916	30.2	69		6.916	229.8	47		6.916	11.3	65.8		6.916	843.9	0.8		6.916	10.4	50		6.916	913.3	0.4				6.916	2.1	53.1		6.916	126.8	38.4		6.916	10.2	56.9		6.916	46.5	46		6.916	1.3	44.8		6.916	1.5	45.2
	6.92	30.7	69		6.92	231	46.8		6.92	11.7	65.8		6.92	843.2	0.8		6.92	10.8	50		6.92	913.2	0.4				6.92	2	53.1		6.92	127.9	38.1		6.92	9.8	56.9		6.92	47.3	46		6.92	1.5	44.8		6.92	1.1	45.2
	6.924	31.3	69.1		6.924	232.2	46.7		6.924	12.1	65.8		6.924	842.5	0.8		6.924	11.2	50		6.924	913	0.4				6.924	2	53.1		6.924	129	37.8		6.924	9.5	56.9		6.924	48.1	46		6.924	1.7	44.9		6.924	0.8	45.2
	6.928	31.8	69.1		6.928	233.4	46.5		6.928	12.5	65.8		6.928	841.7	0.8		6.928	11.6	50		6.928	912.8	0.4				6.928	1.9	53.1		6.928	130.1	37.4		6.928	9.2	56.9		6.928	49	45.9		6.928	2	44.9		6.928	0.4	45.2
	6.932	32.4	69.1		6.932	234.6	46.2		6.932	12.9	65.8		6.932	841	0.8		6.932	12	50		6.932	912.7	0.4				6.932	0	53.1		6.932	131.2	37.1		6.932	8.9	56.9		6.932	49.8	45.9		6.932	2.3	45		6.932	0.1	45.2
	6.936	32.9	69.1		6.936	235.9	46		6.936	13.3	65.8		6.936	840.2	0.8		6.936	12.3	50		6.936	912.5	0.4				6.936	0	53.1		6.936	132.3	36.7		6.936	8.6	56.9		6.936	50.6	45.8		6.936	2.5	45.1		6.936	-0.2	45.2
	6.94	33.5	69.1		6.94	237.1	45.9		6.94	13.7	65.8		6.94	839.5	0.8		6.94	12.8	50		6.94	912.3	0.4				6.94	0.1	53.1		6.94	133.4	36.3		6.94	8.3	56.9		6.94	51.5	45.7		6.94	2.9	45.2		6.94	-0.5	45.1
	6.944	34	69.1		6.944	238.4	45.7		6.944	14.2	65.8		6.944	838.7	0.8		6.944	13.2	49.9		6.944	912.1	0.4				6.944	0.1	53.1		6.944	134.5	36		6.944	8	56.9		6.944	52.3	45.6		6.944	3.2	45.2		6.944	-0.8	45.1
	6.948	34.6	69.1		6.948	239.6	45.6		6.948	14.6	65.8		6.948	837.9	0.9		6.948	13.6	49.9		6.948	911.9	0.4				6.948	0.2	53.1		6.948	135.7	35.8		6.948	7.7	56.9		6.948	53.2	45.5		6.948	3.5	45.2		6.948	-1.1	45.1
	6.952	35.2	69.1		6.952	240.8	45.4		6.952	15	65.8		6.952	837.2	0.9		6.952	14	49.9		6.952	911.6	0.5				6.952	0.2	53.1		6.952	136.8	35.6		6.952	7.5	56.8		6.952	54.1	45.4		6.952	3.9	45.2		6.952	-1.4	45.1
	6.956	35.7	69.1		6.956	242.1	45.3		6.956	15.4	65.8		6.956	836.4	0.9		6.956	14.4	49.9		6.956	911.4	0.5				6.956	0.3	53.1		6.956	137.9	35.5		6.956	7.2	56.8		6.956	54.9	45.2		6.956	4.2	45.2		6.956	-1.6	45.1
	6.96	36.3	69.1		6.96	243.3	45.2		6.96	15.8	65.8		6.96	835.6	0.9		6.96	14.8	49.9		6.96	911.2	0.5				6.96	0.4	53.1		6.96	139.1	35.4		6.96	7	56.8		6.96	55.8	45.1		6.96	4.6	45.2		6.96	-1.9	45.1
	6.964	36.9	69.1		6.964	244.5	45		6.964	16.3	65.8		6.964	834.9	0.9		6.964	15.2	49.9		6.964	911	0.5				6.964	0.5	53.1		6.964	140.2	35.3		6.964	6.8	56.7		6.964	56.6	44.9		6.964	5	45.3		6.964	-2.1	45.1
	6.968	37.4	69.1		6.968	245.8	44.9		6.968	16.7	65.8		6.968	834.1	0.9		6.968	15.6	49.9		6.968	910.7	0.5				6.968	0.6	53.1		6.968	141.3	35.2		6.968	6.6	56.7		6.968	57.5	44.8		6.968	5.5	45.3		6.968	-2.3	45.1
	6.972	38	69.1		6.972	247	44.8		6.972	17.1	65.8		6.972	833.3	0.9		6.972	16	49.9		6.972	910.5	0.5				6.972	0.8	53.1		6.972	142.5	35.1		6.972	6.4	56.7		6.972	58.4	44.7		6.972	5.9	45.3		6.972	-2.5	45.1
	6.976	38.6	69.1		6.976	248.3	44.6		6.976	17.6	65.8		6.976	832.5	0.9		6.976	16.5	49.8		6.976	910.3	0.6				6.976	1	53.1		6.976	143.7	34.9		6.976	6.3	56.7		6.976	59.2	44.6		6.976	6.3	45.3		6.976	-2.7	45.1
	6.98	39.2	69.1		6.98	249.5	44.4		6.98	18	65.8		6.98	831.7	1		6.98	16.9	49.8		6.98	910.1	0.6				6.98	1.1	53.1		6.98	144.9	34.6		6.98	6.2	56.6		6.98	60.1	44.6		6.98	6.7	45.3		6.98	-2.9	45.1
	6.984	39.8	69.1		6.984	250.8	44.2		6.984	18.5	65.8		6.984	830.9	1		6.984	17.3	49.8		6.984	909.9	0.6				6.984	1.3	53.1		6.984	146	34.3		6.984	6	56.6		6.984	61	44.5		6.984	7.1	45.3		6.984	-3	45.1
	6.988	40.4	69.1		6.988	252	43.9		6.988	18.9	65.8		6.988	830.1	1		6.988	17.8	49.8		6.988	909.6	0.6				6.988	1.6	53.1		6.988	147.2	34		6.988	5.9	56.6		6.988	61.9	44.5		6.988	7.6	45.3		6.988	-3.2	45.1
	6.992	41	69.1		6.992	253.3	43.5		6.992	19.4	65.8		6.992	829.3	1.1		6.992	18.3	49.8		6.992	909.4	0.6				6.992	1.8	53.1		6.992	148.4	33.7		6.992	5.8	56.6		6.992	62.8	44.4		6.992	8	45.3		6.992	-3.3	45.1
	6.996	41.6	69.1		6.996	254.5	43		6.996	19.9	65.8		6.996	828.4	1.1		6.996	18.7	49.8		6.996	909.1	0.6				6.996	2	53.1		6.996	149.5	33.4		6.996	5.8	56.6		6.996	63.7	44.4		6.996	8.5	45.3		6.996	-3.4	45.1
	7	42.2	69.1		7	255.8	42.5		7	20.3	65.8		7	827.6	1.2		7	19.2	49.8		7	908.9	0.7				7	2.3	53.1		7	150.7	33.2		7	5.7	56.6		7	64.6	44.4		7	9	45.3		7	-3.5	45.1
	7.004	42.8	69.1		7.004	257	42		7.004	20.8	65.8		7.004	826.8	1.2		7.004	19.7	49.8		7.004	908.6	0.6				7.004	2.6	53.2		7.004	151.9	33		7.004	5.7	56.6		7.004	65.5	44.3		7.004	9.4	45.3		7.004	-3.6	45.1
	7.008	43.4	69.1		7.008	258.3	41.5		7.008	21.3	65.8		7.008	826	1.2		7.008	20.2	49.8		7.008	908.3	0.6				7.008	2.9	53.2		7.008	153.1	32.9		7.008	5.7	56.6		7.008	66.4	44.2		7.008	9.9	45.3		7.008	-3.6	45.1
	7.012	44.1	69.1		7.012	259.5	40.9		7.012	21.8	65.8		7.012	825.1	1.3		7.012	20.7	49.7		7.012	908	0.6				7.012	3.2	53.2		7.012	154.3	32.7		7.012	5.6	56.6		7.012	67.3	44.2		7.012	10.4	45.3		7.012	-3.7	45.1
	7.016	44.7	69.2		7.016	260.8	40.4		7.016	22.2	65.8		7.016	824.3	1.3		7.016	21.1	49.7		7.016	907.8	0.6				7.016	3.6	53.2		7.016	155.4	32.5		7.016	0	56.6		7.016	68.2	44.1		7.016	10.9	45.3		7.016	-3.7	45.1
	7.02	45.3	69.2		7.02	262.1	39.9		7.02	22.7	65.8		7.02	823.5	1.4		7.02	21.6	49.7		7.02	907.5	0.6				7.02	3.9	53.2		7.02	156.6	32.4		7.02	0	56.6		7.02	69.1	44		7.02	11.4	45.3		7.02	-3.7	45.1
	7.024	46	69.2		7.024	263.3	39.6		7.024	23.2	65.8		7.024	822.6	1.5		7.024	22.1	49.7		7.024	907.2	0.6				7.024	4.2	53.3		7.024	157.8	32.2		7.024	0	56.6		7.024	70	44		7.024	11.9	45.3		7.024	0	45.1
	7.028	46.6	69.2		7.028	264.6	39.4		7.028	23.7	65.8		7.028	821.8	1.7		7.028	22.6	49.7		7.028	906.9	0.5				7.028	4.6	53.3		7.028	159	32		7.028	0.1	56.6		7.028	70.9	43.9		7.028	12.4	45.3		7.028	0	45.1
	7.032	47.2	69.2		7.032	265.9	39.2		7.032	24.2	65.8		7.032	821	1.9		7.032	23.1	49.7		7.032	906.5	0.5				7.032	5	53.4		7.032	160.2	31.8		7.032	0.1	56.6		7.032	71.8	43.8		7.032	13	45.3		7.032	0	45.1
	7.036	47.9	69.2		7.036	267.1	39.2		7.036	24.7	65.8		7.036	820.1	2.2		7.036	23.6	49.7		7.036	906.2	0.4				7.036	5.4	53.4		7.036	161.3	31.6		7.036	0.2	56.6		7.036	72.8	43.7		7.036	13.5	45.4		7.036	0.1	45.1
	7.04	48.5	69.2		7.04	268.4	39.2		7.04	25.2	65.8		7.04	819.3	2.7		7.04	24.1	49.8		7.04	905.9	0.4				7.04	5.8	53.4		7.04	162.5	31.4		7.04	0.3	56.6		7.04	73.7	43.5		7.04	14	45.4		7.04	0.1	45.1
	7.044	49.1	69.2		7.044	269.7	39.1		7.044	25.7	65.9		7.044	818.4	3.2		7.044	24.6	49.8		7.044	905.6	0.4				7.044	6.2	53.5		7.044	163.7	31.2		7.044	0.4	56.6		7.044	74.7	43.4		7.044	14.6	45.4		7.044	0.2	45.1
	7.048	49.8	69.2		7.048	271	39.1		7.048	26.2	65.9		7.048	817.6	3.7		7.048	25.2	49.8		7.048	905.3	0.4				7.048	6.6	53.5		7.048	164.9	30.9		7.048	0.5	56.6		7.048	75.6	43.4		7.048	15.1	45.4		7.048	0.2	45.1
	7.052	50.4	69.2		7.052	272.2	39.1		7.052	26.7	65.9		7.052	816.7	4.2		7.052	25.7	49.8		7.052	904.9	0.5				7.052	7	53.5		7.052	166.1	30.5		7.052	0.7	56.6		7.052	76.6	43.3		7.052	15.7	45.4		7.052	0.3	45.1
	7.056	51.1	69.2		7.056	273.5	39.1		7.056	27.2	65.9		7.056	815.9	4.8		7.056	26.2	49.8		7.056	904.6	0.5				7.056	7.4	53.5		7.056	167.3	30		7.056	0.8	56.5		7.056	77.5	43.2		7.056	16.2	45.4		7.056	0.4	45.1
	7.06	51.7	69.2		7.06	274.8	39.1		7.06	27.7	66		7.06	815	5.3		7.06	26.7	49.8		7.06	904.2	0.5				7.06	7.8	53.5		7.06	168.5	29.5		7.06	1	56.5		7.06	78.5	43.1		7.06	16.8	45.4		7.06	0.6	45.1
	7.064	52.4	69.2		7.064	276.1	39		7.064	28.2	66		7.064	814.2	5.8		7.064	27.2	49.8		7.064	903.9	0.5				7.064	8.3	53.5		7.064	169.7	28.8		7.064	1.2	56.5		7.064	79.4	43.1		7.064	17.4	45.4		7.064	0.7	45.1
	7.068	53.1	69.2		7.068	277.4	38.9		7.068	28.7	66		7.068	813.3	6.2		7.068	27.7	49.8		7.068	903.5	0.5				7.068	8.7	53.5		7.068	170.8	28		7.068	1.4	56.5		7.068	80.4	43		7.068	18	45.3		7.068	0.9	45.1
	7.072	53.8	69.2		7.072	278.7	38.8		7.072	29.2	66		7.072	812.4	6.7		7.072	28.2	49.9		7.072	903.2	0.5				7.072	9.2	53.5		7.072	172	27.1		7.072	1.6	56.5		7.072	81.3	42.8		7.072	18.5	45.3		7.072	1	45.1
	7.076	54.4	69.2		7.076	280	38.6		7.076	29.8	66		7.076	811.6	7.1		7.076	28.8	49.9		7.076	902.8	0.5				7.076	9.6	53.5		7.076	173.2	26.2		7.076	1.8	56.5		7.076	82.3	42.5		7.076	19.1	45.3		7.076	1.2	45.1
	7.08	55.1	69.3		7.08	281.3	38.4		7.08	30.3	66		7.08	810.7	7.5		7.08	29.3	49.9		7.08	902.4	0.6				7.08	10.1	53.5		7.08	174.5	25.1		7.08	2.1	56.5		7.08	83.2	42.1		7.08	19.7	45.3		7.08	1.4	45.1
	7.084	55.8	69.3		7.084	282.6	38.1		7.084	30.8	66		7.084	809.8	7.8		7.084	29.9	49.9		7.084	902.1	0.6				7.084	10.5	53.5		7.084	175.7	24.2		7.084	2.4	56.6		7.084	84.2	41.5		7.084	20.3	45.3		7.084	1.6	45.1
	7.088	56.5	69.3		7.088	283.9	37.8		7.088	31.4	66		7.088	809	8.2		7.088	30.4	49.9		7.088	901.7	0.6				7.088	11	53.5		7.088	176.9	23.4		7.088	2.7	56.6		7.088	85.2	40.7		7.088	20.9	45.3		7.088	1.9	45.1
	7.092	57.2	69.4		7.092	285.2	37.5		7.092	32	66		7.092	808.1	8.6		7.092	31	49.9		7.092	901.3	0.5				7.092	11.5	53.5		7.092	178.1	22.8		7.092	3	56.6		7.092	86.2	39.8		7.092	21.5	45.3		7.092	2.1	45.1
	7.096	57.9	69.4		7.096	286.4	37.2		7.096	32.5	66		7.096	807.2	9.1		7.096	31.5	49.9		7.096	900.9	0.5				7.096	12	53.5		7.096	179.2	22.4		7.096	3.3	56.6		7.096	87.2	38.8		7.096	22.1	45.3		7.096	2.4	45.1
	7.1	58.6	69.5		7.1	287.7	36.9		7.1	33.1	66		7.1	806.3	9.7		7.1	32.1	49.9		7.1	900.6	0.5				7.1	12.6	53.5		7.1	180.4	22.2		7.1	3.6	56.6		7.1	88.2	38		7.1	22.7	45.3		7.1	2.7	45.1
	7.104	59.4	69.5		7.104	289	36.7		7.104	33.6	66		7.104	805.5	10.4		7.104	32.6	49.9		7.104	900.2	0.5				7.104	13.1	53.5		7.104	181.6	22		7.104	4	56.6		7.104	89.2	37.2		7.104	23.4	45.3		7.104	3	45.1
	7.108	60.1	69.5		7.108	290.3	36.5		7.108	34.2	65.9		7.108	804.6	11		7.108	33.2	49.9		7.108	899.8	0.5				7.108	13.6	53.5		7.108	182.8	21.8		7.108	4.3	56.7		7.108	90.1	36.5		7.108	24	45.3		7.108	3.3	45.1
	7.112	60.8	69.5		7.112	291.6	36.3		7.112	34.8	65.9		7.112	803.7	11.6		7.112	33.7	49.9		7.112	899.4	0.5				7.112	14.1	53.5		7.112	184	21.7		7.112	4.7	56.7		7.112	91.1	35.9		7.112	24.6	45.3		7.112	3.7	45.1
	7.116	61.6	69.6		7.116	292.9	36.2		7.116	35.4	65.9		7.116	802.8	12		7.116	34.3	49.9		7.116	899	0.6				7.116	14.7	53.5		7.116	185.2	21.6		7.116	5.1	56.7		7.116	92.1	35.4		7.116	25.3	45.2		7.116	4	45.1
	7.12	62.3	69.6		7.12	294.2	36		7.12	36	65.9		7.12	801.9	12.5		7.12	34.9	49.9		7.12	898.6	0.5				7.12	15.3	53.5		7.12	186.4	21.5		7.12	5.5	56.7		7.12	93.1	35.1		7.12	25.9	45.2		7.12	4.4	45.1
	7.124	63	69.6		7.124	295.5	35.9		7.124	36.6	65.9		7.124	801	12.9		7.124	35.5	49.9		7.124	898.2	0.5				7.124	15.8	53.5		7.124	187.6	21.4		7.124	5.8	56.7		7.124	94.2	34.7		7.124	26.6	45.2		7.124	4.7	45.1
	7.128	63.8	69.7		7.128	296.8	35.8		7.128	37.2	66		7.128	800.1	13.3		7.128	36	50		7.128	897.8	0.5				7.128	16.4	53.5		7.128	188.8	21.3		7.128	6.2	56.7		7.128	95.2	34.5		7.128	27.2	45.2		7.128	5.1	45.1
	7.132	64.5	69.7		7.132	298.1	35.8		7.132	37.7	66		7.132	799.2	13.8		7.132	36.6	50		7.132	897.4	0.4				7.132	16.9	53.5		7.132	190	21.2		7.132	6.6	56.7		7.132	96.2	34.2		7.132	27.9	45.2		7.132	5.5	45.1
	7.136	65.2	69.7		7.136	299.4	35.8		7.136	38.3	66		7.136	798.3	14.4		7.136	37.2	50		7.136	896.9	0.4				7.136	17.5	53.5		7.136	191.2	21.1		7.136	7.1	56.7		7.136	97.2	34		7.136	28.5	45.2		7.136	5.9	45.1
	7.14	66	69.7		7.14	300.7	35.7		7.14	38.9	66		7.14	797.4	15		7.14	37.7	50		7.14	896.5	0.4				7.14	18.1	53.5		7.14	192.4	21		7.14	7.5	56.7		7.14	98.3	33.8		7.14	29.2	45.2		7.14	6.4	45.1
	7.144	66.7	69.7		7.144	302	35.7		7.144	39.5	66.1		7.144	796.5	15.8		7.144	38.3	50		7.144	896.1	0.4				7.144	18.7	53.5		7.144	193.6	20.9		7.144	7.9	56.7		7.144	99.3	33.6		7.144	29.9	45.2		7.144	6.8	45.1
	7.148	67.5	69.7		7.148	303.4	35.7		7.148	40.1	66.1		7.148	795.6	16.6		7.148	38.9	50		7.148	895.6	0.4				7.148	19.3	53.5		7.148	194.8	20.8		7.148	8.4	56.7		7.148	100.4	33.4		7.148	30.6	45.2		7.148	7.2	45.1
	7.152	68.2	69.7		7.152	304.7	35.6		7.152	40.7	66.1		7.152	794.7	17.4		7.152	39.5	50.1		7.152	895.2	0.4				7.152	19.9	53.6		7.152	196	20.7		7.152	8.8	56.7		7.152	101.4	33.2		7.152	31.3	45.2		7.152	7.7	45.1
	7.156	69	69.7		7.156	306	35.5		7.156	41.4	66.1		7.156	793.8	18.1		7.156	40.1	50.1		7.156	894.7	0.4				7.156	20.5	53.6		7.156	197.2	20.6		7.156	9.3	56.7		7.156	102.5	33.1		7.156	32	45.1		7.156	8.1	45.1
	7.16	69.8	69.7		7.16	307.3	35.3		7.16	42	66.1		7.16	792.8	18.7		7.16	40.7	50.1		7.16	894.3	0.4				7.16	21.1	53.6		7.16	198.4	20.5		7.16	9.7	56.7		7.16	103.5	32.9		7.16	32.7	45.1		7.16	8.6	45.1
	7.164	70.5	69.7		7.164	308.6	35.2		7.164	42.6	66.1		7.164	791.9	19.2		7.164	41.3	50.1		7.164	893.8	0.4				7.164	21.7	53.6		7.164	199.7	20.4		7.164	10.2	56.7		7.164	104.6	32.8		7.164	33.4	45.1		7.164	9	45.1
	7.168	71.3	69.6		7.168	310	34.9		7.168	43.2	66.1		7.168	791	19.6		7.168	41.9	50.2		7.168	893.3	0.4				7.168	22.4	53.5		7.168	200.9	20.2		7.168	10.7	56.7		7.168	105.7	32.7		7.168	34.2	45.1		7.168	9.5	45.1
	7.172	72.1	69.6		7.172	311.3	34.7		7.172	43.9	66.1		7.172	790	20		7.172	42.5	50.2		7.172	892.9	0.5				7.172	23	53.5		7.172	202.1	19.9		7.172	11.2	56.7		7.172	106.7	32.6		7.172	34.9	45.1		7.172	10	45.1
	7.176	72.8	69.6		7.176	312.6	34.4		7.176	44.5	66		7.176	789.1	20.5		7.176	43.1	50.2		7.176	892.4	0.5				7.176	23.6	53.5		7.176	203.3	19.6		7.176	11.7	56.7		7.176	107.8	32.5		7.176	35.6	45.1		7.176	10.5	45.1
	7.18	73.6	69.6		7.18	314	34.2		7.18	45.2	66		7.18	788.2	21.1		7.18	43.7	50.2		7.18	891.9	0.5				7.18	24.3	53.5		7.18	204.6	19.3		7.18	12.2	56.7		7.18	108.8	32.3		7.18	36.3	45.1		7.18	11	45.1
	7.184	74.4	69.6		7.184	315.3	33.9		7.184	45.8	66		7.184	787.2	21.5		7.184	44.3	50.2		7.184	891.4	0.5				7.184	24.9	53.5		7.184	205.8	19		7.184	12.8	56.7		7.184	109.9	32.2		7.184	37.1	45.1		7.184	11.5	45.1
	7.188	75.2	69.5		7.188	316.6	33.7		7.188	46.4	66		7.188	786.3	22.1		7.188	45	50.2		7.188	890.9	0.5				7.188	25.6	53.5		7.188	207	18.7		7.188	13.3	56.7		7.188	111	32		7.188	37.8	45.1		7.188	12	45.1
	7.192	76	69.5		7.192	318	33.4		7.192	47.1	65.9		7.192	785.3	22.8		7.192	45.6	50.2		7.192	890.5	0.6				7.192	26.2	53.5		7.192	208.3	18.5		7.192	13.8	56.7		7.192	112.1	31.7		7.192	38.5	45.1		7.192	12.6	45.1
	7.196	76.8	69.5		7.196	319.4	33.2		7.196	47.7	65.9		7.196	784.4	23.5		7.196	46.3	50.2		7.196	890	0.6				7.196	26.9	53.5		7.196	209.5	18.3		7.196	14.4	56.8		7.196	113.1	31.4		7.196	39.3	45.1		7.196	13.1	45
	7.2	77.6	69.5		7.2	320.7	33		7.2	48.4	65.9		7.2	783.4	24.2		7.2	46.9	50.2		7.2	889.5	0.6				7.2	27.5	53.5		7.2	210.7	18.2		7.2	14.9	56.8		7.2	114.2	31.1		7.2	40	45		7.2	13.6	45
	7.204	78.4	69.5		7.204	322.1	32.8		7.204	49	65.9		7.204	782.5	24.9		7.204	47.5	50.2		7.204	889	0.6				7.204	28.2	53.5		7.204	212	18.1		7.204	15.5	56.8		7.204	115.3	30.8		7.204	40.8	45		7.204	14.2	45
	7.208	79.2	69.5		7.208	323.4	32.6		7.208	49.7	65.9		7.208	781.5	25.4		7.208	48.2	50.2		7.208	888.5	0.5				7.208	28.9	53.5		7.208	213.2	18		7.208	16	56.9		7.208	116.4	30.4		7.208	41.5	45		7.208	14.7	44.9
	7.212	80	69.5		7.212	324.8	32.4		7.212	50.4	65.9		7.212	780.5	25.9		7.212	48.8	50.2		7.212	888	0.5				7.212	29.5	53.5		7.212	214.5	17.9		7.212	16.6	56.9		7.212	117.5	30		7.212	42.3	45		7.212	15.3	44.9
	7.216	80.8	69.5		7.216	326.1	32.3		7.216	51	65.8		7.216	779.6	26.2		7.216	49.5	50.2		7.216	887.5	0.4				7.216	30.2	53.5		7.216	215.7	17.8		7.216	17.2	56.9		7.216	118.6	29.5		7.216	43.1	44.9		7.216	15.8	44.9
	7.22	81.6	69.5		7.22	327.5	32.1		7.22	51.7	65.9		7.22	778.6	26.5		7.22	50.1	50.2		7.22	887	0.4				7.22	30.9	53.5		7.22	216.9	17.7		7.22	17.8	56.9		7.22	119.7	28.8		7.22	43.9	44.9		7.22	16.4	44.9
	7.224	82.4	69.5		7.224	328.8	32		7.224	52.4	65.8		7.224	777.7	26.7		7.224	50.8	50.2		7.224	886.5	0.4				7.224	31.6	53.4		7.224	218.2	17.5		7.224	18.3	56.9		7.224	120.8	28.1		7.224	44.6	44.9		7.224	16.9	44.9
	7.228	83.2	69.5		7.228	330.2	32		7.228	53	65.8		7.228	776.7	27		7.228	51.5	50.2		7.228	886	0.4				7.228	32.3	53.4		7.228	219.4	17.3		7.228	18.9	56.9		7.228	121.8	27.3		7.228	45.4	44.9		7.228	17.5	44.9
	7.232	84.1	69.5		7.232	331.5	31.9		7.232	53.7	65.8		7.232	775.7	27.2		7.232	52.1	50.2		7.232	885.5	0.4				7.232	33	53.4		7.232	220.7	17.1		7.232	19.5	56.9		7.232	122.9	26.4		7.232	46.2	44.9		7.232	18.1	44.9
	7.236	84.9	69.5		7.236	332.9	31.8		7.236	54.4	65.8		7.236	774.7	27.5		7.236	52.8	50.2		7.236	885	0.5				7.236	33.7	53.4		7.236	221.9	16.8		7.236	20.1	56.9		7.236	124	25.5		7.236	47	44.9		7.236	18.7	44.9
	7.24	85.8	69.5		7.24	334.3	31.8		7.24	55.1	65.8		7.24	773.7	27.8		7.24	53.5	50.2		7.24	884.5	0.5				7.24	34.5	53.4		7.24	223.1	16.6		7.24	20.7	56.9		7.24	125.1	24.7		7.24	47.8	44.9		7.24	19.3	44.9
	7.244	86.6	69.4		7.244	335.6	31.7		7.244	55.8	65.8		7.244	772.7	28.2		7.244	54.2	50.2		7.244	884	0.5				7.244	35.2	53.4		7.244	224.4	16.4		7.244	21.3	56.9		7.244	126.3	24.1		7.244	48.6	44.8		7.244	19.9	44.9
	7.248	87.4	69.4		7.248	337	31.6		7.248	56.5	65.8		7.248	771.7	28.8		7.248	54.9	50.2		7.248	883.4	0.5				7.248	35.9	53.4		7.248	225.6	16.2		7.248	22	56.9		7.248	127.4	23.6		7.248	49.4	44.7		7.248	20.5	44.8
	7.252	88.3	69.4		7.252	338.4	31.6		7.252	57.2	65.8		7.252	770.7	29.4		7.252	55.6	50.2		7.252	882.9	0.6				7.252	36.6	53.3		7.252	226.8	16		7.252	22.6	56.9		7.252	128.5	23.3		7.252	50.2	44.7		7.252	21.1	44.8
	7.256	89.1	69.4		7.256	339.7	31.5		7.256	57.9	65.7		7.256	769.7	30.2		7.256	56.3	50.2		7.256	882.4	0.6				7.256	37.3	53.3		7.256	228.1	15.8		7.256	23.2	56.9		7.256	129.6	23.1		7.256	51	44.5		7.256	21.7	44.8
	7.26	89.9	69.4		7.26	341.1	31.3		7.26	58.6	65.7		7.26	768.7	30.9		7.26	57	50.2		7.26	881.8	0.6				7.26	38	53.3		7.26	229.3	15.6		7.26	23.9	56.9		7.26	130.7	22.9		7.26	51.8	44.4		7.26	22.3	44.8
	7.264	90.8	69.4		7.264	342.5	31.2		7.264	59.3	65.7		7.264	767.7	31.5		7.264	57.7	50.2		7.264	881.3	0.6				7.264	38.8	53.3		7.264	230.5	15.4		7.264	24.5	56.9		7.264	131.8	22.7		7.264	52.7	44.2		7.264	22.9	44.8
	7.268	91.6	69.4		7.268	343.8	30.9		7.268	60	65.7		7.268	766.6	32		7.268	58.5	50.2		7.268	880.7	0.5				7.268	39.5	53.3		7.268	231.8	15.2		7.268	25.1	56.9		7.268	133	22.5		7.268	53.5	44		7.268	23.5	44.8
	7.272	92.5	69.4		7.272	345.2	30.6		7.272	60.7	65.6		7.272	765.6	32.5		7.272	59.2	50.2		7.272	880.2	0.5				7.272	40.2	53.3		7.272	233	15		7.272	25.8	56.9		7.272	134.1	22.3		7.272	54.4	43.7		7.272	24.1	44.8
	7.276	93.3	69.4		7.276	346.5	30.3		7.276	61.4	65.6		7.276	764.6	33		7.276	59.9	50.2		7.276	879.6	0.5				7.276	41	53.2		7.276	234.2	14.8		7.276	26.4	56.8		7.276	135.2	22.1		7.276	55.2	43.5		7.276	24.8	44.8
	7.28	94.2	69.3		7.28	347.9	29.9		7.28	62.1	65.6		7.28	763.6	33.5		7.28	60.6	50.2		7.28	879	0.5				7.28	41.7	53.2		7.28	235.5	14.7		7.28	27.1	56.8		7.28	136.3	21.7		7.28	56.1	43.2		7.28	25.4	44.8
	7.284	95	69.3		7.284	349.3	29.6		7.284	62.9	65.6		7.284	762.6	33.8		7.284	61.3	50.2		7.284	878.5	0.4				7.284	42.5	53.2		7.284	236.7	14.5		7.284	27.8	56.8		7.284	137.4	21.3		7.284	56.9	43		7.284	26	44.8
	7.288	95.9	69.3		7.288	350.7	29.4		7.288	63.6	65.6		7.288	761.5	34.2		7.288	62.1	50.2		7.288	877.9	0.4				7.288	43.2	53.2		7.288	238	14.4		7.288	28.5	56.8		7.288	138.6	20.7		7.288	57.7	42.8		7.288	26.7	44.7
	7.292	96.8	69.3		7.292	352	29.2		7.292	64.3	65.6		7.292	760.5	34.6		7.292	62.8	50.2		7.292	877.3	0.5				7.292	44	53.1		7.292	239.2	14.3		7.292	29.1	56.8		7.292	139.7	20.2		7.292	58.6	42.7		7.292	27.3	44.7
	7.296	97.6	69.2		7.296	353.4	29		7.296	65	65.6		7.296	759.5	34.9		7.296	63.5	50.2		7.296	876.8	0.5				7.296	44.8	53.1		7.296	240.4	14.2		7.296	29.8	56.8		7.296	140.8	19.7		7.296	59.4	42.6		7.296	28	44.7
	7.3	98.5	69.2		7.3	354.7	28.9		7.3	65.7	65.6		7.3	758.5	35.3		7.3	64.3	50.2		7.3	876.2	0.5				7.3	45.6	53		7.3	241.6	14.1		7.3	30.5	56.8		7.3	142	19.2		7.3	60.3	42.5		7.3	28.7	44.7
	7.304	99.4	69.2		7.304	356.1	28.8		7.304	66.5	65.6		7.304	757.4	35.7		7.304	65	50.2		7.304	875.6	0.5				7.304	46.4	53		7.304	242.9	14		7.304	31.2	56.7		7.304	143.1	18.8		7.304	61.2	42.5		7.304	29.3	44.7
	7.308	100.3	69.2		7.308	357.5	28.7		7.308	67.2	65.5		7.308	756.4	36.1		7.308	65.8	50.2		7.308	875	0.5				7.308	47.2	53		7.308	244.1	13.9		7.308	31.9	56.7		7.308	144.3	18.5		7.308	62	42.4		7.308	30	44.6
	7.312	101.2	69.1		7.312	358.8	28.5		7.312	68	65.5		7.312	755.4	36.4		7.312	66.5	50.1		7.312	874.5	0.5				7.312	48	52.9		7.312	245.3	13.8		7.312	32.6	56.7		7.312	145.4	18.1		7.312	62.9	42.4		7.312	30.7	44.6
	7.316	102	69.1		7.316	360.2	28.4		7.316	68.7	65.5		7.316	754.3	36.7		7.316	67.3	50.1		7.316	873.9	0.5				7.316	48.8	52.8		7.316	246.6	13.7		7.316	33.3	56.7		7.316	146.6	17.8		7.316	63.8	42.4		7.316	31.4	44.6
	7.32	102.9	69.1		7.32	361.6	28.2		7.32	69.5	65.5		7.32	753.3	37		7.32	68	50.1		7.32	873.3	0.6				7.32	49.6	52.7		7.32	247.8	13.6		7.32	34	56.6		7.32	147.7	17.5		7.32	64.7	42.3		7.32	32.1	44.6
	7.324	103.8	69.1		7.324	363	27.9		7.324	70.3	65.5		7.324	752.3	37.2		7.324	68.8	50.1		7.324	872.7	0.6				7.324	50.4	52.5		7.324	249	13.4		7.324	34.7	56.6		7.324	148.9	17.3		7.324	65.6	42.3		7.324	32.8	44.5
	7.328	104.7	69.1		7.328	364.4	27.7		7.328	71	65.5		7.328	751.2	37.4		7.328	69.5	50.1		7.328	872.1	0.5				7.328	51.2	52.3		7.328	250.2	13.3		7.328	35.4	56.6		7.328	150	17		7.328	66.5	42.2		7.328	33.5	44.5
	7.332	105.6	69		7.332	365.7	27.4		7.332	71.8	65.5		7.332	750.2	37.6		7.332	70.3	50.1		7.332	871.5	0.5				7.332	52	52.1		7.332	251.4	13.2		7.332	36.1	56.6		7.332	151.2	16.9		7.332	67.4	42.2		7.332	34.3	44.5
	7.336	106.6	69		7.336	367.1	27		7.336	72.6	65.5		7.336	749.1	37.9		7.336	71.1	50.1		7.336	870.8	0.5				7.336	52.9	52		7.336	252.6	13.1		7.336	36.8	56.6		7.336	152.3	16.8		7.336	68.3	42.1		7.336	35	44.5
	7.34	107.5	69		7.34	368.5	26.7		7.34	73.3	65.5		7.34	748.1	38.3		7.34	71.8	50.1		7.34	870.2	0.5				7.34	53.7	51.8		7.34	253.9	13		7.34	37.5	56.6		7.34	153.5	16.7		7.34	69.2	42.1		7.34	35.7	44.5
	7.344	108.4	69		7.344	369.9	26.3		7.344	74.1	65.5		7.344	747.1	38.7		7.344	72.6	50.1		7.344	869.6	0.5				7.344	54.6	51.7		7.344	255.1	13		7.344	38.3	56.6		7.344	154.7	16.6		7.344	70.2	42.1		7.344	36.5	44.5
	7.348	109.3	69		7.348	371.2	25.9		7.348	74.9	65.5		7.348	746.1	39.1		7.348	73.4	50.1		7.348	869	0.5				7.348	55.5	51.6		7.348	256.3	12.9		7.348	39	56.5		7.348	155.8	16.5		7.348	71.1	42.1		7.348	37.2	44.4
	7.352	110.2	69		7.352	372.6	25.6		7.352	75.7	65.5		7.352	745	39.5		7.352	74.2	50.1		7.352	868.3	0.6				7.352	56.3	51.6		7.352	257.5	12.9		7.352	39.7	56.5		7.352	157	16.5		7.352	72	42		7.352	38	44.4
	7.356	111.2	69		7.356	374	25.2		7.356	76.5	65.5		7.356	744	39.8		7.356	74.9	50.1		7.356	867.7	0.6				7.356	57.2	51.5		7.356	258.7	12.8		7.356	40.5	56.5		7.356	158.2	16.4		7.356	72.9	42		7.356	38.7	44.4
	7.36	112.2	69		7.36	375.4	24.9		7.36	77.3	65.5		7.36	742.9	40		7.36	75.7	50		7.36	867.1	0.5				7.36	58	51.5		7.36	260	12.8		7.36	41.2	56.5		7.36	159.4	16.3		7.36	73.9	42		7.36	39.5	44.4
	7.364	113.1	69		7.364	376.8	24.6		7.364	78.1	65.5		7.364	741.9	40.2		7.364	76.5	50		7.364	866.4	0.5				7.364	58.9	51.4		7.364	261.2	12.7		7.364	42	56.5		7.364	160.5	16.2		7.364	74.8	41.9		7.364	40.2	44.3
	7.368	114	68.9		7.368	378.2	24.4		7.368	79	65.5		7.368	740.8	40.3		7.368	77.3	50		7.368	865.8	0.5				7.368	59.8	51.4		7.368	262.4	12.7		7.368	42.8	56.4		7.368	161.7	16.2		7.368	75.8	41.9		7.368	41	44.3
	7.372	115	68.9		7.372	379.5	24.2		7.372	79.8	65.5		7.372	739.7	40.5		7.372	78.1	50		7.372	865.1	0.5				7.372	60.7	51.3		7.372	263.6	12.7		7.372	43.5	56.4		7.372	162.9	16.1		7.372	76.7	41.7		7.372	41.7	44.3
	7.376	115.9	68.9		7.376	380.9	24.1		7.376	80.6	65.5		7.376	738.7	40.6		7.376	79	50		7.376	864.4	0.5				7.376	61.6	51.3		7.376	264.9	12.6		7.376	44.3	56.4		7.376	164.1	16		7.376	77.7	41.6		7.376	42.5	44.2
	7.38	116.9	68.9		7.38	382.3	24.1		7.38	81.4	65.4		7.38	737.6	40.8		7.38	79.8	50		7.38	863.8	0.6				7.38	62.4	51.2		7.38	266.1	12.6		7.38	45.1	56.4		7.38	165.3	15.9		7.38	78.7	41.5		7.38	43.3	44.1
	7.384	117.8	68.8		7.384	383.7	24		7.384	82.3	65.4		7.384	736.6	41		7.384	80.6	50		7.384	863.1	0.6				7.384	63.3	51.2		7.384	267.3	12.5		7.384	45.9	56.4		7.384	166.5	15.8		7.384	79.6	41.3		7.384	44.1	44
	7.388	118.8	68.8		7.388	385.1	24		7.388	83.1	65.4		7.388	735.5	41.3		7.388	81.4	49.9		7.388	862.4	0.6				7.388	64.2	51.1		7.388	268.5	12.4		7.388	46.7	56.4		7.388	167.7	15.7		7.388	80.6	41.2		7.388	44.8	44
	7.392	119.7	68.7		7.392	386.5	24		7.392	83.9	65.4		7.392	734.4	41.6		7.392	82.2	49.9		7.392	861.8	0.7				7.392	65.1	51.1		7.392	269.7	12.3		7.392	47.5	56.4		7.392	168.9	15.5		7.392	81.6	41.1		7.392	45.6	43.9
	7.396	120.7	68.7		7.396	387.9	24		7.396	84.8	65.3		7.396	733.3	42		7.396	83	49.9		7.396	861.1	0.7				7.396	66	51		7.396	270.9	12.2		7.396	48.3	56.4		7.396	170.1	15.4		7.396	82.6	41		7.396	46.4	43.8
	7.4	121.7	68.6		7.4	389.3	23.9		7.4	85.6	65.3		7.4	732.3	42.6		7.4	83.8	49.8		7.4	860.4	0.8				7.4	66.9	51		7.4	272.1	12.2		7.4	49.1	56.3		7.4	171.3	15.2		7.4	83.5	40.8		7.4	47.2	43.7
	7.404	122.6	68.5		7.404	390.7	23.9		7.404	86.4	65.3		7.404	731.2	43.1		7.404	84.6	49.7		7.404	859.7	0.9				7.404	67.8	50.9		7.404	273.4	12.1		7.404	49.9	56.3		7.404	172.5	15.1		7.404	84.5	40.6		7.404	48	43.6
	7.408	123.6	68.4		7.408	392.1	23.8		7.408	87.3	65.3		7.408	730.1	43.6		7.408	85.5	49.6		7.408	859	0.9				7.408	68.8	50.9		7.408	274.6	12		7.408	50.8	56.2		7.408	173.7	15		7.408	85.5	40.5		7.408	48.8	43.6
	7.412	124.6	68.3		7.412	393.5	23.8		7.412	88.1	65.3		7.412	729	44		7.412	86.3	49.4		7.412	858.3	0.9				7.412	69.7	50.8		7.412	275.8	11.9		7.412	51.6	56.1		7.412	174.9	14.9		7.412	86.5	40.2		7.412	49.7	43.5
	7.416	125.5	68.2		7.416	394.9	23.6		7.416	89	65.3		7.416	727.9	44.2		7.416	87.1	49.3		7.416	857.6	0.9				7.416	70.6	50.7		7.416	277	11.9		7.416	52.4	55.9		7.416	176.1	14.8		7.416	87.5	39.9		7.416	50.5	43.5
	7.42	126.5	68.2		7.42	396.3	23.5		7.42	89.8	65.3		7.42	726.8	44.5		7.42	87.9	49.2		7.42	856.9	0.8				7.42	71.5	50.7		7.42	278.2	11.8		7.42	53.3	55.8		7.42	177.2	14.7		7.42	88.5	39.5		7.42	51.3	43.4
	7.424	127.5	68.1		7.424	397.7	23.4		7.424	90.7	65.3		7.424	725.7	44.6		7.424	88.8	49		7.424	856.2	0.9				7.424	72.4	50.6		7.424	279.4	11.7		7.424	54.1	55.6		7.424	178.5	14.5		7.424	89.5	38.9		7.424	52.1	43.4
	7.428	128.5	68		7.428	399.1	23.2		7.428	91.6	65.2		7.428	724.6	44.8		7.428	89.6	48.9		7.428	855.5	0.9				7.428	73.4	50.6		7.428	280.6	11.7		7.428	55	55.4		7.428	179.7	14.3		7.428	90.5	38.2		7.428	53	43.3
	7.432	129.5	68		7.432	400.5	23.1		7.432	92.4	65.2		7.432	723.5	44.9		7.432	90.5	48.7		7.432	854.8	0.9				7.432	74.3	50.5		7.432	281.8	11.6		7.432	55.8	55.2		7.432	180.9	14		7.432	91.5	37.3		7.432	53.8	43.3
	7.436	130.4	67.9		7.436	401.9	23		7.436	93.3	65.2		7.436	722.4	45.1		7.436	91.3	48.6		7.436	854.1	0.9				7.436	75.2	50.5		7.436	283	11.5		7.436	56.7	55		7.436	182.1	13.7		7.436	92.5	36.4		7.436	54.6	43.3
	7.44	131.4	67.8		7.44	403.3	22.8		7.44	94.2	65.2		7.44	721.3	45.2		7.44	92.2	48.5		7.44	853.4	0.9				7.44	76.2	50.5		7.44	284.2	11.4		7.44	57.6	54.9		7.44	183.3	13.4		7.44	93.5	35.5		7.44	55.5	43.2
	7.444	132.4	67.8		7.444	404.7	22.6		7.444	95	65.2		7.444	720.2	45.4		7.444	93	48.3		7.444	852.7	0.9				7.444	77.1	50.4		7.444	285.4	11.3		7.444	58.4	54.7		7.444	184.5	13		7.444	94.6	34.7		7.444	56.3	43.2
	7.448	133.4	67.7		7.448	406.2	22.4		7.448	95.9	65.2		7.448	719.1	45.6		7.448	93.9	48.2		7.448	852	0.9				7.448	78.1	50.4		7.448	286.6	11.2		7.448	59.3	54.6		7.448	185.7	12.5		7.448	95.6	33.9		7.448	57.2	43.1
	7.452	134.4	67.7		7.452	407.6	22.2		7.452	96.8	65.2		7.452	718	45.8		7.452	94.8	48.1		7.452	851.3	0.9				7.452	79	50.3		7.452	287.8	11.1		7.452	60.1	54.5		7.452	186.9	12		7.452	96.6	33.2		7.452	58	43.1
	7.456	135.4	67.6		7.456	409	21.9		7.456	97.7	65.1		7.456	716.8	45.9		7.456	95.6	47.9		7.456	850.5	0.8				7.456	80	50.3		7.456	289	10.9		7.456	61	54.5		7.456	188.1	11.6		7.456	97.6	32.5		7.456	58.9	43
	7.46	136.4	67.5		7.46	410.4	21.6		7.46	98.6	65.1		7.46	715.7	46.1		7.46	96.5	47.8		7.46	849.8	0.8				7.46	80.9	50.2		7.46	290.1	10.7		7.46	61.9	54.4		7.46	189.3	11.2		7.46	98.6	31.8		7.46	59.7	43
	7.464	137.4	67.4		7.464	411.8	21.1		7.464	99.5	65.1		7.464	714.6	46.2		7.464	97.4	47.7		7.464	849.1	0.8				7.464	81.9	50.2		7.464	291.3	10.6		7.464	62.8	54.3		7.464	190.5	10.8		7.464	99.7	31.2		7.464	60.6	42.9
	7.468	138.4	67.3		7.468	413.3	20.5		7.468	100.3	65.1		7.468	713.5	46.4		7.468	98.3	47.5		7.468	848.3	0.8				7.468	82.8	50.1		7.468	292.5	10.4		7.468	63.7	54.3		7.468	191.8	10.5		7.468	100.7	30.7		7.468	61.5	42.9
	7.472	139.4	67.2		7.472	414.7	19.8		7.472	101.2	65.1		7.472	712.4	46.6		7.472	99.2	47.5		7.472	847.6	0.8				7.472	83.8	50.1		7.472	293.7	10.2		7.472	64.6	54.3		7.472	193	10.3		7.472	101.8	30.1		7.472	62.3	42.8
	7.476	140.4	67.2		7.476	416.1	19		7.476	102.1	65		7.476	711.2	46.8		7.476	100.1	47.4		7.476	846.9	0.8				7.476	84.8	50		7.476	294.8	10		7.476	65.5	54.3		7.476	194.2	10.1		7.476	102.9	29.6		7.476	63.2	42.7
	7.48	141.4	67.1		7.48	417.5	18.3		7.48	103	65		7.48	710.1	47		7.48	100.9	47.3		7.48	846.2	0.8				7.48	85.7	49.9		7.48	296	9.8		7.48	66.3	54.3		7.48	195.4	9.9		7.48	103.9	29.2		7.48	64.1	42.6
	7.484	142.4	67		7.484	418.9	17.6		7.484	103.9	65		7.484	708.9	47.2		7.484	101.8	47.3		7.484	845.5	0.8				7.484	86.7	49.9		7.484	297.2	9.6		7.484	67.3	54.2		7.484	196.6	9.7		7.484	104.9	28.8		7.484	65	42.5
	7.488	143.5	66.9		7.488	420.4	17.2		7.488	104.8	65		7.488	707.8	47.3		7.488	102.7	47.3		7.488	844.7	0.8				7.488	87.7	49.8		7.488	298.4	9.5		7.488	68.2	54.2		7.488	197.8	9.4		7.488	106	28.6		7.488	65.9	42.3
	7.492	144.5	66.8		7.492	421.8	17		7.492	105.7	65		7.492	706.6	47.4		7.492	103.6	47.2		7.492	844	0.8				7.492	88.7	49.8		7.492	299.5	9.5		7.492	69.1	54.2		7.492	199	9.1		7.492	107	28.3		7.492	66.8	42.2
	7.496	145.5	66.6		7.496	423.2	16.9		7.496	106.6	64.9		7.496	705.5	47.5		7.496	104.6	47.2		7.496	843.2	0.8				7.496	89.7	49.7		7.496	300.7	9.4		7.496	70	54.2		7.496	200.2	8.9		7.496	108.1	28		7.496	67.7	42.1
	7.5	146.5	66.4		7.5	424.6	16.8		7.5	107.5	64.9		7.5	704.3	47.7		7.5	105.5	47.2		7.5	842.5	0.8				7.5	90.7	49.6		7.5	301.8	9.4		7.5	70.9	54.2		7.5	201.4	8.6		7.5	109.2	27.6		7.5	68.6	42
	7.504	147.5	66.2		7.504	426.1	16.7		7.504	108.5	64.9		7.504	703.2	47.8		7.504	106.4	47.1		7.504	841.7	0.8				7.504	91.7	49.6		7.504	303	9.4		7.504	71.8	54.2		7.504	202.6	8.4		7.504	110.2	27.3		7.504	69.5	41.8
	7.508	148.6	65.8		7.508	427.5	16.7		7.508	109.4	64.9		7.508	702	47.9		7.508	107.3	47		7.508	840.9	0.7				7.508	92.7	49.5		7.508	304.1	9.3		7.508	72.8	54.1		7.508	203.8	8.2		7.508	111.3	26.9		7.508	70.4	41.7
	7.512	149.6	65.5		7.512	428.9	16.6		7.512	110.3	64.8		7.512	700.9	48		7.512	108.3	46.8		7.512	840.2	0.7				7.512	93.7	49.4		7.512	305.3	9.3		7.512	73.7	54.1		7.512	205	8		7.512	112.3	26.5		7.512	71.3	41.5
	7.516	150.6	65		7.516	430.3	16.4		7.516	111.2	64.8		7.516	699.7	48		7.516	109.2	46.5		7.516	839.4	0.7				7.516	94.7	49.3		7.516	306.4	9.2		7.516	74.6	54.1		7.516	206.2	7.9		7.516	113.4	26		7.516	72.2	41.4
	7.52	151.6	64.6		7.52	431.7	16.3		7.52	112.1	64.7		7.52	698.5	48.1		7.52	110.1	46.2		7.52	838.7	0.7				7.52	95.8	49.2		7.52	307.6	9.2		7.52	75.5	54		7.52	207.4	7.8		7.52	114.5	25.5		7.52	73.2	41.3
	7.524	152.7	64.1		7.524	433.2	16.1		7.524	113	64.6		7.524	697.4	48.2		7.524	111.1	45.8		7.524	837.9	0.8				7.524	96.8	49		7.524	308.7	9.1		7.524	76.5	53.9		7.524	208.7	7.8		7.524	115.5	25		7.524	74.1	41.2
	7.528	153.7	63.7		7.528	434.6	16		7.528	113.9	64.5		7.528	696.2	48.2		7.528	112	45.5		7.528	837.1	0.8				7.528	97.8	48.8		7.528	309.9	8.9		7.528	77.4	53.9		7.528	209.9	7.8		7.528	116.6	24.5		7.528	75	41.1
	7.532	154.7	63.4		7.532	436	15.8		7.532	114.9	64.4		7.532	695	48.3		7.532	112.9	45.2		7.532	836.3	0.8				7.532	98.8	48.6		7.532	311	8.8		7.532	78.4	53.8		7.532	211.1	7.8		7.532	117.7	23.9		7.532	76	41
	7.536	155.8	63.2		7.536	437.4	15.7		7.536	115.8	64.3		7.536	693.9	48.4		7.536	113.9	45		7.536	835.6	0.8				7.536	99.9	48.4		7.536	312.1	8.7		7.536	79.3	53.7		7.536	212.3	7.8		7.536	118.8	23.3		7.536	77	40.9
	7.54	156.8	63		7.54	438.8	15.7		7.54	116.7	64.2		7.54	692.7	48.4		7.54	114.8	44.8		7.54	834.8	0.8				7.54	100.9	48.1		7.54	313.3	8.6		7.54	80.2	53.6		7.54	213.5	7.7		7.54	119.8	22.6		7.54	78	40.8
	7.544	157.9	62.9		7.544	440.3	15.6		7.544	117.6	64.2		7.544	691.5	48.5		7.544	115.8	44.6		7.544	834	0.8				7.544	102	47.8		7.544	314.4	8.5		7.544	81.2	53.6		7.544	214.7	7.6		7.544	120.9	22.1		7.544	78.9	40.6
	7.548	158.9	62.8		7.548	441.7	15.6		7.548	118.6	64.1		7.548	690.3	48.6		7.548	116.7	44.5		7.548	833.2	0.8				7.548	103	47.6		7.548	315.5	8.5		7.548	82.1	53.5		7.548	216	7.5		7.548	122	21.5		7.548	79.9	40.4
	7.552	160	62.7		7.552	443.1	15.5		7.552	119.5	64.1		7.552	689.2	48.7		7.552	117.7	44.3		7.552	832.4	0.8				7.552	104.1	47.3		7.552	316.7	8.4		7.552	83.1	53.5		7.552	217.2	7.3		7.552	123.1	21		7.552	80.9	40.2
	7.556	161.1	62.6		7.556	444.5	15.4		7.556	120.5	64		7.556	688	48.8		7.556	118.6	44.2		7.556	831.6	0.8				7.556	105.2	47		7.556	317.8	8.4		7.556	84.1	53.4		7.556	218.5	7.2		7.556	124.2	20.5		7.556	81.8	39.9
	7.56	162.1	62.5		7.56	446	15.4		7.56	121.4	64		7.56	686.8	48.8		7.56	119.6	44.1		7.56	830.8	0.8				7.56	106.2	46.7		7.56	318.9	8.4		7.56	85.1	53.3		7.56	219.7	7		7.56	125.3	20.1		7.56	82.8	39.5
	7.564	163.2	62.4		7.564	447.4	15.3		7.564	122.4	63.9		7.564	685.6	48.9		7.564	120.6	44		7.564	830	0.8				7.564	107.3	46.5		7.564	320.1	8.4		7.564	86	53.2		7.564	220.9	6.8		7.564	126.4	19.7		7.564	83.8	39.1
	7.568	164.3	62.2		7.568	448.8	15.2		7.568	123.3	63.9		7.568	684.5	48.9		7.568	121.5	43.9		7.568	829.2	0.9				7.568	108.4	46.1		7.568	321.2	8.4		7.568	87	53.1		7.568	222.2	6.7		7.568	127.5	19.2		7.568	84.8	38.7
	7.572	165.4	62.1		7.572	450.3	15		7.572	124.3	63.8		7.572	683.3	49		7.572	122.5	43.8		7.572	828.3	0.9				7.572	109.4	45.8		7.572	322.3	8.3		7.572	88	52.9		7.572	223.4	6.5		7.572	128.7	18.7		7.572	85.8	38.3
	7.576	166.4	61.9		7.576	451.7	14.9		7.576	125.3	63.6		7.576	682.1	49		7.576	123.5	43.7		7.576	827.5	1				7.576	110.5	45.5		7.576	323.4	8.2		7.576	89	52.8		7.576	224.6	6.4		7.576	129.8	18.3		7.576	86.7	37.9
	7.58	167.5	61.8		7.58	453.1	14.8		7.58	126.2	63.5		7.58	680.9	49.1		7.58	124.4	43.7		7.58	826.7	1.1				7.58	111.6	45.3		7.58	324.6	8.2		7.58	90	52.7		7.58	225.9	6.3		7.58	130.9	17.8		7.58	87.7	37.5
	7.584	168.6	61.7		7.584	454.6	14.7		7.584	127.2	63.2		7.584	679.7	49.1		7.584	125.4	43.6		7.584	825.9	1.2				7.584	112.7	45.1		7.584	325.7	8.1		7.584	91	52.5		7.584	227.1	6.1		7.584	132	17.5		7.584	88.7	37.1
	7.588	169.7	61.7		7.588	456	14.7		7.588	128.1	63		7.588	678.5	49.2		7.588	126.4	43.6		7.588	825.1	1.3				7.588	113.8	44.9		7.588	326.8	8		7.588	92.1	52.4		7.588	228.3	5.9		7.588	133.1	17.2		7.588	89.7	36.7
	7.592	170.8	61.6		7.592	457.4	14.7		7.592	129.1	62.8		7.592	677.3	49.2		7.592	127.4	43.5		7.592	824.2	1.5				7.592	114.8	44.7		7.592	327.9	7.9		7.592	93.1	52.3		7.592	229.6	5.6		7.592	134.3	17		7.592	90.7	36.3
	7.596	171.8	61.6		7.596	458.8	14.6		7.596	130.1	62.7		7.596	676.1	49.2		7.596	128.4	43.4		7.596	823.4	1.7				7.596	115.9	44.5		7.596	329.1	7.8		7.596	94.1	52.2		7.596	230.8	5.4		7.596	135.4	16.8		7.596	91.8	35.8
	7.6	172.9	61.5		7.6	460.2	14.6		7.6	131.1	62.5		7.6	675	49.3		7.6	129.3	43.4		7.6	822.6	2				7.6	117	44.2		7.6	330.2	7.8		7.6	95.1	52.1		7.6	232.1	5.2		7.6	136.6	16.7		7.6	92.8	35.3
	7.604	174	61.5		7.604	461.6	14.6		7.604	132.1	62.3		7.604	673.8	49.4		7.604	130.3	43.2		7.604	821.7	2.2				7.604	118.1	43.8		7.604	331.3	7.8		7.604	96.2	52		7.604	233.3	5		7.604	137.7	16.5		7.604	93.8	34.7
	7.608	175.1	61.4		7.608	463.1	14.5		7.608	133.1	62.2		7.608	672.6	49.4		7.608	131.3	43.1		7.608	820.9	2.5				7.608	119.2	43.2		7.608	332.4	7.8		7.608	97.2	51.9		7.608	234.5	4.9		7.608	138.9	16.4		7.608	94.8	34.1
	7.612	176.2	61.2		7.612	464.5	14.4		7.612	134.1	62		7.612	671.4	49.4		7.612	132.3	43		7.612	820.1	2.8				7.612	120.3	42.4		7.612	333.5	7.7		7.612	98.2	51.7		7.612	235.8	4.7		7.612	140	16.2		7.612	95.8	33.6
	7.616	177.4	61		7.616	465.9	14.3		7.616	135.1	61.9		7.616	670.2	49.4		7.616	133.3	42.9		7.616	819.2	3.1				7.616	121.4	41.3		7.616	334.6	7.7		7.616	99.3	51.6		7.616	237	4.6		7.616	141.2	16		7.616	96.9	33.1
	7.62	178.5	60.7		7.62	467.3	14.2		7.62	136.1	61.7		7.62	669	49.5		7.62	134.3	42.8		7.62	818.3	3.5				7.62	122.5	40		7.62	335.7	7.6		7.62	100.3	51.5		7.62	238.2	4.5		7.62	142.3	15.7		7.62	97.9	32.7
	7.624	179.6	60.4		7.624	468.7	14		7.624	137.1	61.6		7.624	667.8	49.5		7.624	135.3	42.8		7.624	817.5	3.8				7.624	123.6	38.5		7.624	336.7	7.6		7.624	101.4	51.4		7.624	239.5	4.4		7.624	143.5	15.3		7.624	98.9	32.5
	7.628	180.7	60		7.628	470.1	13.9		7.628	138.1	61.5		7.628	666.5	49.5		7.628	136.3	42.7		7.628	816.6	4.2				7.628	124.7	37.3		7.628	337.8	7.5		7.628	102.4	51.3		7.628	240.7	4.3		7.628	144.7	14.8		7.628	99.9	32.2
	7.632	181.8	59.7		7.632	471.6	13.8		7.632	139.1	61.4		7.632	665.3	49.6		7.632	137.3	42.7		7.632	815.7	4.7				7.632	125.8	36.3		7.632	338.9	7.4		7.632	103.5	51.1		7.632	241.9	4.2		7.632	145.8	14.2		7.632	100.9	32
	7.636	182.9	59.4		7.636	473	13.7		7.636	140.1	61.3		7.636	664.1	49.6		7.636	138.3	42.7		7.636	814.8	5.3				7.636	126.9	35.7		7.636	339.9	7.4		7.636	104.6	50.9		7.636	243.2	4.1		7.636	147	13.7		7.636	102	31.7
	7.64	184	59.2		7.64	474.4	13.6		7.64	141.2	61.2		7.64	662.9	49.7		7.64	139.3	42.7		7.64	814	6.1				7.64	128	35.4		7.64	341	7.3		7.64	105.6	50.6		7.64	244.4	4.1		7.64	148.1	13.1		7.64	103	31.3
	7.644	185.2	59.1		7.644	475.8	13.5		7.644	142.2	61.1		7.644	661.7	49.8		7.644	140.3	42.7		7.644	813.1	7				7.644	129.1	35.2		7.644	342.1	7.3		7.644	106.7	50.3		7.644	245.6	4		7.644	149.3	12.6		7.644	104.1	30.8
	7.648	186.3	58.9		7.648	477.3	13.4		7.648	143.2	61.1		7.648	660.5	49.9		7.648	141.3	42.6		7.648	812.2	7.9				7.648	130.3	35.1		7.648	343.1	7.2		7.648	107.7	49.9		7.648	246.8	4		7.648	150.5	12.1		7.648	105.1	30.3
	7.652	187.4	58.8		7.652	478.7	13.3		7.652	144.2	61		7.652	659.3	50		7.652	142.3	42.5		7.652	811.3	8.6				7.652	131.4	35		7.652	344.2	7.2		7.652	108.8	49.4		7.652	248.1	3.9		7.652	151.6	11.7		7.652	106.1	29.7
	7.656	188.6	58.7		7.656	480.1	13.2		7.656	145.2	61		7.656	658	50.1		7.656	143.3	42.4		7.656	810.4	9.2				7.656	132.5	34.9		7.656	345.2	7.1		7.656	109.9	48.8		7.656	249.3	3.9		7.656	152.8	11.3		7.656	107.2	29
	7.66	189.7	58.6		7.66	481.6	13.1		7.66	146.3	61		7.66	656.8	50.2		7.66	144.3	42.3		7.66	809.5	9.6				7.66	133.6	34.7		7.66	346.2	7.1		7.66	111	48.2		7.66	250.5	3.8		7.66	154	11		7.66	108.3	28.4
	7.664	190.8	58.5		7.664	483	13		7.664	147.3	61		7.664	655.6	50.2		7.664	145.4	42.1		7.664	808.6	10				7.664	134.7	34.4		7.664	347.3	7.1		7.664	112	47.6		7.664	251.8	3.7		7.664	155.1	10.8		7.664	109.3	27.9
	7.668	192	58.3		7.668	484.5	12.8		7.668	148.3	60.9		7.668	654.4	50.2		7.668	146.4	41.9		7.668	807.7	10.3				7.668	135.9	33.9		7.668	348.3	7		7.668	113.1	47		7.668	253	3.6		7.668	156.3	10.6		7.668	110.4	27.5
	7.672	193.1	58.2		7.672	485.9	12.7		7.672	149.4	60.8		7.672	653.1	50.3		7.672	147.4	41.8		7.672	806.9	10.7				7.672	137	33.2		7.672	349.4	7		7.672	114.2	46.5		7.672	254.2	3.6		7.672	157.5	10.5		7.672	111.4	27.2
	7.676	194.3	58		7.676	487.3	12.5		7.676	150.4	60.7		7.676	651.9	50.3		7.676	148.4	41.6		7.676	806	11.2				7.676	138.1	32.5		7.676	350.4	7		7.676	115.3	46		7.676	255.4	3.5		7.676	158.7	10.4		7.676	112.5	27
	7.68	195.4	57.9		7.68	488.8	12.3		7.68	151.4	60.5		7.68	650.6	50.3		7.68	149.5	41.4		7.68	805.1	11.7				7.68	139.2	31.9		7.68	351.4	6.9		7.68	116.3	45.6		7.68	256.6	3.5		7.68	159.8	10.3		7.68	113.6	26.8
	7.684	196.6	57.7		7.684	490.2	12.1		7.684	152.5	60.3		7.684	649.4	50.4		7.684	150.5	41.2		7.684	804.2	12.3				7.684	140.4	31.5		7.684	352.4	6.9		7.684	117.4	45.1		7.684	257.8	3.5		7.684	161	10.2		7.684	114.6	26.6
	7.688	197.7	57.5		7.688	491.6	12		7.688	153.5	60		7.688	648.1	50.4		7.688	151.5	41		7.688	803.3	12.9				7.688	141.5	31.2		7.688	353.5	6.9		7.688	118.5	44.6		7.688	259	3.4		7.688	162.2	10.1		7.688	115.7	26.4
	7.692	198.9	57.3		7.692	493.1	11.8		7.692	154.6	59.8		7.692	646.9	50.4		7.692	152.6	40.8		7.692	802.3	13.5				7.692	142.6	31		7.692	354.5	6.8		7.692	119.6	44.1		7.692	260.2	3.4		7.692	163.4	10		7.692	116.8	26.2
	7.696	200	57.1		7.696	494.6	11.7		7.696	155.6	59.7		7.696	645.7	50.5		7.696	153.6	40.6		7.696	801.4	14.1				7.696	143.8	30.8		7.696	355.5	6.7		7.696	120.7	43.4		7.696	261.4	3.4		7.696	164.5	9.9		7.696	117.9	26
	7.7	201.2	57		7.7	496	11.6		7.7	156.7	59.6		7.7	644.4	50.6		7.7	154.7	40.4		7.7	800.5	14.5				7.7	144.9	30.6		7.7	356.5	6.6		7.7	121.8	42.8		7.7	262.6	3.4		7.7	165.7	9.8		7.7	119	25.7
	7.704	202.3	56.8		7.704	497.5	11.5		7.704	157.7	59.5		7.704	643.1	50.6		7.704	155.7	40.2		7.704	799.6	14.8				7.704	146.1	30.3		7.704	357.5	6.5		7.704	122.9	42		7.704	263.8	3.4		7.704	166.9	9.6		7.704	120.1	25.3
	7.708	203.5	56.7		7.708	498.9	11.5		7.708	158.8	59.5		7.708	641.9	50.6		7.708	156.8	40		7.708	798.7	15				7.708	147.2	30.1		7.708	358.5	6.4		7.708	124	41.2		7.708	265	3.4		7.708	168	9.5		7.708	121.2	25
	7.712	204.6	56.6		7.712	500.3	11.5		7.712	159.8	59.5		7.712	640.6	50.6		7.712	157.8	39.8		7.712	797.8	15.2				7.712	148.4	29.8		7.712	359.5	6.3		7.712	125.1	40.5		7.712	266.2	3.3		7.712	169.2	9.4		7.712	122.3	24.6
	7.716	205.8	56.4		7.716	501.8	11.5		7.716	160.9	59.4		7.716	639.4	50.7		7.716	158.9	39.7		7.716	796.8	15.4				7.716	149.5	29.5		7.716	360.4	6.3		7.716	126.2	39.8		7.716	267.4	3.3		7.716	170.4	9.3		7.716	123.4	24.3
	7.72	206.9	56.3		7.72	503.2	11.5		7.72	162	59.4		7.72	638.1	50.7		7.72	160	39.6		7.72	795.9	15.6				7.72	150.7	29.2		7.72	361.4	6.2		7.72	127.3	39.2		7.72	268.6	3.3		7.72	171.6	9.2		7.72	124.5	24.1
	7.724	208.1	56.1		7.724	504.7	11.5		7.724	163	59.3		7.724	636.9	50.7		7.724	161	39.6		7.724	795	16				7.724	151.9	28.9		7.724	362.4	6.1		7.724	128.4	38.7		7.724	269.8	3.3		7.724	172.7	9.1		7.724	125.6	23.8
	7.728	209.3	55.8		7.728	506.1	11.5		7.728	164.1	59.2		7.728	635.6	50.7		7.728	162.1	39.5		7.728	794.1	16.5				7.728	153	28.7		7.728	363.3	6		7.728	129.5	38.1		7.728	271	3.3		7.728	173.9	9		7.728	126.7	23.4
	7.732	210.5	55.6		7.732	507.6	11.5		7.732	165.2	59.1		7.732	634.3	50.7		7.732	163.2	39.5		7.732	793.1	17.2				7.732	154.2	28.4		7.732	364.3	5.9		7.732	130.6	37.5		7.732	272.2	3.2		7.732	175.1	9		7.732	127.8	23.1
	7.736	211.6	55.5		7.736	509	11.5		7.736	166.3	59		7.736	633	50.7		7.736	164.2	39.4		7.736	792.2	18				7.736	155.3	28.2		7.736	365.2	5.9		7.736	131.7	36.9		7.736	273.4	3.2		7.736	176.3	8.9		7.736	128.9	22.7
	7.74	212.8	55.4		7.74	510.4	11.4		7.74	167.3	58.8		7.74	631.8	50.7		7.74	165.3	39.3		7.74	791.3	18.8				7.74	156.5	28		7.74	366.2	5.8		7.74	132.8	36.3		7.74	274.6	3.1		7.74	177.5	8.8		7.74	130.1	22.2
	7.744	214	55.4		7.744	511.9	11.4		7.744	168.4	58.6		7.744	630.5	50.7		7.744	166.4	39.1		7.744	790.3	19.5				7.744	157.7	27.8		7.744	367.1	5.8		7.744	134	35.6		7.744	275.8	3.1		7.744	178.7	8.7		7.744	131.2	21.7
	7.748	215.2	55.3		7.748	513.3	11.4		7.748	169.5	58.4		7.748	629.2	50.7		7.748	167.5	38.9		7.748	789.4	20.1				7.748	158.9	27.7		7.748	368	5.7		7.748	135.1	34.8		7.748	277	3		7.748	179.9	8.7		7.748	132.3	21
	7.752	216.3	55.3		7.752	514.8	11.3		7.752	170.6	58.2		7.752	627.9	50.7		7.752	168.6	38.5		7.752	788.5	20.7				7.752	160.1	27.5		7.752	369	5.7		7.752	136.2	34.1		7.752	278.2	3		7.752	181.1	8.6		7.752	133.4	20.3
	7.756	217.5	55.3		7.756	516.2	11.2		7.756	171.7	58		7.756	626.6	50.7		7.756	169.7	38.1		7.756	787.5	21.3				7.756	161.3	27.4		7.756	369.9	5.6		7.756	137.4	33.3		7.756	279.4	3		7.756	182.3	8.5		7.756	134.6	19.6
	7.76	218.7	55.3		7.76	517.7	11.1		7.76	172.8	57.8		7.76	625.4	50.7		7.76	170.8	37.6		7.76	786.6	21.9				7.76	162.4	27.3		7.76	370.8	5.6		7.76	138.5	32.6		7.76	280.6	2.9		7.76	183.5	8.5		7.76	135.7	18.9
	7.764	219.9	55.3		7.764	519.1	10.9		7.764	173.9	57.6		7.764	624.1	50.7		7.764	171.9	37.2		7.764	785.6	22.5				7.764	163.6	27.1		7.764	371.7	5.6		7.764	139.6	32		7.764	281.8	2.9		7.764	184.7	8.3		7.764	136.9	18.2
	7.768	221.1	55.2		7.768	520.6	10.7		7.768	175	57.3		7.768	622.8	50.7		7.768	173	36.9		7.768	784.7	23.2				7.768	164.8	26.9		7.768	372.7	5.6		7.768	140.8	31.7		7.768	283	2.9		7.768	185.9	8.2		7.768	138	17.6
[truncated: 48,372 more rows]

## Sheet: Aura 1862+
VT=1000ml	Ventilator off												Ventilator on													VT=450ml	Ventilator off												Ventilator on
[truncated: 50,317 more rows]

## Sheet: Aura 1872V+
VT=1000ml	Ventilator off												Ventilator on													VT=450ml	Ventilator off												Ventilator on
[truncated: 50,317 more rows]

[truncated: 4 more sheets: TY0929V, atemious pro, Aura 1863+, silv-Air 7312]
