# Supplementary material for: Effective volume of rebreathed air during breathing with facepieces increases with protection class and decreases with ambient airflow
Source: PLoS One. 2024 Mar 21;19(3):e0299919. doi: 10.1371/journal.pone.0299919 (PMC10956828; doi:10.1371/journal.pone.0299919)
Supplement: S4 File — (XLSX) [file pone.0299919.s004.xlsx]

## Sheet: Characteristics and discomfort
			facepieces	1	2	3	4
				Keine	MNS	FFP2	FFP3
								discomfort rating
								rest				pedalling				power [W]			VT error EIT-respData	Rest	Exercise
			sex	age	size [cm]	weigth [kg]		1	2	3	4	1	2	3	4
			f	23	181	67		0	3	4	1	0	3	5	7	60				0.996296	3.67425
			f	59	158	58		0	1	3	3	0.5	2	3	5	50				2.47747	1.38979
			m	49	169	84		0	3	5	4	3	4	5	4	85				2.20805	2.28177
			m	24	180	67		0	0	1	1	0	2	4	3	100				1.51195	2.99418
			f	24	176	73		0	0	2	3	1	1	4	6	100				1.75107	2.08859
			f	23	174	60		0	1	2	2	0	3	4	5	80				1.60581	7.9559
			m	24	185	75		0	1	3	6	0	2	5	6	100				1.64812	5.46307
			m	26	174	78		0	0	2	2	0	1	1	2	90				4.09402	3.52875
			f	24	178	74		0	0	3	5	0	1	4	6	80				1.39692	1.78306
			m	28	180	74		0	1	3	3	3	3	6	4	80				5.28951	2.97451
			m	24	190	77		0	1	2	4	0	1	3	5	90				4.8211	2.27416
			m	21	180	73		0	1	2	3	2	3	3	4	70				1.98041	1.74805
			f	22	161	58		0	2	2.5	3	2	5	4.5	4.5	65				1.27862	1.55351
			f	24	168	56		1	3	4	5	1	4	4.5	5.5	70				1.06888	2.05163
			f	24	170	62		0	1	3	2	0	2	4	6	70				1.29622	1.38302
			m	25	182	78		0	0	0	1	0	1	2	3	75				2.12066	6.11765
			m	23	180	72		0	1	2	2	1	3	3.5	6	95				6.85515	1.41478
			m	23	180	83		0	4	2	3	0	3	4.5	4	100				1.16882	1.15267
			m	21	185	59		0	1	2	4	1	2	2	5	80				1.02504	2.28708
			m	23	184	76		0	2	2	4	0	3	4	4	85				2.19024	5.73094
			f	23	175	62		0	1	0	0	0	1	2	1.5	85				1.15743	1.76719
			f	23	176	63		0	0	0.5	1.5	0	0.5	1	2	85				1.15375	1.02939
			f	24	177	59		0	0	1	2	0	2	3	4	75				1.47378	1.96363
																				1.15743	1.76719
																				1.15375	1.02939
																				1.47378	1.96363

## Sheet: Tidal volume
	heart rate [min-1]		rest					pedalling
		facepieces	1	2	3	4		1	2	3	4
			1431.85	1456.79	1121.27	1246.48		974.36	1228.53	1123	818.61
			554.6	408.34	623.36	506.14		488.73	670.86	901	915.09
			395.29	358.13	451.04	538.43		940.9	906.24	1198.1	1187.53
			811.35	808.26	651.93	740.78		1092.23	1201.2	1210.07	1370.89
			679.05	820.7	665.5	705.44		915.74	1227.67	1231.63	763.01
			390.87	395.91	346.72	479.6		1057.53	1155.03	1062.5	1285.59
			1232.69	1202	1349.32	1329.43		1072.49	1135.07	1560.68	1791.41
			1130.67	792.18	884.11	1010.41		1199.31	1153.44	1200.32	1362.09
			602.79	645.61	587.73	570.82		1383.45	1196.43	1211.39	1203.36
			538.39	601.6	844.59	692.61		1000.89	1034.87	1939.8	1217.43
			507.91	519.94	577.18	686.48		1355.44	1662.54	1521.17	1815.35
			857.58	719.59	1026.08	739.96		1219.39	1653.98	2470.46	1958.17
			599.28	862.3	665.76	743.2		963.41	1022.76	1437.95	1695.39
			638.23	732.51	614.04	769.67		1005.44	1010.08	1246.49	1408.41
			341.25	458.9	451.73	423.29		780.71	959.76	900.41	1046.83
			466.56	551.93	557.74	522.42		919.3	1053.04	970.18	1193.86
			649.84	505.49	526.95	529.54		1011.71	1263.08	1168.66	1332.37
			1515.94	1240.73	1366.73	1619.71		1080.32	1278.01	1805.67	2112.91
			501.55	484.3	483.97	535.33		820.26	922.39	1109.15	1078.28
			401.36	456.24	552.41	655.29		1085.51	1233.88	1290.11	1421.73
			537.28	574.55	673.34	771.61		1170.31	1112.8	1318.18	1290.1
			520.12	564.84	631.75	728.85		930.04	1114.18	1339.35	1282.27
			375.8	508.95	648.39	574.21		784.84	1018.53	977.29	932.5

## Sheet: Breathing frequency
	heart rate [min-1]		rest					pedalling
		facepieces	1	2	3	4		1	2	3	4
			10	9	13	10		25	22	22	35
			23	17	13	17		34	30	24	24
			17	19	18	20		32	37	31	35
			13	10	12	10		28	27	26	26
			11	11	11	13		16	13	14	23
			18	18	17	15		28	29	31	28
			4	5	5	5		21	20	19	18
			6	10	10	7		27	34	33	27
			16	13	15	15		22	28	26	28
			12	12	12	12		32	33	17	31
			18	17	17	15		28	27	26	22
			10	9	9	9		23	23	14	19
			13	11	12	13		30	33	21	21
			10	10	11	12		30	33	29	28
			17	17	18	17		32	30	31	26
			15	12	12	15		28	28	31	27
			15	17	15	18		35	26	38	30
			7	7	8	7		28	27	18	16
			11	18	12	16		36	39	37	33
			19	21	17	17		22	27	30	31
			10	11	10	12		20	23	18	22
			10	11	10	11		22	21	25	22
			18	20	17	19		37	30	40	40

## Sheet: heartrate
	heart rate [min-1]		rest					pedalling
		facepieces	1	2	3	4		1	2	3	4
			70	75	80	73		132	134	134	136
			72	65	68	67		141	133	138	142
			61	52	55	57		128	126	170	114
			52	52	52	56		145	138	150	156
			63	70	65	65		98	91	95	98
			51	53	51	57		120	129	130	132
			65	59	63	65		137	136	137	136
			70	67	72	65		132	130	132	129
			63	65	59	60		121	123	127	121
			69	76	70	71		126	142	135	136
			58	60	56	58		123	120	126	120
			76	72	80	73		132	144	140	146
			61	61	69	66		139	136	132	138
			64	62	68	63		146	150	146	143
			66	70	67	66		120	115	117	114
			88	78	83	80		143	139	131	158
			63	57	58	56		129	127	142	137
			62	55	57	63		123	133	134	129
			66	70	73	77		163	159	155	158
			57	56	58	55		115	123	121	124
			63	59	60	63		137	138	136	143
			74	77	76	77		144	148	152	148
			70	69	72	67		138	128	137	151

## Sheet: SpO2
	SpO2 [%]
		facepieces	1	2	3	4		1	2	3	4
			99	99	98	99		98	98	98	99
			98	98	98	97		97	98	98	98
			96	96	97	96		98	97	98	97
			99	97	97	97		97	96	97	97
			100	100	99	99		99	100	100	100
			100	100	100	100		99	99	99	99
			97	97	97	97		97	97	97	97
			98	97	97	98		97	97	96	96
			100	100	100	100		99	100	99	100
			97	97	99	97		98	99	97	99
			98	97	97	96		97	97	97	97
			100	99	100	99		98	99	98	99
			99	99	99	99		98	98	98	99
			100	100	100	99		99	99	99	99
			96	98	97	98		97	97	98	97
			98	98	98	98		97	97	97	97
			99	98	98	97		98	97	97	97
			99	97	98	99		98	97	97	97
			98	98	99	97		96	96	96	96
			98	97	97	97		97	96	96	97
			97	98	98	98		99	98	97	98
			97	97	97	97		97	97	97	97
			100	100	100	99		99	99	98	98

## Sheet: tcpCO2
	tcpCO2 [mmHg]		rest					pedalling
		facepieces	1	2	3	4		1	2	3	4
			31.7	30.7	33.6	33.6		37	37.9	36.6	37.9
			34	40	40.1	41.3		37.2	37.5	37.4	37.3
			38	38.8	38.6	39.4		37.4	38.4	38.4	39.8
			31.7	31.5	37.8	38.3		38.1	38.8	38.6	39.2
			35.6	37.8	37.5	38.5		36.5	36.5	37.8	37.9
			31	31	32.1	35		34.9	36.5	35.7	37.6
			39.9	40.9	40.9	41		41.7	41.2	41.4	39.3
			35.8	36.6	37.1	36		36.6	36.6	36.6	38.4
			32.6	34.5	34	35.5		36.5	36.7	36.5	36.9
			39.2	39.9	40.3	40.9		42.7	40	43.6	43.5
			35.6	38.7	40.9	41.4		44.7	46.1	42.6	45.6
			26.3	31	29.7	35.2		37.9	38.1	35.8	38.2
			32.5	33.1	33.5	33.7		32.5	32.9	34.9	34.1
			32.2	32.8	32.9	34.6		32.6	33.3	34.1	34.8
			39.3	39.2	39.6	40.6		37.2	38.7	37.9	38.8
			37.4	37.8	36.2	41.8		39.7	39.2	40.8	40.4
			31.9	32.1	36.4	37.9		35.7	37.5	37	38.5
			37.6	42	41.5	41.6		41.5	42	41.6	41.6
			40.4	41.9	40.2	43.1		36	36.4	40.3	40.9
			46.2	49.3	47.6	47.4		46.5	45	46.8	49.3
			37.4	37.6	37.1	38.5		37.5	36.3	39.6	38.8
			38.7	39.2	40.2	41.9		40.4	39.8	40.7	41.2
			33.9	34.3	35.3	34.5		34.7	39.2	37.8	37.9

## Sheet: blood pressures
	sys [mmHg]	rest						pedalling
		facepieces	1	2	3	4		1	2	3	4
			118	114	111	119		131	141	149	139
			121	140	135	137		143	171	151	150
			137	140	138	139		192	190	186	189
			117	113	116	115		143	145	135	141
			109	108	105	109		122	123	131	121
			108	109	115	106		119	137	139	147
			131	125	137	136		143	158	172	181
			124	117	116	116		154	128	142	155
			129	129	121	128		147	138	147	144
			120	122	115	120		143	134	143	151
			122	112	124	115		132	139	147	137
			120	114	123	118		152	156	158	139
			110	112	105	106		119	123	125	125
			89	101	99	101		117	112	115	126
			108	104	105	107		125	120	125	122
			132	129	133	130		148	147	146	155
			114	112	115	111		126	130	142	145
			122	121	122	125		172	163	147	155
			114	119	117	117		119	122	143	126
			118	113	112	115		130	132	134	135
			110	115	114	110		141	146	134	152
			120	119	118	118		140	152	159	174
			112	127	120	128		135	136	138	135
	mean [mmHg]	rest						pedalling
			89	86	80	89		116	81	98	85
			91	94	103	103		77	99	102	108
			109	118	109	111		111	100	94	93
			88	76	68	80		81	85	82	68
			80	87	75	86		86	84	106	86
			83	88	88	79		87	71	99	92
			77	79	91	98		89	97	100	94
			90	73	81	84		119	85	94	92
			109	91	90	97		93	93	99	106
			72	88	85	84		108	86	96	98
			83	83	94	84		87	82	93	89
			88	81	76	81		107	78	94	84
			79	81	74	75		76	70	83	77
			66	73	70	76		73	71	69	77
			81	75	76	83		88	92	81	84
			96	95	103	96		91	95	106	94
			84	83	85	73		89	87	92	95
			93	69	77	79		93	88	83	96
			79	79	77	84		74	72	81	85
			80	68	74	77		83	88	87	82
			74	87	83	80		87	77	88	79
			82	79	78	82		92	98	93	102
			88	91	83	98		94	102	89	90
	dia [mmHg]	rest						pedalling
			79	76	66	77		75	65	63	56
			73	77	78	82		65	83	78	67
			87	90	86	90		72	81	79	82
			66	62	57	58		47	39	48	46
			68	69	66	70		60	75	65	59
			72	79	75	72		73	55	62	72
			70	67	65	71		50	48	66	63
			68	62	70	71		68	74	78	80
			86	74	77	82		74	75	72	71
			62	65	68	65		73	67	60	77
			71	68	77	73		67	66	74	65
			68	68	67	67		65	53	62	63
			65	68	63	64		59	57	59	56
			57	60	56	68		50	46	46	63
			68	67	66	71		69	78	64	69
			85	80	86	83		72	78	90	71
			68	69	61	64		68	70	74	66
			56	57	58	58		75	61	58	68
			65	58	60	68		60	58	61	57
			67	59	62	68		74	65	64	66
			62	69	69	66		69	58	65	63
			66	69	64	67		70	75	72	76
			80	80	70	80		72	74	78	71

## Sheet: GainVT-EIT
				Gain			Error VT Resp vs VT EIT
				Rest	Exercise		Rest	Exercise
				6.9477	9.29836		0.996296	3.67425
				7.59991	7.39985		2.47747	1.38979
				5.85887	6.37322		2.20805	2.28177
				8.80699	9.07519		1.51195	2.99418
				9.66958	9.26615		1.75107	2.08859
				9.62002	9.9007		1.60581	7.9559
				6.12628	8.28135		1.64812	5.46307
				5.70384	6.50067		4.09402	3.52875
				8.11452	7.75668		1.39692	1.78306
				9.47826	8.39154		5.28951	2.97451
				6.61941	5.80233		4.8211	2.27416
				5.74917	6.19538		1.98041	1.74805
				11.4457	8.38853		1.27862	1.55351
				8.91642	9.90623		1.06888	2.05163
				12.8849	12.5389		1.29622	1.38302
				6.30122	5.57463		2.12066	6.11765
				9.78202	9.49046		6.85515	1.41478
				7.55315	7.89648		1.16882	1.15267
				6.59012	6.65234		2.19024	5.73094
				9.519	10.451		1.15743	1.76719
				11.2499	11.5489		1.15375	1.02939
				10.2023	8.89778		1.47378	1.96363

## Sheet: Tabelle1
Global Impedance		Rest								Pedalling
	Mask	1	2	3	4					1	2	3	4
		4164.66	2744.09	123.04	13770.1					10964.9	4134.37	4597.58	8737.65
		4121.3	2716.13	136.961	13670.8					11045.8	4112.6	4500.17	8610.1
		4075.42	2687.15	152.261	13565.9					11129	4095.48	4398.22	8473.08
		4026.92	2657.25	169.1	13455.7					11213.6	4083.99	4292.25	8326.55
		3975.71	2626.51	187.652	13340.6					11298.9	4079.11	4182.84	8170.54
		3921.7	2594.99	208.095	13221.1					11384.1	4081.81	4070.7	8005.18
		3864.84	2562.69	230.608	13097.4					11468.3	4092.98	3956.65	7830.7
		3805.08	2529.61	255.363	12969.9					11550.6	4113.49	3841.59	7647.47
		3742.44	2495.69	282.517	12839.3					11630.4	4144.11	3726.53	7455.93
		3676.93	2460.87	312.203	12705.8					11706.9	4185.53	3612.59	7256.68
		3608.64	2425.07	344.527	12570.1					11779.3	4238.34	3500.94	7050.41
		3537.68	2388.21	379.559	12432.5					11847	4303.01	3392.84	6837.94
		3464.22	2350.21	417.341	12293.7					11909.4	4379.89	3289.56	6620.19
		3388.46	2311	457.888	12154.1					11965.8	4469.23	3192.41	6398.2
		3310.67	2270.52	501.196	12014.3					12015.7	4571.16	3102.65	6173.11
		3231.12	2228.74	547.248	11874.8					12058.5	4685.73	3021.56	5946.14
		3150.11	2185.66	596.022	11736.2					12093.9	4812.87	2950.33	5718.61
		3067.95	2141.31	647.496	11598.9					12121.1	4952.42	2890.09	5491.87
		2984.97	2095.77	701.65	11463.4					12139.9	5104.14	2841.88	5267.33
		2901.47	2049.13	758.473	11330.2					12149.7	5267.73	2806.63	5046.44
		2817.76	2001.55	817.962	11199.5					12150	5442.81	2785.13	4830.62
		2734.16	1953.21	880.133	11071.8					12140.4	5628.95	2778.07	4621.32
		2650.97	1904.31	945.013	10947.3					12120.5	5825.69	2785.95	4419.93
		2568.5	1855.06	1012.65	10826.1					12090	6032.53	2809.15	4227.78
		2487.06	1805.66	1083.11	10708.4					12048.6	6248.9	2847.91	4046.16
		2406.96	1756.34	1156.48	10594					11996.1	6474.25	2902.3	3876.29
		2328.53	1707.29	1232.86	10483					11932.3	6707.94	2972.29	3719.31
		2252.07	1658.7	1312.33	10375					11857.1	6949.35	3057.71	3576.28
		2177.91	1610.77	1394.99	10269.8					11770.8	7197.78	3158.29	3448.19
		2106.37	1563.68	1480.91	10167					11673.3	7452.53	3273.65	3335.94
		2037.79	1517.63	1570.15	10066.3					11565.1	7712.85	3403.35	3240.38
		1972.45	1472.81	1662.76	9967.25					11446.5	7977.94	3546.85	3162.26
		1910.66	1429.41	1758.73	9869.32					11318	8246.97	3703.58	3102.23
		1852.68	1387.64	1858.05	9772.1					11180.1	8519.01	3872.93	3060.87
		1798.75	1347.71	1960.71	9675.17					11033.3	8793.12	4054.24	3038.65
		1749.06	1309.85	2066.64	9578.1					10878.4	9068.3	4246.85	3035.92
		1703.75	1274.29	2175.79	9480.53					10716	9343.52	4450.03	3052.93
		1662.92	1241.27	2288.09	9382.12					10546.8	9617.75	4663.09	3089.81
		1626.56	1211.03	2403.48	9282.62					10371.6	9889.94	4885.25	3146.59
		1594.64	1183.8	2521.89	9181.81					10190.9	10159.1	5115.77	3223.13
		1567.01	1159.83	2643.24	9079.57					10005.5	10424.1	5353.85	3319.19
		1543.47	1139.33	2767.45	8975.82					9816	10684.1	5598.67	3434.39
		1523.74	1122.52	2894.43	8870.56					9622.93	10938.1	5849.35	3568.2
		1507.51	1109.6	3024.06	8763.83					9426.85	11185.2	6105.01	3719.94
		1494.39	1100.71	3156.18	8655.68					9228.27	11424.5	6364.67	3888.83
		1483.97	1095.99	3290.64	8546.22					9027.63	11655.3	6627.36	4073.95
		1475.83	1095.49	3427.19	8435.54					8825.39	11876.8	6892.04	4274.3
		1469.53	1099.23	3565.57	8323.72					8621.94	12088.4	7157.69	4488.77
		1464.61	1107.17	3705.44	8210.89					8417.68	12289.3	7423.26	4716.22
		1460.67	1119.23	3846.44	8097.15					8212.97	12479	7687.72	4955.4
		1457.28	1135.26	3988.13	7982.63					8008.16	12656.9	7950.02	5205.08
		1454.09	1155.11	4130.04	7867.46					7803.62	12822.5	8209.13	5463.95
		1450.75	1178.59	4271.7	7751.78					7599.69	12975.2	8464.04	5730.72
		1446.97	1205.48	4412.63	7635.76					7396.74	13114.6	8713.75	6004.06
		1442.51	1235.6	4552.33	7519.59					7195.13	13240.2	8957.32	6282.67
		1437.21	1268.72	4690.34	7403.46					6995.2	13351.5	9193.81	6565.2
		1430.91	1304.67	4826.24	7287.58					6797.31	13448.2	9422.34	6850.31
		1423.54	1343.28	4959.61	7172.18					6601.8	13529.7	9642.05	7136.63
		1415.04	1384.39	5090.1	7057.49					6409.01	13595.7	9852.13	7422.78
		1405.38	1427.91	5217.39	6943.73					6219.27	13645.9	10051.8	7707.38
		1394.56	1473.76	5341.22	6831.14					6032.9	13679.9	10240.2	7988.99
		1382.59	1521.92	5461.38	6719.93					5850.22	13697.6	10416.8	8266.19
		1369.52	1572.43	5577.74	6610.29					5671.51	13698.7	10580.8	8537.52
		1355.4	1625.34	5690.22	6502.43					5497.06	13683.2	10731.5	8801.51
		1340.32	1680.79	5798.8	6396.49					5327.15	13651.1	10868.5	9056.67
		1324.37	1738.93	5903.51	6292.6					5162.05	13602.5	10991.1	9301.5
		1307.69	1799.92	6004.43	6190.84					5002.05	13537.6	11098.9	9534.48
		1290.44	1863.95	6101.68	6091.24					4847.46	13456.8	11191.3	9754.16
		1272.8	1931.22	6195.39	5993.81					4698.59	13360.4	11268.1	9959.1
		1254.97	2001.91	6285.71	5898.51					4555.8	13248.9	11328.8	10147.9
		1237.2	2076.23	6372.81	5805.27					4419.48	13122.8	11373.3	10319.4
		1219.73	2154.36	6456.86	5714.01					4290.06	12982.6	11401.3	10472.3
		1202.85	2236.51	6538.05	5624.63					4167.98	12829.1	11412.7	10605.5
		1186.83	2322.87	6616.6	5537					4053.76	12662.9	11407.7	10718.3
		1171.97	2413.64	6692.73	5450.94					3947.94	12484.6	11386.2	10809.9
		1158.57	2509.04	6766.66	5366.26					3851.08	12295	11348.5	10879.7
		1146.95	2609.25	6838.64	5282.72					3763.8	12094.7	11294.9	10927.4
		1137.41	2714.47	6908.89	5200.04					3686.68	11884.5	11225.8	10952.9
		1130.25	2824.88	6977.62	5117.92					3620.34	11665.1	11141.9	10956.2
		1125.77	2940.62	7045.01	5036.02					3565.32	11437.1	11043.7	10937.4
		1124.24	3061.83	7111.18	4954.01					3522.13	11201.2	10931.9	10896.8
		1125.9	3188.61	7176.23	4871.55					3491.23	10958.2	10807.3	10835
		1130.94	3321.03	7240.17	4788.31					3473.02	10708.6	10670.7	10752.3
		1139.52	3459.11	7302.93	4704					3467.79	10453.3	10523	10649.3
		1151.75	3602.81	7364.4	4618.35					3475.78	10192.8	10365	10526.7
		1167.71	3752.06	7424.36	4531.13					3497.11	9927.81	10197.4	10385.1
		1187.42	3906.66	7482.54	4442.18					3531.84	9659.13	10021.1	10225.2
		1210.89	4066.37	7538.58	4351.36					3579.88	9387.42	9836.78	10047.7
		1238.12	4230.86	7592.12	4258.62					3641.07	9113.43	9645.19	9853.54
		1269.09	4399.68	7642.74	4163.97					3715.14	8837.93	9446.99	9643.49
		1303.76	4572.37	7690	4067.47					3801.7	8561.7	9242.8	9418.5
		1342.12	4748.38	7733.48	3969.26					3900.31	8285.53	9033.22	9179.6
		1384.15	4927.13	7772.73	3869.54					4010.45	8010.2	8818.85	8927.85
		1429.85	5108	7807.36	3768.52					4131.56	7736.5	8600.27	8664.42
		1479.22	5290.4	7836.98	3666.47					4263.03	7465.16	8378.04	8390.55
		1532.29	5473.69	7861.25	3563.65					4404.21	7196.92	8152.72	8107.55
		1589.11	5657.29	7879.88	3460.34					4554.47	6932.45	7924.89	7816.81
		1649.75	5840.61	7892.63	3356.82					4713.13	6672.37	7695.12	7519.78
		1714.32	6023.12	7899.32	3253.36					4879.55	6417.28	7464	7217.98
		1782.94	6204.31	7899.83	3150.23					5053.09	6167.7	7232.09	6912.99
		1855.74	6383.74	7894.12	3047.71					5233.13	5924.17	6999.99	6606.43
		1932.87	6561.01	7882.2	2946.06					5419.08	5687.18	6768.25	6299.97
		2014.49	6735.79	7864.1	2845.57					5610.37	5457.23	6537.42	5995.33
		2100.71	6907.83	7839.93	2746.51					5806.45	5234.82	6308.01	5694.22
		2191.68	7076.92	7809.8	2649.18					6006.8	5020.51	6080.53	5398.4
		2287.49	7242.94	7773.86	2553.85					6210.93	4814.85	5855.43	5109.6
		2388.23	7405.8	7732.27	2460.83					6418.37	4618.46	5633.15	4829.52
		2493.97	7565.47	7685.23	2370.39					6628.66	4431.99	5414.1	4559.82
		2604.77	7721.93	7632.96	2282.84					6841.37	4256.1	5198.7	4302.11
		2720.67	7875.22	7575.7	2198.45					7056.04	4091.51	4987.37	4057.9
		2841.73	8025.41	7513.72	2117.49					7272.2	3938.96	4780.55	3828.59
		2967.95	8172.58	7447.32	2040.22					7489.34	3799.2	4578.7	3615.46
		3099.36	8316.87	7376.81	1966.86					7706.92	3672.99	4382.33	3419.7
		3235.96	8458.48	7302.5	1897.64					7924.36	3561.11	4191.97	3242.33
		3377.75	8597.64	7224.7	1832.71					8141.07	3464.27	4008.2	3084.26
		3524.7	8734.59	7143.7	1772.22					8356.43	3383.18	3831.62	2946.28
		3676.75	8869.65	7059.79	1716.25					8569.84	3318.49	3662.89	2829.07
		3833.85	9003.13	6973.24	1664.85					8780.71	3270.77	3502.7	2733.18
		3995.89	9135.36	6884.26	1618.01					8988.42	3240.52	3351.75	2659.07
		4162.74	9266.69	6793.05	1575.72					9192.39	3228.16	3210.82	2607.09
		4334.24	9397.42	6699.76	1537.9					9392.04	3233.98	3080.69	2577.48
		4510.17	9527.84	6604.51	1504.47					9586.8	3258.21	2962.15	2570.39
		4690.25	9658.22	6507.38	1475.3					9776.12	3300.92	2856.02	2585.84
		4874.14	9788.74	6408.41	1450.22					9959.45	3362.07	2763.09	2623.75
		5061.4	9919.51	6307.64	1429.01					10136.3	3441.5	2684.13	2683.88
		5251.56	10050.6	6205.06	1411.4					10306.1	3538.9	2619.86	2765.88
		5444.08	10181.9	6100.69	1397.09					10468.5	3653.87	2570.97	2869.26
		5638.35	10313.2	5994.52	1385.71					10622.9	3785.87	2538.05	2993.39
		5833.78	10444.5	5886.58	1376.86					10768.8	3934.31	2521.61	3137.47
		6029.71	10575.5	5776.88	1370.13					10906	4098.47	2522.08	3300.62
		6225.51	10705.8	5665.48	1365.06					11033.9	4277.61	2539.75	3481.77
		6420.57	10835.2	5552.45	1361.21					11152.3	4470.89	2574.83	3679.77
		6614.28	10963.3	5437.89	1358.13					11260.8	4677.45	2627.35	3893.31
		6806.08	11089.8	5321.94	1355.41					11359	4896.41	2697.23	4121.02
		6995.45	11214.5	5204.78	1352.66					11446.6	5126.85	2784.26	4361.44
		7181.9	11337	5086.62	1349.52					11523.3	5367.88	2888.09	4613.04
		7365.03	11457	4967.69	1345.68					11588.8	5618.55	3008.28	4874.23
		7544.49	11574.4	4848.23	1340.91					11642.7	5877.96	3144.27	5143.36
		7720	11689	4728.49	1335					11684.7	6145.18	3295.39	5418.74
		7891.33	11800.6	4608.72	1327.85					11714.6	6419.27	3460.93	5698.61
		8058.37	11909.2	4489.16	1319.38					11732.1	6699.3	3640.08	5981.17
		8221.04	12014.6	4370.04	1309.6					11737.2	6984.33	3831.99	6264.55
		8379.34	12117.1	4251.58	1298.55					11729.7	7273.42	4035.78	6546.88
		8533.3	12216.5	4133.98	1286.34					11709.5	7565.61	4250.53	6826.25
		8682.99	12313	4017.44	1273.06					11676.9	7859.92	4475.32	7100.74
		8828.52	12406.6	3902.16	1258.86					11631.8	8155.33	4709.19	7368.43
		8970.04	12497.5	3788.32	1243.85					11574.5	8450.78	4951.2	7627.44
		9107.72	12585.8	3676.1	1228.19					11505.3	8745.14	5200.39	7875.93
		9241.74	12671.7	3565.71	1212.01					11424.6	9037.26	5455.8	8112.12
		9372.37	12755.3	3457.34	1195.43					11332.7	9325.97	5716.48	8334.33
		9499.87	12836.7	3351.17	1178.6					11230.2	9610.06	5981.46	8540.95
		9624.54	12916.4	3247.38	1161.66					11117.5	9888.32	6249.76	8730.5
		9746.72	12994.4	3146.12	1144.74					10995.3	10159.5	6520.39	8901.6
		9866.77	13071.2	3047.52	1128					10864.1	10422.5	6792.31	9053.03
		9985.06	13147	2951.69	1111.58					10724.5	10675.9	7064.46	9183.7
		10101.9	13222.1	2858.67	1095.66					10577.2	10918.8	7335.71	9292.66
		10217.8	13296.9	2768.5	1080.39					10422.8	11150	7604.92	9379.17
		10332.9	13371.5	2681.17	1065.96					10261.8	11368.4	7870.91	9442.63
		10447.7	13446.2	2596.62	1052.54					10094.9	11573.2	8132.5	9482.65
		10562.4	13521.3	2514.76	1040.3					9922.63	11763.5	8388.49	9499.01
		10677.1	13596.7	2435.47	1029.4					9745.44	11938.4	8637.69	9491.7
		10792.1	13672.6	2358.59	1020					9563.86	12097.5	8878.94	9460.91
		10907.3	13748.9	2283.95	1012.24					9378.39	12240	9111.13	9407
		11022.7	13825.3	2211.35	1006.25					9189.5	12365.6	9333.21	9330.55
		11138.2	13901.7	2140.6	1002.16					8997.67	12473.7	9544.2	9232.31
		11253.5	13977.8	2071.51	1000.09					8803.36	12564	9743.25	9113.17
		11368.4	14053.1	2003.91	1000.17					8607.04	12636.3	9929.57	8974.16
		11482.6	14127.4	1937.62	1002.49					8409.2	12690.3	10102.5	8816.41
		11595.6	14200.1	1872.53	1007.16					8210.3	12725.9	10261.5	8641.13
		11707.2	14270.8	1808.52	1014.24					8010.85	12742.9	10405.9	8449.56
		11816.9	14339	1745.53	1023.78					7811.32	12741.3	10535.6	8242.99
		11924.4	14404.4	1683.53	1035.79					7612.2	12720.9	10650	8022.73
		12029.3	14466.5	1622.54	1050.26					7413.96	12682.1	10748.9	7790.04
		12131.2	14524.8	1562.58	1067.15					7217.02	12624.7	10832.1	7546.24
		12229.9	14579.1	1503.75	1086.42					7021.82	12549.2	10899.4	7292.6
		12325	14629	1446.12	1107.99					6828.72	12455.7	10950.8	7030.44
		12416.4	14674.2	1389.79	1131.8					6638.09	12344.8	10986	6761.1
		12503.8	14714.5	1334.87	1157.79					6450.23	12217	11005.1	6485.97
		12587.2	14749.7	1281.47	1185.91					6265.39	12072.8	11008.1	6206.49
		12666.5	14779.8	1229.66	1216.13					6083.75	11913.1	10995.1	5924.16
		12741.7	14804.5	1179.54	1248.42					5905.46	11738.6	10966.1	5640.57
		12812.8	14823.9	1131.17	1282.8					5730.61	11550.3	10921.4	5357.34
		12879.9	14837.9	1084.64	1319.3					5559.22	11349.2	10861.3	5076.18
		12943	14846.4	1040	1357.98					5391.32	11136.3	10786.1	4798.86
		13002.2	14849.5	997.31	1398.94					5226.89	10912.6	10696.3	4527.18
		13057.6	14847.1	956.622	1442.3					5065.92	10679.4	10592.5	4262.96
		13109.3	14839.3	918	1488.22					4908.41	10437.6	10475.3	4008.06
		13157.5	14826.3	881.51	1536.86					4754.39	10188.4	10345.4	3764.3
		13202.4	14808.1	847.225	1588.41					4603.94	9932.86	10203.7	3533.49
		13244.1	14785	815.22	1643.05					4457.19	9671.87	10050.9	3317.36
		13283	14757.3	785.569	1700.93					4314.35	9406.37	9887.87	3117.59
		13319.1	14725.1	758.339	1762.21					4175.7	9137.21	9715.59	2935.74
		13352.9	14688.7	733.58	1827.01					4041.61	8865.16	9534.9	2773.25
		13384.5	14648.6	711.319	1895.42					3912.51	8590.95	9346.68	2631.4
		13414.2	14604.9	691.554	1967.52					3788.91	8315.25	9151.75	2511.34
		13442.3	14557.9	674.253	2043.38					3671.34	8038.71	8950.91	2414
		13468.8	14507.8	659.349	2123.03					3560.38	7761.95	8744.87	2340.12
		13494	14454.9	646.738	2206.53					3456.65	7485.62	8534.28	2290.2
		13517.8	14399.3	636.277	2293.92					3360.76	7210.35	8319.74	2264.55
		13540.3	14341.1	627.786	2385.24					3273.33	6936.84	8101.76	2263.23
		13561.4	14280.2	621.047	2480.54					3194.99	6665.81	7880.8	2286.11
		13580.8	14216.8	615.81	2579.86					3126.31	6398.06	7657.3	2332.89
		13598.3	14150.7	611.805	2683.23					3067.85	6134.42	7431.65	2403.07
		13613.6	14081.9	608.75	2790.66					3020.09	5875.79	7204.22	2496.02
		13626.3	14010.3	606.355	2902.15					2983.46	5623.14	6975.39	2610.95
		13635.9	13935.8	604.341	3017.66					2958.28	5377.47	6745.53	2746.96
		13642.1	13858.2	602.439	3137.13					2944.81	5139.79	6515.03	2903.05
		13644.3	13777.6	600.403	3260.45					2943.21	4911.18	6284.29	3078.08
		13642.3	13693.8	598.017	3387.46					2953.56	4692.7	6053.75	3270.85
		13635.5	13606.8	595.099	3517.95					2975.87	4485.4	5823.87	3480.05
		13623.6	13516.4	591.514	3651.61					3010.06	4290.31	5595.14	3704.25
		13606.4	13422.9	587.171	3788.1					3056.03	4108.41	5368.05	3941.93
		13583.5	13326.1	582.032	3927					3113.6	3940.62	5143.16	4191.44
		13554.7	13226.1	576.109	4067.86					3182.59	3787.8	4921.04	4451.02
		13519.9	13123.2	569.458	4210.17					3262.75	3650.69	4702.29	4718.8
		13479.1	13017.4	562.175	4353.44					3353.87	3529.99	4487.56	4992.84
		13432.1	12908.9	554.383	4497.13					3455.69	3426.26	4277.52	5271.09
		13379.2	12797.9	546.229	4640.74					3567.97	3340.01	4072.85	5551.44
		13320.3	12684.6	537.877	4783.78					3690.44	3271.63	3874.28	5831.74
		13255.8	12569.2	529.501	4925.76					3822.85	3221.44	3682.54	6109.81
		13185.6	12451.9	521.286	5066.26					3964.91	3189.66	3498.37	6383.46
		13110.2	12332.9	513.424	5204.89					4116.33	3176.43	3322.53	6650.53
		13029.6	12212.4	506.112	5341.31					4276.79	3181.81	3155.76	6908.92
		12944.2	12090.6	499.558	5475.24					4445.97	3205.78	2998.82	7156.61
		12854.4	11967.7	493.976	5606.46					4623.49	3248.28	2852.42	7391.67
		12760.4	11844.1	489.589	5734.81					4808.94	3309.15	2717.29	7612.3
		12662.7	11720	486.633	5860.2					5001.87	3388.2	2594.1	7816.83
		12561.6	11595.7	485.357	5982.61					5201.75	3485.14	2483.52	8003.71
		12457.7	11471.7	486.025	6102.07					5408	3599.62	2386.19	8171.58
		12351.5	11348.3	488.914	6218.64					5619.96	3731.25	2302.73	8319.23
		12243.4	11225.7	494.312	6332.43					5836.94	3879.55	2233.73	8445.64
		12134.1	11104.5	502.512	6443.57					6058.22	4043.96	2179.77	8549.96
		12024.1	10984.9	513.806	6552.21					6283.05	4223.88	2141.35	8631.56
		11913.9	10867.3	528.479	6658.52					6510.68	4418.63	2118.95	8689.98
		11804	10751.8	546.801	6762.72					6740.34	4627.47	2112.99	8724.97
		11694.9	10638.7	569.014	6865.04					6971.3	4849.55	2123.78	8736.43
		11586.9	10528.1	595.329	6965.74					7202.82	5083.96	2151.58	8724.45
		11480.4	10419.9	625.91	7065.13					7434.22	5329.71	2196.54	8689.29
		11375.7	10314.3	660.873	7163.54					7664.84	5585.73	2258.72	8631.33
		11272.7	10210.9	700.269	7261.31					7894.09	5850.93	2338.03	8551.07
		11171.7	10109.8	744.092	7358.82					8121.42	6124.18	2434.31	8449.17
		11072.7	10010.5	792.273	7456.42					8346.35	6404.35	2547.24	8326.35
		10975.4	9912.88	844.697	7554.47					8568.44	6690.32	2676.38	8183.44
		10879.7	9816.58	901.204	7653.32					8787.35	6980.96	2821.19	8021.39
		10785.5	9721.26	961.605	7753.26					9002.75	7275.23	2981.02	7841.24
		10692.5	9626.59	1025.69	7854.56					9214.41	7572.09	3155.14	7644.14
		10600.4	9532.24	1093.23	7957.42					9422.12	7870.58	3342.75	7431.39
		10509	9437.88	1164.01	8061.97					9625.73	8169.82	3543	7204.46
		10417.9	9343.23	1237.8	8168.27					9825.09	8468.97	3755	6964.95
		10326.9	9248.02	1314.4	8276.26					10020.1	8767.25	3977.84	6714.66
		10235.8	9152.05	1393.6	8385.82					10210.5	9063.95	4210.58	6455.54
		10144.3	9055.15	1475.24	8496.76					10396.2	9358.4	4452.31	6189.71
		10052.2	8957.21	1559.17	8608.81					10577	9650	4702.12	5919.39
		9959.42	8858.18	1645.29	8721.68					10752.7	9938.18	4959.12	5646.93
		9865.82	8758.03	1733.52	8835.03					10922.9	10222.4	5222.46	5374.73
		9771.35	8656.76	1823.8	8948.5					11087.6	10502.2	5491.29	5105.2
		9675.97	8554.39	1916.1	9061.74					11246.4	10777.1	5764.83	4840.77
		9579.68	8450.94	2010.39	9174.39					11399.2	11046.5	6042.31	4583.82
		9482.47	8346.47	2106.65	9286.1					11545.8	11310.1	6322.98	4336.65
		9384.37	8241.02	2204.88	9396.55					11686	11567.2	6606.12	4101.49
		9285.39	8134.67	2305.03	9505.44					11819.8	11817.5	6891.03	3880.43
		9185.59	8027.51	2407.09	9612.53					11947.1	12060.3	7176.98	3675.43
		9085.01	7919.65	2511.03	9717.59					12067.7	12295.1	7463.24	3488.28
		8983.75	7811.25	2616.8	9820.46					12181.7	12521.5	7749.06	3320.62
		8881.9	7702.47	2724.39	9921.03					12289.1	12739	8033.67	3173.87
		8779.61	7593.56	2833.76	10019.2					12389.8	12947.1	8316.31	3049.24
		8677.02	7484.75	2944.9	10115					12484	13145.6	8596.2	2947.75
		8574.35	7376.34	3057.82	10208.3					12571.6	13333.9	8872.58	2870.23
		8471.82	7268.64	3172.51	10299.2					12652.7	13511.8	9144.7	2817.27
		8369.68	7162	3288.99	10387.7					12727.3	13679	9411.82	2789.31
		8268.23	7056.77	3407.25	10473.7					12795.4	13835.5	9673.25	2786.56
		8167.76	6953.31	3527.29	10557.4					12857.1	13980.9	9928.31	2809.09
		8068.58	6852	3649.08	10638.7					12912.4	14115.4	10176.4	2856.77
		7970.97	6753.18	3772.55	10717.8					12961.2	14238.7	10416.8	2929.32
		7875.23	6657.21	3897.61	10794.7					13003.4	14351.1	10649	3026.3
		7781.62	6564.38	4024.11	10869.7					13038.8	14452.3	10872.6	3147.14
		7690.35	6474.95	4151.87	10942.8					13067.3	14542.7	11087.1	3291.13
		7601.57	6389.11	4280.63	11014.4					13088.6	14622.2	11292	3457.4
		7515.39	6307.02	4410.1	11084.7					13102.7	14690.9	11487	3644.95
		7431.82	6228.75	4539.94	11154					13109.2	14748.8	11671.7	3852.65
		7350.81	6154.33	4669.8	11222.4					13107.9	14796.1	11845.8	4079.18
		7272.23	6083.72	4799.31	11290.1					13098.8	14832.8	12008.9	4323.1
		7195.89	6016.84	4928.1	11357.3					13081.6	14858.8	12160.8	4582.76
		7121.53	5953.55	5055.81	11424.2					13056.4	14874	12301.1	4856.35
		7048.85	5893.71	5182.09	11490.7					13023.1	14878.5	12429.5	5141.9
		6977.52	5837.14	5306.65	11556.7					12981.7	14872.2	12545.8	5437.23
		6907.18	5783.64	5429.2	11622.2					12932.4	14855.1	12649.5	5740.02
		6837.46	5733.04	5549.51	11686.8					12875.4	14827	12740.5	6047.81
		6767.98	5685.12	5667.41	11750.3					12810.9	14788	12818.5	6358.04
		6698.39	5639.69	5782.76	11812.4					12739.2	14738	12883.1	6668.08
		6628.37	5596.57	5895.5	11872.5					12660.6	14677.3	12934.3	6975.29
		6557.6	5555.57	6005.6	11930.3					12575.4	14605.8	12971.8	7277.01
		6485.84	5516.53	6113.13	11985.3					12484	14523.8	12995.6	7570.68
		6412.86	5479.28	6218.15	12037.1					12386.8	14431.5	13005.5	7853.76
		6338.53	5443.66	6320.8	12085.2					12284.3	14329.1	13001.7	8123.9
		6262.72	5409.49	6421.22	12129.2					12176.7	14217	12984.3	8378.83
		6185.38	5376.56	6519.58	12168.7					12064.5	14095.5	12953.4	8616.5
		6106.5	5344.65	6616.04	12203.4					11948	13965	12909.3	8835.04
		6026.07	5313.5	6710.8	12233					11827.4	13825.8	12852.4	9032.76
		5944.13	5282.83	6804.04	12257.2					11702.9	13678.5	12783	9208.19
		5860.72	5252.35	6895.96	12275.9					11574.8	13523.3	12701.7	9360.09
		5775.91	5221.77	6986.76	12288.9					11443.2	13360.8	12608.8	9487.4
		5689.78	5190.78	7076.65	12296.3					11308.3	13191.2	12505	9589.29
		5602.43	5159.13	7165.85	12297.9					11170.1	13014.9	12390.8	9665.13
		5513.98	5126.55	7254.57	12293.9					11028.8	12832.3	12266.7	9714.51
		5424.6	5092.82	7343.01	12284.2					10884.6	12643.6	12133.2	9737.19
		5334.44	5057.74	7431.35	12269					10737.5	12449.3	11991	9733.14
		5243.72	5021.18	7519.74	12248.3					10587.9	12249.5	11840.4	9702.53
		5152.66	4983.02	7608.27	12222.4					10435.8	12044.6	11682	9645.66
		5061.52	4943.21	7697.01	12191.3					10281.6	11834.8	11516.2	9563.04
		4970.55	4901.71	7785.94	12155.3					10125.4	11620.5	11343.4	9455.29
		4880.04	4858.53	7874.98	12114.5					9967.66	11401.8	11164.1	9323.21
		4790.3	4813.7	7963.97	12069.4					9808.57	11179.3	10978.6	9167.72
		4701.63	4767.28	8052.67	12020.2					9648.44	10953.1	10787.4	8989.88
		4614.33	4719.35	8140.75	11967.3					9487.57	10723.7	10590.9	8790.86
		4528.72	4669.98	8227.84	11911.1					9326.23	10491.5	10389.6	8571.98
		4445.06	4619.26	8313.51	11852.1					9164.68	10256.9	10184	8334.63
		4363.61	4567.26	8397.31	11790.8					9003.14	10020.3	9974.48	8080.35
		4284.61	4514.02	8478.75	11727.4					8841.77	9782.13	9761.68	7810.76
		4208.25	4459.55	8557.35	11662.5					8680.69	9542.85	9546.1	7527.56
		4134.71	4403.83	8632.64	11596.5					8519.96	9302.87	9328.27	7232.55
		4064.12	4346.78	8704.16	11529.6					8359.61	9062.59	9108.72	6927.59
		3996.54	4288.32	8771.48	11462.1					8199.58	8822.37	8887.95	6614.62
		3932.01	4228.31	8834.2	11394.2					8039.83	8582.58	8666.43	6295.62
		3870.46	4166.62	8891.98	11326.1					7880.26	8343.51	8444.61	5972.62
		3811.78	4103.09	8944.51	11257.8					7720.78	8105.46	8222.86	5647.72
		3755.8	4037.58	8991.56	11189.2					7561.29	7868.71	8001.53	5323.01
		3702.28	3969.95	9032.94	11120.4					7401.7	7633.52	7780.9	5000.61
		3650.93	3900.08	9068.52	11051.1					7241.96	7400.18	7561.23	4682.64
		3601.44	3827.89	9098.23	10981.2					7082.03	7168.98	7342.7	4371.19
		3553.46	3753.32	9122.03	10910.5					6921.94	6940.28	7125.47	4068.32
		3506.63	3676.34	9139.91	10838.9					6761.74	6714.46	6909.67	3776.04
		3460.6	3596.99	9151.88	10766.1					6601.51	6491.99	6695.4	3496.28
		3415.01	3515.33	9158	10692					6441.36	6273.39	6482.73	3230.92
		3369.53	3431.51	9158.35	10616.3					6281.43	6059.28	6271.72	2981.7
		3323.87	3345.7	9153.02	10539					6121.88	5850.36	6062.43	2750.28
		3277.76	3258.13	9142.15	10459.9					5962.87	5647.43	5854.92	2538.19
		3230.98	3169.07	9125.92	10379					5804.6	5451.32	5649.25	2346.84
		3183.38	3078.81	9104.51	10296.3					5647.28	5262.95	5445.53	2177.49
		3134.84	2987.68	9078.13	10211.7					5491.15	5083.29	5243.9	2031.23
		3085.3	2896	9046.99	10125.4					5336.5	4913.29	5044.57	1909.03
		3034.78	2804.09	9011.32	10037.5					5183.62	4753.96	4847.79	1811.67
		2983.31	2712.28	8971.33	9948.02					5032.86	4606.28	4653.88	1739.75
		2930.95	2620.9	8927.21	9857.18					4884.61	4471.2	4463.23	1693.69
		2877.82	2530.3	8879.16	9765.09					4739.3	4349.64	4276.29	1673.75
		2824.01	2440.8	8827.34	9671.88					4597.4	4242.46	4093.58	1679.95
		2769.65	2352.75	8771.87	9577.68					4459.43	4150.44	3915.67	1712.19
		2714.89	2266.5	8712.85	9482.62					4325.95	4074.28	3743.16	1770.14
		2659.88	2182.42	8650.36	9386.86					4197.56	4014.57	3576.68	1853.33
		2604.79	2100.86	8584.43	9290.54					4074.9	3971.77	3416.88	1961.12
		2549.82	2022.2	8515.06	9193.85					3958.65	3946.24	3264.39	2092.7
		2495.18	1946.83	8442.26	9096.97					3849.49	3938.23	3119.85	2247.11
		2441.09	1875.12	8366	9000.13					3748.17	3947.86	2983.89	2423.27
		2387.8	1807.46	8286.27	8903.56					3655.42	3975.16	2857.09	2619.91
		2335.58	1744.22	8203.05	8807.5					3572	4020.06	2740.04	2835.67
		2284.69	1685.76	8116.36	8712.23					3498.69	4082.38	2633.29	3069.08
		2235.42	1632.44	8026.22	8618					3436.22	4161.89	2537.37	3318.55
		2188.06	1584.59	7932.67	8525.09					3385.3	4258.25	2452.77	3582.46
		2142.9	1542.53	7835.8	8433.78					3346.58	4371.1	2379.95	3859.14
		2100.22	1506.54	7735.72	8344.31					3320.66	4499.97	2319.37	4146.87
		2060.31	1476.88	7632.61	8256.93					3308.06	4644.39	2271.43	4443.96
		2023.4	1453.73	7526.67	8171.87					3309.21	4803.78	2236.5	4748.72
		1989.74	1437.24	7418.14	8089.3					3324.44	4977.57	2214.91	5059.51
		1959.51	1427.46	7307.31	8009.36					3353.97	5165.1	2206.93	5374.74
		1932.89	1424.4	7194.48	7932.18					3397.9	5365.69	2212.78	5692.93
		1910	1428	7079.96	7857.82					3456.21	5578.61	2232.61	6012.61
		1890.95	1438.13	6964.06	7786.33					3528.75	5803.09	2266.5	6332.44
		1875.78	1454.62	6847.12	7717.7					3615.22	6038.34	2314.46	6651.06
		1864.51	1477.29	6729.43	7651.86					3715.22	6283.48	2376.44	6967.21
		1857.07	1505.9	6611.3	7588.72					3828.25	6537.61	2452.29	7279.62
		1853.34	1540.23	6493.03	7528.08					3953.7	6799.73	2541.79	7587.01
		1853.15	1580.03	6374.9	7469.7					4090.92	7068.81	2644.64	7888.12
		1856.23	1625.07	6257.22	7413.26					4239.19	7343.76	2760.46	8181.7
		1862.26	1675.12	6140.26	7358.41					4397.73	7623.47	2888.75	8466.47
		1870.88	1729.97	6024.31	7304.74					4565.78	7906.8	3028.98	8741.15
		1881.67	1789.43	5909.63	7251.8					4742.53	8192.64	3180.52	9004.47
		1894.18	1853.33	5796.47	7199.17					4927.21	8479.87	3342.72	9255.16
		1907.97	1921.54	5685.04	7146.38					5119.04	8767.41	3514.89	9491.98
		1922.57	1993.96	5575.53	7093.01					5317.3	9054.24	3696.31	9713.76
		1937.52	2070.51	5468.08	7038.64					5521.27	9339.39	3886.24	9919.39
		1952.39	2151.17	5362.79	6982.93					5730.28	9621.98	4083.97	10107.9
		1966.76	2235.89	5259.72	6925.53					5943.69	9901.19	4288.77	10278.3
		1980.27	2324.66	5158.87	6866.17					6160.89	10176.3	4499.97	10429.9
		1992.6	2417.46	5060.21	6804.65					6381.32	10446.7	4716.91	10562
		2003.47	2514.25	4963.65	6740.81					6604.43	10711.8	4938.95	10674.3
		2012.67	2615.01	4869.05	6674.57					6829.73	10971.2	5165.51	10766.5
		2020.05	2719.69	4776.23	6605.93					7056.74	11224.4	5396.03	10838.3
		2025.52	2828.26	4685.01	6534.92					7284.96	11471.1	5629.96	10889.8
		2029.02	2940.66	4595.17	6461.66					7513.92	11710.9	5866.78	10921.3
		2030.58	3056.88	4506.47	6386.27					7743.12	11943.7	6105.97	10933
		2030.22	3176.87	4418.72	6308.92					7972.01	12169.2	6347.04	10925.4
		2028	3300.63	4331.68	6229.78					8200.08	12387.1	6589.46	10898.9
		2024.02	3428.15	4245.19	6149.01					8426.78	12597.4	6832.71	10854.4
		2018.37	3559.39	4159.06	6066.82					8651.57	12799.7	7076.23	10792.5
		2011.18	3694.36	4073.18	5983.37					8873.95	12993.8	7319.45	10714
		2002.58	3833.04	3987.45	5898.87					9093.4	13179.7	7561.76	10619.8
		1992.74	3975.39	3901.82	5813.51					9309.48	13357.1	7802.57	10510.7
		1981.83	4121.37	3816.3	5727.51					9521.75	13525.8	8041.27	10387.6
		1970.07	4270.92	3730.93	5641.09					9729.85	13685.6	8277.28	10251.4
		1957.65	4423.94	3645.76	5554.48					9933.46	13836.6	8510.04	10102.9
		1944.83	4580.27	3560.91	5467.95					10132.3	13978.5	8739.02	9942.88
		1931.85	4739.73	3476.47	5381.76					10326.3	14111.4	8963.73	9772.19
		1918.97	4902.05	3392.58	5296.18					10515.2	14235.3	9183.72	9591.6
		1906.47	5066.92	3309.35	5211.5					10699.1	14350.1	9398.62	9401.85
		1894.63	5233.94	3226.91	5128					10877.8	14456	9608.13	9203.73
		1883.71	5402.69	3145.38	5045.96					11051.5	14553	9812.01	8998
		1873.99	5572.72	3064.88	4965.66					11220.2	14641.4	10010.1	8785.44
		1865.72	5743.52	2985.53	4887.36					11383.9	14721.2	10202.2	8566.87
		1859.14	5914.61	2907.45	4811.3					11542.8	14792.6	10388.2	8343.12
		1854.46	6085.5	2830.74	4737.73					11696.9	14855.7	10568.2	8115.03
		1851.86	6255.71	2755.54	4666.84					11846.4	14910.8	10742	7883.45
		1851.52	6424.79	2681.98	4598.8					11991.1	14957.9	10909.6	7649.22
		1853.56	6592.34	2610.18	4533.76					12131.1	14997	11070.9	7413.18
		1858.08	6757.97	2540.3	4471.81					12266.2	15028.3	11225.9	7176.12
		1865.15	6921.38	2472.5	4412.98					12396.1	15051.7	11374.4	6938.82
		1874.78	7082.26	2406.92	4357.28					12520.7	15067.1	11516.3	6702
		1886.92	7240.42	2343.7	4304.68					12639.6	15074.4	11651.4	6466.32
		1901.48	7395.69	2282.95	4255.11					12752.6	15073.4	11779.4	6232.37
		1918.27	7547.96	2224.79	4208.48					12859.2	15063.8	11900	6000.71
		1937.09	7697.2	2169.25	4164.65					12959.1	15045.5	12012.9	5771.83
		1957.64	7843.42	2116.38	4123.46					13052.1	15018.1	12117.8	5546.19
		1979.61	7986.68	2066.15	4084.7					13137.8	14981.5	12214.2	5324.25
		2002.65	8127.06	2018.5	4048.12					13215.9	14935.4	12301.9	5106.44
		2026.4	8264.67	1973.33	4013.4					13286.2	14879.6	12380.5	4893.25
		2050.51	8399.65	1930.5	3980.2					13348.5	14814	12449.6	4685.16
		2074.61	8532.14	1889.83	3948.13					13402.6	14738.6	12509.1	4482.73
		2098.4	8662.32	1851.1	3916.76					13448.4	14653.4	12558.8	4286.53
		2121.58	8790.42	1814.08	3885.68					13485.8	14558.4	12598.4	4097.18
		2143.92	8916.68	1778.51	3854.43					13514.7	14453.7	12628	3915.35
		2165.25	9041.37	1744.14	3822.6					13535.2	14339.7	12647.5	3741.75
		2185.44	9164.79	1710.73	3789.77					13547.3	14216.4	12656.9	3577.13
		2204.46	9287.26	1678.03	3755.57					13550.9	14084.2	12656.3	3422.26
		2222.34	9409.1	1645.84	3719.65					13546.2	13943.3	12645.8	3277.91
		2239.2	9530.63	1613.98	3681.72					13533.2	13794.2	12625.5	3144.88
		2255.23	9652.15	1582.28	3641.54					13512	13637	12595.4	3023.91
		2270.68	9773.93	1550.66	3598.94					13482.6	13472.3	12555.8	2915.75
		2285.86	9896.21	1519.03	3553.8					13445.1	13300.3	12506.7	2821.09
		2301.14	10019.1	1487.4	3506.08					13399.4	13121.3	12448.2	2740.56
		2316.9	10142.9	1455.77	3455.81					13345.5	12935.9	12380.5	2674.75
		2333.56	10267.4	1424.2	3403.06					13283.4	12744.2	12303.6	2624.14
		2351.56	10392.6	1392.77	3347.98					13213.2	12546.6	12217.7	2589.14
		2371.34	10518.4	1361.58	3290.73					13134.8	12343.5	12122.9	2570.06
		2393.38	10644.5	1330.73	3231.51					13048.4	12135.1	12019.3	2567.12
		2418.14	10770.7	1300.33	3170.52					12953.9	11921.8	11907.2	2580.42
		2446.12	10896.7	1270.49	3107.97					12851.5	11703.7	11786.5	2609.92
		2477.8	11021.9	1241.31	3044.09					12741.4	11481.2	11657.7	2655.5
		2513.65	11146.2	1212.89	2979.11					12623.7	11254.6	11520.8	2716.94
		2554.15	11269	1185.31	2913.25					12498.9	11024.1	11376.2	2793.9
		2599.76	11390	1158.66	2846.75					12367.1	10790.1	11224.1	2885.99
		2650.91	11508.8	1133.02	2779.85					12228.8	10553	11065	2992.73
		2708	11625.1	1108.46	2712.81					12084.4	10313.2	10899.2	3113.6
		2771.4	11738.5	1085.06	2645.9					11934.3	10071	10727.1	3248.03
		2841.42	11848.8	1062.9	2579.37					11779	9826.93	10549.2	3395.46
		2918.32	11955.8	1042.06	2513.52					11618.8	9581.45	10365.9	3555.28
		3002.3	12059.2	1022.62	2448.62					11454.5	9335.05	10177.8	3726.91
		3093.52	12158.9	1004.69	2384.96					11286.3	9088.21	9985.29	3909.71
		3192.04	12254.9	988.349	2322.81					11114.7	8841.4	9788.86	4103.06
		3297.92	12347.2	973.686	2262.46					10940.2	8595.1	9588.96	4306.27
		3411.12	12435.8	960.774	2204.17					10763.2	8349.73	9385.96	4518.61
		3531.54	12520.6	949.664	2148.19					10583.8	8105.7	9180.22	4739.32
		3659	12601.9	940.382	2094.75					10402.3	7863.41	8972.01	4967.57
		3793.26	12679.5	932.921	2044.07					10219	7623.22	8761.57	5202.46
		3933.94	12753.8	927.243	1996.33					10033.8	7385.48	8549.08	5443.03
		4080.59	12824.7	923.273	1951.68					9846.92	7150.56	8334.7	5688.24
		4232.67	12892.6	920.898	1910.24					9658.34	6918.83	8118.53	5936.99
		4389.57	12957.6	919.968	1872.08					9468.07	6690.67	7900.68	6188.06
		4550.61	13019.9	920.295	1837.22					9276.12	6466.53	7681.27	6440.18
		4715.09	13080	921.66	1805.64					9082.52	6246.86	7460.42	6692
		4882.25	13138.1	923.824	1777.3					8887.32	6032.18	7238.27	6942.13
		5051.37	13194.7	926.529	1752.1					8690.62	5823.05	7015.04	7189.16
		5221.7	13250	929.516	1729.94					8492.56	5620.09	6790.96	7431.64
		5392.52	13304.3	932.529	1710.67					8293.33	5423.95	6566.31	7668.15
		5563.17	13358.2	935.322	1694.13					8093.15	5235.35	6341.43	7897.29
		5732.99	13411.7	937.672	1680.12					7892.29	5055.02	6116.66	8117.7
		5901.4	13465.1	939.38	1668.39					7691.07	4883.71	5892.4	8328.1
		6067.87	13518.6	940.279	1658.66					7489.81	4722.17	5669.07	8527.29
		6231.94	13572.2	940.244	1650.62					7288.87	4571.16	5447.14	8714.17
		6393.23	13625.9	939.19	1643.89					7088.61	4431.42	5227.13	8887.74
		6551.42	13679.6	937.081	1638.09					6889.39	4303.66	5009.57	9047.09
		6706.28	13733.2	933.926	1632.81					6691.57	4188.5	4795.09	9191.47
		6857.65	13786.4	929.778	1627.63					6495.45	4086.55	4584.34	9320.18
		7005.43	13839.1	924.726	1622.14					6301.34	3998.3	4378.02	9432.67
		7149.57	13890.9	918.885	1615.95					6109.49	3924.16	4176.89	9528.47
		7290.07	13941.5	912.388	1608.68					5920.18	3864.45	3981.75	9607.2
		7426.96	13990.7	905.378	1599.99					5733.63	3819.36	3793.41	9668.58
		7560.33	14038.2	898	1589.57					5550.12	3789.01	3612.75	9712.39
		7690.26	14083.6	890.398	1577.19					5369.91	3773.41	3440.62	9738.45
		7816.91	14126.8	882.709	1562.64					5193.31	3772.47	3277.91	9746.68
		7940.45	14167.5	875.065	1545.79					5020.68	3786.06	3125.5	9737.01
		8061.1	14205.4	867.591	1526.56					4852.46	3813.98	2984.27	9709.46
		8179.13	14240.4	860.406	1504.95					4689.15	3855.95	2855.1	9664.11
		8294.81	14272.5	853.631	1481.02					4531.33	3911.69	2738.83	9601.11
		8408.46	14301.4	847.385	1454.89					4379.7	3980.89	2636.31	9520.68
		8520.43	14327.1	841.791	1426.72					4234.97	4063.2	2548.32	9423.13
		8631.06	14349.6	836.97	1396.7					4097.94	4158.3	2475.6	9308.87
		8740.71	14368.8	833.038	1365.05					3969.42	4265.82	2418.82	9178.41
		8849.74	14384.8	830.107	1332.03					3850.24	4385.41	2378.57	9032.37
		8958.47	14397.4	828.28	1297.87					3741.22	4516.66	2355.32	8871.47
		9067.25	14406.6	827.652	1262.84					3643.16	4659.19	2349.45	8696.52
		9176.35	14412.5	828.313	1227.24					3556.83	4812.55	2361.21	8508.45
		9286.04	14415	830.346	1191.33					3482.96	4976.32	2390.73	8308.25
		9396.5	14414.1	833.825	1155.45					3422.22	5150	2438	8096.95
		9507.84	14410	838.814	1119.91					3375.19	5333.12	2502.86	7875.66
		9620.09	14402.7	845.364	1085.06					3342.37	5525.16	2585.02	7645.49
		9733.19	14392.3	853.505	1051.27					3324.13	5725.56	2684.06	7407.57
		9846.97	14378.9	863.253	1018.92					3320.73	5933.73	2799.43	7163.01
		9961.2	14362.6	874.611	988.412					3332.27	6149.04	2930.5	6912.93
		10075.6	14343.5	887.575	960.152					3358.73	6370.83	3076.54	6658.42
		10189.8	14321.7	902.14	934.555					3399.99	6598.43	3236.79	6400.56
		10303.4	14297.2	918.31	912.034					3455.8	6831.13	3410.41	6140.43
		10416.1	14269.9	936.096	892.997					3525.82	7068.25	3596.56	5879.16
		10527.4	14239.8	955.529	877.838					3609.63	7309.11	3794.37	5617.87
		10637	14206.8	976.655	866.93					3706.74	7553.05	4002.97	5357.74
		10744.4	14170.6	999.547	860.619					3816.59	7799.44	4221.5	5099.97
		10849.3	14131.2	1024.3	859.211					3938.61	8047.7	4449.12	4845.81
		10951.4	14088.1	1051.05	862.969					4072.21	8297.28	4684.98	4596.49
		11050.4	14041.1	1079.95	872.101					4216.78	8547.69	4928.25	4353.28
		11146	13989.9	1111.18	886.762					4371.72	8798.48	5178.13	4117.45
		11238.2	13934.1	1144.96	907.056					4536.42	9049.26	5433.8	3890.27
		11326.8	13873.6	1181.52	933.035					4710.26	9299.68	5694.45	3673
		11411.7	13807.9	1221.09	964.709					4892.64	9549.39	5959.27	3466.87
		11493	13736.8	1263.89	1002.05					5082.94	9798.11	6227.47	3273.1
		11570.7	13660.1	1310.15	1044.98					5280.52	10045.5	6498.22	3092.85
		11644.8	13577.6	1360.06	1093.39					5484.77	10291.4	6770.68	2927.22
		11715.5	13489.3	1413.79	1147.1					5695.05	10535.4	7043.99	2777.25
		11782.8	13394.9	1471.51	1205.88					5910.7	10777.3	7317.25	2643.87
		11847	13294.6	1533.36	1269.42					6131.04	11016.7	7589.54	2527.9
		11908.2	13188.5	1599.43	1337.37					6355.35	11253.4	7859.93	2430.04
		11966.4	13076.5	1669.85	1409.27					6582.84	11486.9	8127.49	2350.87
		12022.1	12959.1	1744.67	1484.65					6812.72	11716.7	8391.3	2290.79
		12075.3	12836.4	1823.95	1562.98					7044.11	11942.5	8650.46	2250.07
		12126.2	12708.6	1907.71	1643.72					7276.15	12163.7	8904.1	2228.82
		12175.3	12576.1	1995.93	1726.3					7507.92	12379.9	9151.4	2226.99
		12222.6	12439.2	2088.55	1810.17					7738.5	12590.5	9391.59	2244.39
		12268.4	12298.2	2185.46	1894.81					7966.94	12795	9623.96	2280.68
		12313	12153.4	2286.52	1979.71					8192.28	12993	9847.9	2335.42
		12356.6	12005.3	2391.51	2064.39					8413.54	13184	10062.8	2408.09
		12399.3	11854.1	2500.16	2148.43					8629.79	13367.5	10268.3	2498.05
		12441.4	11700.3	2612.13	2231.47					8840.07	13543.2	10463.8	2604.63
		12482.8	11544.4	2727.03	2313.19					9043.52	13710.7	10649	2727.07
		12523.5	11386.6	2844.44	2393.35					9239.26	13869.7	10823.5	2864.58
		12563.6	11227.6	2963.88	2471.77					9426.5	14020	10987	3016.33
		12602.8	11067.7	3084.9	2548.36					9604.47	14161.4	11139.2	3181.45
		12641	10907.6	3206.99	2623.08					9772.46	14293.7	11279.8	3359.04
		12677.7	10747.6	3329.68	2695.95					9929.83	14417	11408.6	3548.16
		12712.7	10588.2	3452.51	2767.06					10076	14531.1	11525.2	3747.85
		12745.4	10430	3575.04	2836.5					10210.3	14636	11629.4	3957.1
		12775.4	10273.3	3696.86	2904.41					10332.4	14731.8	11720.8	4174.9
		12802.2	10118.4	3817.62	2970.95					10441.9	14818.4	11799.2	4400.22
		12825.4	9965.81	3936.97	3036.29					10538.2	14896	11864.3	4632
		12844.4	9815.67	4054.66	3100.61					10621.2	14964.5	11915.9	4869.17
		12858.6	9668.18	4170.48	3164.11					10690.4	15024	11953.6	5110.65
		12867.8	9523.43	4284.26	3227.01					10745.7	15074.3	11977.3	5355.32
		12871.4	9381.45	4395.93	3289.53					10786.9	15115.3	11986.7	5602.04
		12869	9242.17	4505.43	3351.91					10813.7	15146.9	11981.9	5849.64
		12860.3	9105.48	4612.75	3414.43					10826	15169	11962.6	6096.91
		12845.2	8971.21	4717.93	3477.36					10824	15181.3	11929	6342.62
		12823.3	8839.14	4821.02	3540.96					10807.5	15183.6	11881.1	6585.53
		12794.6	8709.06	4922.08	3605.54					10776.7	15175.9	11819	6824.41
		12759.1	8580.7	5021.24	3671.37					10732	15157.9	11743	7058.02
		12716.8	8453.81	5118.6	3738.73					10673.4	15129.4	11653.4	7285.16
		12667.8	8328.15	5214.31	3807.89					10601.5	15090.5	11550.5	7504.67
		12612.2	8203.5	5308.54	3879.08					10516.8	15041.2	11434.9	7715.47
		12550.3	8079.65	5401.46	3952.53					10419.8	14981.4	11306.8	7916.55
		12482.2	7956.43	5493.24	4028.41					10311.2	14911.3	11167	8107.02
		12408.1	7833.73	5584.08	4106.87					10191.6	14831	11015.8	8286.06
		12328.6	7711.46	5674.14	4188.03					10062	14740.9	10853.9	8452.98
		12243.7	7589.6	5763.57	4271.99					9922.96	14641	10681.7	8607.18
		12154	7468.15	5852.51	4358.77					9775.49	14531.7	10499.9	8748.12
		12059.9	7347.14	5941.03	4448.4					9620.41	14413.4	10309	8875.38
		11961.8	7226.63	6029.18	4540.84					9458.6	14286.3	10109.6	8988.56
		11860.3	7106.66	6116.95	4635.97					9290.91	14150.8	9902.2	9087.31
		11755.9	6987.3	6204.27	4733.65					9118.19	14007.1	9687.47	9171.33
		11649.1	6868.61	6291.02	4833.65					8941.23	13855.7	9466	9240.31
		11540.4	6750.64	6377.04	4935.65					8760.76	13696.9	9238.42	9293.98
		11430.5	6633.46	6462.16	5039.3					8577.46	13530.8	9005.38	9332.05
		11319.9	6517.14	6546.16	5144.19					8391.92	13357.9	8767.56	9354.28
		11208.9	6401.75	6628.82	5249.87					8204.67	13178.4	8525.64	9360.47
		11098.1	6287.38	6709.94	5355.88					8016.19	12992.5	8280.36	9350.45
		10987.7	6174.15	6789.3	5461.74					7826.89	12800.7	8032.45	9324.12
		10878.1	6062.17	6866.68	5567.01					7637.13	12603.1	7782.62	9281.48
		10769.5	5951.58	6941.91	5671.23					7447.23	12400.1	7531.6	9222.59
		10661.9	5842.56	7014.79	5774					7257.45	12191.9	7280.09	9147.64
		10555.4	5735.28	7085.19	5874.93					7068.05	11979.1	7028.72	9056.9
		10450	5629.9	7152.97	5973.7					6879.23	11761.9	6778.12	8950.78
		10345.6	5526.61	7218.03	6070.03					6691.2	11540.9	6528.85	8829.79
		10242	5425.57	7280.29	6163.69					6504.15	11316.4	6281.42	8694.56
		10139.1	5326.95	7339.7	6254.52					6318.26	11089	6036.28	8545.81
		10036.7	5230.88	7396.19	6342.42					6133.67	10859.2	5793.85	8384.35
		9934.61	5137.5	7449.71	6427.37					5950.55	10627.5	5554.51	8211.05
		9832.67	5046.9	7500.21	6509.4					5769	10394.4	5318.6	8026.82
		9730.68	4959.16	7547.6	6588.6					5589.17	10160.5	5086.45	7832.65
		9628.49	4874.27	7591.81	6665.11					5411.18	9926.21	4858.38	7629.52
		9525.97	4792.2	7632.74	6739.09					5235.16	9691.96	4634.73	7418.43
		9423.01	4712.85	7670.32	6810.73					5061.23	9458.14	4415.87	7200.38
		9319.56	4636.05	7704.44	6880.23					4889.55	9225.08	4202.21	6976.35
		9215.6	4561.61	7735	6947.81					4720.25	8993.05	3994.19	6747.35
		9111.17	4489.25	7761.89	7013.7					4553.49	8762.28	3792.32	6514.35
		9006.32	4418.69	7785	7078.13					4389.48	8532.98	3597.16	6278.36
		8901.14	4349.61	7804.2	7141.34					4228.41	8305.33	3409.34	6040.38
		8795.72	4281.7	7819.33	7203.62					4070.56	8079.5	3229.54	5801.45
		8690.16	4214.63	7830.25	7265.23					3916.23	7855.67	3058.49	5562.62
		8584.57	4148.08	7836.78	7326.47					3765.81	7634.03	2896.97	5324.98
		8479.02	4081.77	7838.74	7387.66					3619.73	7414.8	2745.77	5089.67
		8373.62	4015.43	7835.92	7449.11					3478.46	7198.27	2605.7	4857.86
		8268.47	3948.83	7828.09	7511.14					3342.55	6984.77	2477.58	4630.77
		8163.68	3881.8	7815.03	7574.06					3212.59	6774.7	2362.21	4409.66
		8059.36	3814.19	7796.51	7638.18					3089.22	6568.56	2260.33	4195.82
		7955.64	3745.93	7772.29	7703.77					2973.09	6366.88	2172.68	3990.57
		7852.68	3677	7742.16	7771.09					2864.94	6170.29	2099.89	3795.22
		7750.66	3607.42	7705.95	7840.39					2765.45	5979.47	2042.51	3611.06
		7649.78	3537.26	7663.48	7911.85					2675.37	5795.15	2001.02	3439.32
		7550.26	3466.6	7614.66	7985.61					2595.37	5618.12	1975.75	3281.22
		7452.32	3395.54	7559.41	8061.77					2526.12	5449.22	1966.94	3137.86
		7356.2	3324.21	7497.71	8140.34					2468.26	5289.28	1974.69	3010.27
		7262.14	3252.71	7429.61	8221.26					2422.34	5139.18	1998.98	2899.37
		7170.32	3181.17	7355.2	8304.38					2388.89	4999.77	2039.69	2805.93
		7080.94	3109.72	7274.65	8389.49					2368.34	4871.88	2096.62	2730.64
		6994.12	3038.49	7188.19	8476.28					2361.05	4756.3	2169.45	2673.98
		6909.95	2967.62	7096.11	8564.41					2367.31	4653.78	2257.81	2636.33
		6828.44	2897.27	6998.77	8653.46					2387.29	4564.99	2361.24	2617.86
		6749.55	2827.62	6896.55	8743.03					2421.07	4490.55	2479.27	2618.62
		6673.16	2758.85	6789.88	8832.65					2468.63	4430.97	2611.36	2638.52
		6599.11	2691.16	6679.21	8921.9					2529.82	4386.71	2756.96	2677.32
		6527.17	2624.77	6564.98	9010.33					2604.43	4358.13	2915.5	2734.66
		6457.06	2559.92	6447.66	9097.53					2692.15	4345.52	3086.37	2810.08
		6388.48	2496.84	6327.7	9183.1					2792.59	4349.08	3268.95	2903.03
		6321.09	2435.77	6205.56	9266.7					2905.33	4368.93	3462.59	3012.86
		6254.56	2376.95	6081.68	9348.02					3029.88	4405.15	3666.6	3138.86
		6188.54	2320.59	5956.53	9426.79					3165.69	4457.7	3880.27	3280.28
		6122.71	2266.91	5830.55	9502.82					3312.2	4526.52	4102.87	3436.28
		6056.77	2216.1	5704.16	9575.96					3468.84	4611.44	4333.6	3606.02
		5990.43	2168.33	5577.78	9646.13					3635	4712.23	4571.62	3788.58
		5923.46	2123.73	5451.78	9713.3					3810.08	4828.57	4816.04	3983.06
		5855.68	2082.39	5326.51	9777.47					3993.48	4960.06	5065.87	4188.51
		5786.94	2044.35	5202.29	9838.68					4184.62	5106.2	5320.09	4403.95
		5717.17	2009.6	5079.36	9896.99					4382.92	5266.43	5577.57	4628.41
		5646.35	1978.04	4957.96	9952.47					4587.82	5440.1	5837.14	4860.85
		5574.49	1949.55	4838.25	10005.2					4798.79	5626.49	6097.55	5100.2
		5501.68	1923.92	4720.35	10055.2					5015.31	5824.83	6357.54	5345.35
		5427.99	1900.91	4604.35	10102.6					5236.91	6034.26	6615.78	5595.09
		5353.53	1880.21	4490.25	10147.5					5463.12	6253.87	6870.93	5848.16
		5278.44	1861.51	4378.05	10190					5693.46	6482.67	7121.67	6103.2
		5202.83	1844.46	4267.69	10230.2					5927.48	6719.66	7366.7	6358.81
		5126.85	1828.71	4159.08	10268.3					6164.64	6963.79	7604.76	6613.5
		5050.65	1813.89	4052.12	10304.3					6404.4	7214.01	7834.66	6865.79
		4974.4	1799.67	3946.71	10338.5					6646.17	7469.25	8055.32	7114.15
		4898.26	1785.72	3842.73	10371					6889.33	7728.46	8265.7	7357.07
		4822.43	1771.74	3740.07	10402					7133.23	7990.63	8464.87	7593.08
		4747.11	1757.47	3638.66	10431.5					7377.22	8254.77	8651.99	7820.76
		4672.51	1742.68	3538.42	10459.5					7620.64	8519.92	8826.29	8038.77
		4598.88	1727.23	3439.32	10486.3					7862.81	8785.22	8987.09	8245.88
		4526.47	1710.97	3341.36	10511.6					8103.06	9049.86	9133.77	8440.97
		4455.53	1693.85	3244.55	10535.4					8340.74	9313.08	9265.8	8623.01
		4386.33	1675.85	3148.97	10557.6					8575.2	9574.24	9382.71	8791.11
		4319.14	1656.98	3054.72	10577.9					8805.81	9832.73	9484.1	8944.46
		4254.2	1637.28	2961.89	10596					9031.95	10088	9569.64	9082.36
		4191.75	1616.81	2870.62	10611.7					9253	10339.7	9639.04	9204.18
		4132.02	1595.65	2781.03	10624.6					9468.39	10587.2	9692.1	9309.39
		4075.18	1573.88	2693.25	10634.1					9677.53	10830.3	9728.67	9397.53
		4021.38	1551.59	2607.4	10640.1					9879.85	11068.6	9748.7	9468.2
		3970.7	1528.9	2523.59	10641.9					10074.8	11301.8	9752.17	9521.09
		3923.17	1505.92	2441.92	10639.3					10261.8	11529.6	9739.17	9555.95
		3878.73	1482.79	2362.49	10631.8					10440.3	11751.6	9709.85	9572.62
		3837.28	1459.67	2285.39	10619.1					10609.8	11967.6	9664.45	9571
		3798.64	1436.73	2210.72	10600.9					10769.8	12177.1	9603.26	9551.1
		3762.55	1414.16	2138.56	10577.1					10919.8	12379.9	9526.7	9513.03
		3728.75	1392.15	2069.03	10547.3					11059.3	12575.7	9435.25	9456.98
		3696.91	1370.92	2002.21	10511.6					11187.8	12764.1	9329.46	9383.25
		3666.68	1350.71	1938.23	10469.8					11304.8	12945	9209.97	9292.24
		3637.71	1331.73	1877.17	10422.1					11409.8	13118.1	9077.46	9184.45
		3609.63	1314.2	1819.12	10368.5					11502.4	13283.2	8932.65	9060.5
		3582.1	1298.34	1764.14	10309.2					11582.2	13440.2	8776.33	8921.1
		3554.79	1284.36	1712.27	10244.5					11648.9	13589	8609.29	8767.06
		3527.39	1272.43	1663.5	10174.7					11702	13729.6	8432.38	8599.28
		3499.64	1262.72	1617.82	10100.1					11741.5	13861.9	8246.44	8418.73
		3471.32	1255.36	1575.16	10021					11767	13986.2	8052.32	8226.44
		3442.25	1250.44	1535.4	9937.77					11778.7	14102.3	7850.88	8023.49
		3412.31	1247.99	1498.42	9850.86					11776.5	14210.6	7642.97	7811
		3381.43	1247.99	1464.04	9760.62					11760.5	14311	7429.43	7590.08
		3349.6	1250.37	1432.03	9667.46					11731	14403.7	7211.09	7361.86
		3316.82	1254.99	1402.15	9571.82					11688.3	14488.9	6988.77	7127.46
		3283.14	1261.65	1374.16	9474.15					11632.7	14566.7	6763.26	6887.96
		3248.62	1270.12	1347.79	9374.95					11564.9	14637.2	6535.35	6644.45
		3213.33	1280.11	1322.76	9274.79					11485.2	14700.5	6305.78	6397.98
		3177.36	1291.31	1298.83	9174.29					11394.2	14756.6	6075.29	6149.59
		3140.81	1303.43	1275.75	9074.11					11292.7	14805.4	5844.6	5900.34
		3103.78	1316.12	1253.31	8974.95					11181.1	14846.8	5614.42	5651.28
		3066.39	1329.1	1231.32	8877.52					11060.2	14880.6	5385.43	5403.5
		3028.77	1342.08	1209.62	8782.52					10930.6	14906.6	5158.32	5158.11
		2991.09	1354.8	1188.12	8690.64					10792.9	14924.5	4933.75	4916.26
		2953.5	1367.05	1166.73	8602.49					10647.8	14933.9	4712.35	4679.12
		2916.19	1378.68	1145.44	8518.63					10495.7	14934.5	4494.73	4447.92
		2879.38	1389.58	1124.26	8439.52					10337.2	14926.1	4281.5	4223.91
		2843.27	1399.71	1103.21	8365.52					10172.9	14908.3	4073.22	4008.36
		2808.12	1409.11	1082.37	8296.86					10003.2	14880.9	3870.45	3802.59
		2774.16	1417.89	1061.79	8233.66					9828.47	14843.6	3673.72	3607.89
		2741.65	1426.21	1041.56	8175.87					9649.28	14796.4	3483.57	3425.55
		2710.85	1434.33	1021.75	8123.35					9466.05	14739.1	3300.49	3256.79
		2681.99	1442.52	1002.43	8075.8					9279.24	14671.8	3125	3102.81
		2655.32	1451.13	983.671	8032.83					9089.32	14594.6	2957.6	2964.68
		2631.04	1460.53	965.548	7993.98					8896.8	14507.4	2798.8	2843.4
		2609.34	1471.14	948.123	7958.67					8702.21	14410.5	2649.11	2739.84
		2590.36	1483.39	931.459	7926.29					8506.11	14304	2509.06	2654.75
		2574.18	1497.75	915.62	7896.16					8309.05	14188.1	2379.17	2588.7
		2560.83	1514.72	900.676	7867.58					8111.6	14062.9	2259.98	2542.16
		2550.26	1534.8	886.701	7839.8					7914.3	13928.7	2152.03	2515.4
		2542.37	1558.54	873.78	7812.11					7717.68	13785.6	2055.85	2508.54
		2536.99	1586.47	862.006	7783.75					7522.22	13633.9	1971.98	2521.55
		2533.91	1619.12	851.47	7754.04					7328.37	13473.7	1900.95	2554.23
		2532.85	1657.04	842.263	7722.3					7136.52	13305.3	1843.3	2606.24
		2533.52	1700.72	834.463	7687.9					6946.99	13128.8	1799.52	2677.11
		2535.6	1750.64	828.128	7650.27					6760.06	12944.4	1770.09	2766.23
		2538.76	1807.23	823.292	7608.88					6575.9	12752.5	1755.46	2872.91
		2542.67	1870.85	819.96	7563.25					6394.64	12553.2	1756	2996.36
		2547.02	1941.82	818.104	7512.94					6216.35	12346.8	1772.03	3135.71
		2551.48	2020.42	817.66	7457.57					6041.04	12133.6	1803.78	3290.04
		2555.78	2106.84	818.526	7396.81					5868.68	11914.1	1851.39	3458.38
		2559.69	2201.25	820.559	7330.38					5699.23	11688.4	1914.92	3639.76
		2562.98	2303.72	823.58	7258.08					5532.62	11457.3	1994.29	3833.17
		2565.5	2414.25	827.377	7179.79					5368.8	11221	2089.33	4037.61
		2567.13	2532.77	831.715	7095.44					5207.69	10980.2	2199.75	4252.07
		2567.81	2659.06	836.344	7005.07					5049.26	10735.4	2325.12	4475.56
		2567.52	2792.84	841.009	6908.75					4893.51	10487.3	2464.9	4707.06
		2566.25	2933.7	845.459	6806.68					4740.45	10236.5	2618.46	4945.57
		2564.02	3081.16	849.456	6699.1					4590.14	9983.58	2785.05	5190.04
		2560.88	3234.66	852.781	6586.32					4442.69	9729.26	2963.87	5439.43
		2556.88	3393.58	855.242	6468.74					4298.25	9474.16	3154.04	5692.62
		2552.07	3557.27	856.68	6346.8					4157	9218.88	3354.66	5948.42
		2546.54	3725.04	856.98	6221.01					4019.16	8963.99	3564.78	6205.6
		2540.36	3896.19	856.072	6091.89					3884.97	8710.05	3783.46	6462.84
		2533.66	4070.03	853.938	5960.02					3754.71	8457.55	4009.74	6718.74
		2526.59	4245.87	850.61	5825.98					3628.67	8206.96	4242.69	6971.89
		2519.35	4423.05	846.167	5690.36					3507.13	7958.7	4481.42	7220.79
		2512.18	4600.93	840.73	5553.72					3390.36	7713.17	4725.04	7463.99
		2505.38	4778.91	834.449	5416.62					3278.61	7470.73	4972.69	7700.01
		2499.33	4956.46	827.497	5279.56					3172.08	7231.73	5223.54	7927.41
		2494.44	5133.06	820.066	5142.99					3070.91	6996.47	5476.77	8144.81
		2491.16	5308.29	812.353	5007.31					2975.2	6765.24	5731.55	8350.92
		2489.98	5481.77	804.563	4872.86					2885	6538.31	5987.05	8544.54
		2491.45	5653.19	796.905	4739.91					2800.28	6315.94	6242.44	8724.6
		2496.12	5822.29	789.585	4608.69					2721	6098.38	6496.83	8890.15
		2504.54	5988.85	782.811	4479.4					2647.06	5885.88	6749.29	9040.37
		2517.27	6152.69	776.789	4352.18					2578.35	5678.73	6998.82	9174.52
		2534.82	6313.66	771.727	4227.15					2514.75	5477.2	7244.39	9291.99
		2557.64	6471.67	767.839	4104.41					2456.12	5281.64	7484.89	9392.24
		2586.13	6626.64	765.342	3984.06					2402.31	5092.41	7719.17	9474.84
		2620.58	6778.54	764.464	3866.18					2353.22	4909.94	7946.07	9539.43
		2661.21	6927.41	765.439	3750.86					2308.71	4734.68	8164.37	9585.73
		2708.18	7073.31	768.507	3638.21					2268.7	4567.16	8372.87	9613.55
		2761.56	7216.36	773.914	3528.34					2233.08	4407.92	8570.35	9622.76
		2821.37	7356.72	781.899	3421.41					2201.75	4257.51	8755.62	9613.34
		2887.59	7494.58	792.695	3317.6					2174.61	4116.54	8927.49	9585.33
		2960.12	7630.17	806.515	3217.16					2151.56	3985.59	9084.88	9538.85
		3038.85	7763.74	823.548	3120.34					2132.47	3865.23	9226.73	9474.12
		3123.64	7895.53	843.949	3027.47					2117.2	3756.04	9352.11	9391.44
		3214.32	8025.81	867.83	2938.84					2105.63	3658.55	9460.17	9291.19
		3310.71	8154.79	895.257	2854.79					2097.65	3573.29	9550.19	9173.85
		3412.6	8282.67	926.24	2775.62					2093.12	3500.76	9621.57	9039.94
		3519.81	8409.59	960.731	2701.6					2091.98	3441.41	9673.84	8890.1
		3632.14	8535.65	998.632	2632.96					2094.17	3395.68	9706.65	8725.02
		3749.42	8660.85	1039.8	2569.9					2099.65	3363.98	9719.76	8545.47
		3871.46	8785.13	1084.05	2512.56					2108.44	3346.69	9713.05	8352.31
		3998.1	8908.39	1131.18	2461.05					2120.58	3344.17	9686.5	8146.45
		4129.17	9030.44	1180.97	2415.43					2136.17	3356.75	9640.18	7928.89
		4264.5	9151.08	1233.2	2375.75					2155.35	3384.74	9574.26	7700.67
		4403.89	9270.06	1287.66	2342					2178.29	3428.4	9488.99	7462.91
		4547.14	9387.14	1344.15	2314.15					2205.24	3487.93	9384.71	7216.74
		4694.03	9502.05	1402.46	2292.12					2236.47	3563.46	9261.85	6963.35
		4844.32	9614.55	1462.46	2275.82					2272.28	3655.05	9120.92	6703.95
		4997.77	9724.4	1523.99	2265.13					2313.03	3762.69	8962.52	6439.74
		5154.15	9831.4	1586.99	2259.87					2359.14	3886.25	8787.33	6171.92
		5313.22	9935.36	1651.39	2259.87					2411.02	4025.53	8596.15	5901.69
		5474.76	10036.1	1717.17	2264.89					2469.15	4180.2	8389.83	5630.24
		5638.54	10133.6	1784.38	2274.68					2534	4349.86	8169.35	5358.78
		5804.36	10227.8	1853.05	2288.96					2606.07	4533.95	7935.77	5088.51
		5972	10318.7	1923.28	2307.39					2685.83	4731.84	7690.24	4820.66
		6141.25	10406.3	1995.14	2329.61					2773.75	4942.76	7433.98	4556.47
		6311.87	10490.7	2068.73	2355.23					2870.25	5165.9	7168.28	4297.21
		6483.59	10572	2144.15	2383.82					2975.72	5400.36	6894.46	4044.2
		6656.13	10650.4	2221.5	2414.96					3090.5	5645.22	6613.85	3798.77
		6829.16	10726.1	2300.87	2448.19					3214.84	5899.52	6327.78	3562.25
		7002.29	10799.2	2382.36	2483.08					3348.91	6162.28	6037.57	3336.02
		7175.09	10869.9	2466.06	2519.16					3492.79	6432.52	5744.49	3121.43
		7347.07	10938.5	2552.05	2555.96					3646.43	6709.27	5449.8	2919.82
		7517.72	11005.1	2640.43	2593.02					3809.68	6991.56	5154.67	2732.51
		7686.49	11069.9	2731.3	2629.84					3982.28	7278.5	4860.29	2560.73
		7852.82	11133.3	2824.77	2665.92					4163.88	7569.19	4567.8	2405.64
		8016.15	11195.6	2920.93	2700.74					4354.06	7862.82	4278.32	2268.33
		8175.95	11257.1	3019.87	2733.82					4552.3	8158.59	3993	2149.75
		8331.71	11318.1	3121.69	2764.67					4758.06	8455.76	3713	2050.77
		8482.95	11378.8	3226.44	2792.8					4970.71	8753.62	3439.5	1972.1
		8629.27	11439.7	3334.17	2817.79					5189.61	9051.51	3173.7	1914.35
		8770.31	11500.9	3444.87	2839.23					5414.09	9348.78	2916.83	1877.95
		8905.78	11562.7	3558.49	2856.77					5643.44	9644.81	2670.17	1863.2
		9035.47	11625.3	3674.93	2870.09					5876.99	9938.98	2434.98	1870.23
		9159.25	11688.6	3794.03	2878.95					6114.03	10230.7	2212.56	1899.01
		9277.08	11752.9	3915.56	2883.17					6353.86	10519.2	2004.2	1949.33
		9389.01	11817.8	4039.23	2882.62					6595.77	10804	1811.2	2020.83
		9495.16	11883.2	4164.71	2877.26					6839.05	11084.3	1634.82	2112.98
		9595.75	11948.8	4291.61	2867.12					7082.97	11359.5	1476.27	2225.14
		9691.06	12014.3	4419.55	2852.3					7326.8	11629	1336.68	2356.51
		9781.41	12079	4548.09	2832.96					7569.8	11892	1217.11	2506.22
		9867.18	12142.6	4676.85	2809.33					7811.21	12148.1	1118.49	2673.27
		9948.76	12204.5	4805.4	2781.67					8050.25	12396.7	1041.63	2856.63
		10026.6	12264.1	4933.37	2750.28					8286.13	12637.3	987.187	3055.2
		10101.2	12320.9	5060.4	2715.49					8518.05	12869.6	955.643	3267.87
		10173	12374.4	5186.18	2677.65					8745.16	13093.1	947.316	3493.49
		10242.5	12423.9	5310.42	2637.11					8966.63	13307.6	962.334	3730.87
		10310.4	12468.9	5432.89	2594.28					9181.63	13513	1000.63	3978.82
		10377.1	12509.1	5553.42	2549.57					9389.35	13709	1061.95	4236.11
		10443.3	12543.8	5671.87	2503.42					9589	13895.5	1145.86	4501.48
		10509.6	12572.8	5788.18	2456.32					9779.86	14072.4	1251.77	4773.62
		10576.6	12595.7	5902.34	2408.78					9961.22	14239.8	1378.93	5051.17
		10644.7	12612.2	6014.37	2361.35					10132.4	14397.5	1526.5	5332.7
		10714.6	12622.1	6124.33	2314.62					10292.9	14545.6	1693.5	5616.74
		10786.6	12625.2	6232.3	2269.19					10442.2	14684	1878.86	5901.74
		10861.3	12621.4	6338.39	2225.69					10579.9	14812.6	2081.44	6186.09
		10938.8	12610.5	6442.71	2184.77					10705.6	14931.5	2300.03	6468.13
		11019.5	12592.5	6545.39	2147.08					10819.1	15040.5	2533.41	6746.19
		11103.5	12567.3	6646.57	2113.25					10920.3	15139.6	2780.29	7018.57
		11190.7	12534.9	6746.41	2083.91					11009.1	15228.7	3039.42	7283.6
		11280.9	12495.3	6845.08	2059.63					11085.5	15307.5	3309.51	7539.65
		11374.1	12448.7	6942.77	2040.96					11149.4	15375.8	3589.29	7785.16
		11469.8	12395.1	7039.68	2028.41					11201.2	15433.4	3877.52	8018.65
		11567.8	12334.7	7136	2022.41					11240.8	15480.1	4172.96	8238.72
		11667.7	12267.9	7231.94	2023.37					11268.4	15515.5	4474.39	8444.09
		11768.9	12194.8	7327.65	2031.63					11284.4	15539.6	4780.61	8633.61
		11871.1	12116	7423.31	2047.46					11288.8	15551.9	5090.45	8806.24
		11973.7	12031.6	7519	2071.05					11281.8	15552.4	5402.74	8961.09
		12076.2	11942.2	7614.81	2102.51					11263.7	15540.9	5716.32	9097.39
		12178.3	11848	7710.73	2141.84					11234.6	15517.4	6030.04	9214.52
		12279.5	11749.5	7806.7	2188.93					11194.7	15481.9	6342.75	9311.98
		12379.4	11647	7902.59	2243.6					11144.1	15434.4	6653.31	9389.39
		12477.5	11540.7	7998.18	2305.53					11083	15375.1	6960.62	9446.52
		12573.6	11430.9	8093.19	2374.37					11011.6	15304.2	7263.62	9483.24
		12667.5	11317.8	8187.28	2449.69					10930	15222	7561.29	9499.51
		12758.9	11201.5	8280.04	2531.02					10838.4	15128.7	7852.7	9495.44
		12847.7	11082.2	8371.06	2617.86					10737.2	15024.8	8136.94	9471.2
		12933.7	10959.7	8459.87	2709.71					10626.5	14910.5	8413.23	9427.07
		13016.8	10834.2	8545.98	2806.05					10506.7	14786.2	8680.83	9363.41
		13097	10705.7	8628.9	2906.39					10378.3	14652.4	8939.12	9280.68
		13174.2	10574.1	8708.14	3010.25					10241.5	14509.4	9187.55	9179.42
		13248.3	10439.5	8783.22	3117.17					10096.9	14357.5	9425.64	9060.25
		13319.5	10301.8	8853.67	3226.75					9944.87	14197.3	9652.99	8923.89
		13387.7	10161	8919.07	3338.61					9785.98	14028.9	9869.29	8771.12
		13453.1	10017.2	8979.01	3452.43					9620.69	13852.8	10074.2	8602.82
		13515.7	9870.52	9033.16	3567.95					9449.49	13669.4	10267.6	8419.94
		13575.8	9721.01	9081.22	3684.94					9272.86	13479	10449.2	8223.5
		13633.7	9568.86	9122.95	3803.25					9091.26	13282.1	10618.9	8014.6
		13689.4	9414.27	9158.14	3922.73					8905.12	13079.1	10776.5	7794.42
		13743.2	9257.52	9186.62	4043.29					8714.85	12870.5	10922	7564.2
		13795.2	9098.9	9208.27	4164.84					8520.8	12656.8	11055	7325.21
		13845.7	8938.71	9222.98	4287.31					8323.32	12438.5	11175.6	7078.75
		13894.7	8777.29	9230.67	4410.65					8122.72	12216.2	11283.6	6826.17
		13942.3	8614.98	9231.32	4534.8					7919.29	11990.5	11378.6	6568.77
		13988.4	8452.08	9224.91	4659.74					7713.31	11762	11460.7	6307.87
		14032.9	8288.94	9211.48	4785.45					7505.06	11531.4	11529.5	6044.72
		14075.5	8125.85	9191.11	4911.93					7294.8	11299.1	11585	5780.57
		14115.9	7963.13	9163.91	5039.2					7082.83	11065.9	11627	5516.62
		14153.8	7801.08	9129.99	5167.3					6869.46	10832.2	11655.4	5254.06
		14188.8	7640.01	9089.53	5296.3					6655	10598.4	11670.2	4994.06
		14220.5	7480.22	9042.67	5426.28					6439.81	10365.2	11671.3	4737.83
		14248.2	7322.04	8989.61	5557.32					6224.26	10132.7	11658.9	4486.57
		14271.7	7165.8	8930.5	5689.52					6008.77	9901.3	11633.1	4241.48
		14290.4	7011.83	8865.54	5822.97					5793.74	9671.23	11594.1	4003.8
		14304	6860.46	8794.89	5957.78					5579.6	9442.64	11542.2	3774.77
		14311.9	6712.01	8718.72	6094					5366.78	9215.64	11477.6	3555.6
		14313.8	6566.79	8637.16	6231.71					5155.72	8990.31	11400.7	3347.51
		14309.5	6425.1	8550.37	6370.96					4946.86	8766.69	11312	3151.7
		14298.6	6287.19	8458.46	6511.76					4740.66	8544.82	11211.9	2969.31
		14281	6153.3	8361.56	6654.11					4537.59	8324.71	11100.7	2801.47
		14256.6	6023.6	8259.8	6797.94					4338.12	8106.42	10979.2	2649.23
		14225.3	5898.2	8153.3	6943.14					4142.77	7889.97	10847.6	2513.59
		14187.2	5777.15	8042.22	7089.52					3952.07	7675.46	10706.5	2395.43
		14142.2	5660.43	7926.73	7236.84					3766.58	7462.98	10556.3	2295.59
		14090.5	5547.95	7807.01	7384.78					3586.9	7252.67	10397.6	2214.75
		14032.3	5439.56	7683.3	7532.97					3413.66	7044.68	10230.8	2153.5
		13967.7	5335.06	7555.82	7681					3247.52	6839.22	10056.2	2112.29
		13896.9	5234.19	7424.88	7828.43					3089.17	6636.49	9874.26	2091.44
		13820.2	5136.67	7290.8	7974.82					2939.32	6436.74	9685.44	2091.1
		13737.8	5042.18	7153.94	8119.71					2798.73	6240.27	9490.1	2111.28
		13650.2	4950.4	7014.69	8262.69					2668.14	6047.38	9288.64	2151.81
		13557.7	4860.99	6873.49	8403.32					2548.3	5858.45	9081.48	2212.34
		13460.9	4773.64	6730.79	8541.24					2439.98	5673.88	8869.05	2292.37
		13360.1	4688.04	6587.04	8676.09					2343.93	5494.11	8651.81	2391.2
		13256	4603.9	6442.68	8807.59					2260.9	5319.63	8430.25	2508
		13149.2	4520.96	6298.15	8935.49					2191.59	5150.95	8204.9	2641.8
		13040.2	4439.02	6153.87	9059.59					2136.68	4988.65	7976.3	2791.53
		12929.5	4357.91	6010.24	9179.77					2096.77	4833.32	7745.01	2956.04
		12817.9	4277.49	5867.63	9295.97					2072.36	4685.6	7511.57	3134.12
		12705.6	4197.7	5726.37	9408.19					2063.88	4546.15	7276.56	3324.53
		12593.3	4118.48	5586.79	9516.46					2071.68	4415.66	7040.5	3526.02
		12481.3	4039.79	5449.19	9620.9					2095.95	4294.86	6803.92	3737.38
		12369.8	3961.63	5313.85	9721.62					2136.81	4184.47	6567.3	3957.41
		12259	3883.99	5181.04	9818.76					2194.24	4085.25	6331.11	4184.96
		12149.2	3806.86	5050.99	9912.49					2268.11	3997.96	6095.76	4418.92
		12040.4	3730.26	4923.93	10003					2358.13	3923.39	5861.67	4658.23
		11932.6	3654.18	4800.02	10090.4					2463.9	3862.3	5629.21	4901.87
		11825.6	3578.66	4679.4	10174.9					2584.9	3815.47	5398.75	5148.82
		11719.4	3503.74	4562.18	10256.7					2720.48	3783.63	5170.66	5398.1
		11613.9	3429.48	4448.39	10336.1					2869.89	3767.47	4945.32	5648.74
		11508.9	3355.95	4338.04	10413.2					3032.31	3767.63	4723.12	5899.73
		11404.1	3283.27	4231.1	10488.2					3206.85	3784.66	4504.48	6150.06
		11299.5	3211.58	4127.46	10561.5					3392.56	3819.02	4289.87	6398.71
		11194.8	3141.03	4027.01	10633.3					3588.48	3871.04	4079.81	6644.59
		11089.9	3071.82	3929.56	10703.6					3793.6	3940.95	3874.87	6886.6
		10984.6	3004.12	3834.91	10772.8					4006.94	4028.83	3675.71	7123.6
		10878.9	2938.15	3742.83	10840.8					4227.53	4134.64	3483.05	7354.45
		10772.7	2874.11	3653.06	10907.6					4454.42	4258.18	3297.67	7577.99
		10665.9	2812.2	3565.35	10973.4					4686.69	4399.11	3120.38	7793.08
		10558.6	2752.6	3479.45	11037.8					4923.48	4556.94	2952.07	7998.59
		10450.8	2695.47	3395.12	11100.8					5163.97	4731.09	2793.62	8193.43
		10342.4	2640.92	3312.13	11162					5407.36	4920.84	2645.92	8376.52
		10233.6	2589.01	3230.3	11221					5652.91	5125.39	2509.85	8546.88
		10124.3	2539.75	3149.46	11277.3					5899.9	5343.88	2386.26	8703.55
		10014.6	2493.08	3069.5	11330.5					6147.65	5575.37	2275.96	8845.71
		9904.52	2448.91	2990.34	11380					6395.52	5818.86	2179.65	8972.59
		9794.1	2407.06	2911.95	11425.2					6642.85	6073.33	2097.99	9083.56
		9683.4	2367.34	2834.36	11465.4					6889.02	6337.74	2031.52	9178.09
		9572.47	2329.52	2757.61	11500.1					7133.37	6611.02	1980.66	9255.77
		9461.42	2293.32	2681.8	11528.6					7375.27	6892.14	1945.73	9316.29
		9350.36	2258.47	2607.02	11550.5					7614.04	7180.05	1926.93	9359.47
		9239.43	2224.69	2533.4	11565.2					7849.04	7473.72	1924.37	9385.2
		9128.82	2191.71	2461.06	11572.2					8079.64	7772.14	1938.04	9393.47
		9018.71	2159.25	2390.13	11571.2					8305.24	8074.32	1967.88	9384.33
		8909.33	2127.08	2320.72	11561.9					8525.25	8379.31	2013.72	9357.92
		8800.93	2094.98	2252.97	11544.1					8739.14	8686.17	2075.32	9314.43
		8693.72	2062.8	2186.97	11517.5					8946.41	8994.01	2152.39	9254.09
		8587.95	2030.39	2122.83	11482.3					9146.63	9301.95	2244.57	9177.19
		8483.86	1997.67	2060.67	11438.4					9339.37	9609.12	2351.48	9084.08
		8381.63	1964.63	2000.57	11386.1					9524.31	9914.66	2472.67	8975.15
		8281.44	1931.25	1942.63	11325.4					9701.12	10217.7	2607.69	8850.84
		8183.42	1897.59	1886.97	11256.7					9869.55	10517.4	2756.01	8711.67
		8087.62	1863.71	1833.68	11180.3					10029.4	10812.8	2917.11	8558.2
		7994.05	1829.67	1782.88	11096.5					10180.4	11103.1	3090.41	8391.07
		7902.64	1795.57	1734.68	11005.7					10322.5	11387.5	3275.28	8210.99
		7813.29	1761.49	1689.19	10908.4					10455.5	11665.3	3471.09	8018.75
		7725.81	1727.53	1646.49	10805.1					10579.2	11935.6	3677.15	7815.2
		7639.98	1693.79	1606.66	10696.1					10693.6	12197.9	3892.71	7601.27
		7555.54	1660.39	1569.72	10582.2					10798.6	12451.5	4116.99	7377.93
		7472.21	1627.44	1535.7	10463.8					10893.9	12695.8	4349.13	7146.16
		7389.69	1595.1	1504.56	10341.6					10979.6	12930.3	4588.24	6907
		7307.69	1563.5	1476.22	10216.2					11055.5	13154.7	4833.34	6661.49
		7225.92	1532.82	1450.58	10088.3					11121.4	13368.5	5083.41	6410.67
		7144.11	1503.24	1427.47	9958.53					11177.2	13571.3	5337.39	6155.64
		7062.01	1474.95	1406.7	9827.61					11222.7	13763	5594.17	5897.48
		6979.41	1448.15	1388.03	9696.19					11257.8	13943.3	5852.58	5637.35
		6896.16	1423.04	1371.2	9564.88					11282.3	14112	6111.45	5376.4
		6812.13	1399.82	1355.93	9434.27					11296.1	14268.8	6369.55	5115.88
		6727.29	1378.68	1341.92	9304.87					11299.3	14413.5	6625.64	4857.06
		6641.61	1359.78	1328.89	9177.12					11291.6	14546.1	6878.47	4601.26
		6555.15	1343.27	1316.56	9051.39					11273.3	14666.3	7126.84	4349.84
		6467.97	1329.27	1304.65	8927.94					11244.3	14774	7369.54	4104.2
		6380.18	1317.86	1292.95	8806.98					11204.8	14868.9	7605.42	3865.77
		6291.87	1309.04	1281.23	8688.59					11155	14950.9	7833.37	3635.98
		6203.16	1302.79	1269.32	8572.81					11095.3	15019.6	8052.32	3416.28
		6114.17	1299	1257.11	8459.6					11025.8	15075	8261.26	3208.09
		6025.02	1297.52	1244.51	8348.84					10946.9	15116.6	8459.21	3012.81
		5935.86	1298.12	1231.48	8240.39					10859	15144.4	8645.29	2831.83
		5846.82	1300.55	1218.03	8134.07					10762.5	15158.1	8818.65	2666.46
		5758.06	1304.5	1204.22	8029.67					10657.8	15157.6	8978.49	2517.98
		5669.77	1309.62	1190.14	7927					10545.2	15142.7	9124.11	2387.56
		5582.12	1315.58	1175.93	7825.84					10425.2	15113.5	9254.85	2276.29
		5495.34	1322	1161.8	7726.01					10298.1	15069.9	9370.12	2185.15
		5409.64	1328.53	1148	7627.34					10164.3	15012.1	9469.39	2114.95
		5325.27	1334.82	1134.82	7529.71					10024.1	14940.3	9552.23	2066.35
		5242.48	1340.53	1122.61	7433.03					9877.89	14854.7	9618.25	2039.84
		5161.55	1345.37	1111.71	7337.27					9725.87	14755.7	9667.21	2035.7
		5082.73	1349.08	1102.52	7242.42					9568.35	14643.7	9698.92	2053.99
		5006.29	1351.44	1095.42	7148.52					9405.64	14519.2	9713.32	2094.6
		4932.46	1352.29	1090.8	7055.63					9238.03	14382.9	9710.43	2157.17
		4861.48	1351.51	1089.04	6963.8					9065.87	14235.3	9690.4	2241.17
		4793.54	1349.04	1090.5	6873.09					8889.5	14077	9653.46	2345.88
		4728.82	1344.88	1095.54	6783.54					8709.33	13908.7	9599.96	2470.42
		4667.46	1339.05	1104.5	6695.19					8525.8	13731.1	9530.33	2613.78
		4609.54	1331.61	1117.71	6608.02					8339.39	13544.8	9445.12	2774.87
		4555.12	1322.65	1135.46	6522.05					8150.61	13350.5	9344.9	2952.52
		4504.17	1312.27	1158.04	6437.27					7960.02	13148.8	9230.37	3145.5
		4456.59	1300.58	1185.68	6353.66					7768.19	12940.4	9102.22	3352.54
		4412.22	1287.71	1218.61	6271.2					7575.68	12725.8	8961.26	3572.36
		4370.84	1273.8	1256.97	6189.9					7383.06	12505.5	8808.27	3803.66
		4332.18	1259	1300.89	6109.75					7190.91	12280.3	8644.12	4045.17
		4295.91	1243.48	1350.43	6030.77					6999.77	12050.6	8469.65	4295.59
		4261.67	1227.44	1405.58	5952.97					6810.15	11816.9	8285.71	4553.64
		4229.08	1211.09	1466.26	5876.4					6622.55	11579.9	8093.18	4818.04
		4197.75	1194.64	1532.34	5801.1					6437.39	11339.9	7892.87	5087.49
		4167.29	1178.34	1603.6	5727.12					6255.06	11097.7	7685.59	5360.69
		4137.32	1162.46	1679.75	5654.51					6075.88	10853.7	7472.14	5636.3
		4107.5	1147.25	1760.43	5583.33					5900.11	10608.5	7253.25	5912.97
		4077.5	1132.98	1845.23	5513.61					5727.94	10362.4	7029.66	6189.3
		4047.04	1119.92	1933.68	5445.37					5559.52	10116.2	6802.06	6463.88
		4015.89	1108.33	2025.29	5378.63					5394.94	9870.1	6571.14	6735.22
		3983.87	1098.45	2119.54	5313.4					5234.25	9624.68	6337.55	7001.83
		3950.86	1090.51	2215.91	5249.64					5077.45	9380.32	6101.96	7262.16
		3916.79	1084.72	2313.89	5187.29					4924.53	9137.39	5865.03	7514.62
		3881.64	1081.22	2412.99	5126.26					4775.46	8896.23	5627.42	7757.63
		3845.42	1080.14	2512.73	5066.41					4630.19	8657.14	5389.81	7989.61
		3808.18	1081.54	2612.69	5007.52					4488.7	8420.37	5152.86	8209.04
		3769.98	1085.41	2712.48	4949.36					4350.96	8186.15	4917.21	8414.44
		3730.89	1091.7	2811.78	4891.64					4216.99	7954.65	4683.51	8604.42
		3690.99	1100.31	2910.31	4834.03					4086.77	7726.06	4452.34	8777.73
		3650.4	1111.09	3007.88	4776.19					3960.34	7500.51	4224.29	8933.21
		3609.22	1123.87	3104.32	4717.75					3837.72	7278.15	3999.89	9069.92
		3567.59	1138.42	3199.54	4658.37					3718.94	7059.08	3779.64	9187.03
		3525.66	1154.55	3293.47	4597.7					3604.06	6843.45	3564	9283.93
		3483.6	1172.02	3386.1	4535.43					3493.16	6631.36	3353.38	9360.17
		3441.62	1190.64	3477.42	4471.27					3386.35	6422.96	3148.21	9415.46
		3399.91	1210.22	3567.43	4404.97					3283.74	6218.41	2948.89	9449.68
		3358.72	1230.59	3656.17	4336.35					3185.48	6017.87	2755.83	9462.86
		3318.28	1251.61	3743.67	4265.26					3091.76	5821.53	2569.46	9455.19
		3278.86	1273.2	3829.98	4191.63					3002.78	5629.58	2390.21	9426.98
		3240.72	1295.31	3915.16	4115.44					2918.77	5442.24	2218.56	9378.66
		3204.15	1317.93	3999.26	4036.74					2839.99	5259.72	2055.02	9310.81
		3169.42	1341.12	4082.37	3955.64					2766.73	5082.25	1900.08	9224.07
		3136.78	1364.97	4164.58	3872.32					2699.32	4910.09	1754.3	9119.21
		3106.49	1389.61	4246.01	3786.97					2638.11	4743.48	1618.25	8997.05
		3078.79	1415.22	4326.78	3699.83					2583.5	4582.71	1492.5	8858.49
		3053.86	1441.99	4407.05	3611.16					2535.88	4428.07	1377.66	8704.47
		3031.92	1470.11	4486.95	3521.2					2495.7	4279.85	1274.36	8535.95
		3013.1	1499.78	4566.63	3430.23					2463.42	4138.4	1183.21	8353.91
		2997.53	1531.23	4646.25	3338.52					2439.52	4004.05	1104.82	8159.33
		2985.28	1564.67	4725.92	3246.34					2424.51	3877.15	1039.75	7953.2
		2976.38	1600.31	4805.75	3153.98					2418.9	3758.11	988.556	7736.48
		2970.8	1638.36	4885.81	3061.73					2423.22	3647.29	951.713	7510.15
		2968.43	1679.07	4966.12	2969.88					2437.96	3545.13	929.64	7275.21
		2969.15	1722.66	5046.65	2878.74					2463.6	3452.04	922.674	7032.69
		2972.75	1769.37	5127.32	2788.62					2500.57	3368.45	931.06	6783.65
		2979.01	1819.45	5207.98	2699.85					2549.25	3294.8	954.944	6529.19
		2987.68	1873.14	5288.43	2612.76					2609.95	3231.53	994.362	6270.49
		2998.5	1930.68	5368.43	2527.67					2682.91	3179.07	1049.24	6008.74
		3011.21	1992.28	5447.71	2444.92					2768.27	3137.87	1119.37	5745.2
		3025.55	2058.16	5525.97	2364.82					2866.07	3108.39	1204.46	5481.16
		3041.3	2128.5	5602.91	2287.69					2976.24	3091.07	1304.12	5217.93
		3058.27	2203.46	5678.24	2213.82					3098.61	3086.35	1417.86	4956.83
		3076.27	2283.2	5751.68	2143.49					3232.87	3094.64	1545.15	4699.19
		3095.2	2367.82	5822.94	2076.93					3378.61	3116.34	1685.4	4446.32
		3114.98	2457.39	5891.79	2014.36					3535.35	3151.79	1837.97	4199.48
		3135.6	2551.93	5958.01	1955.97					3702.5	3201.29	2002.2	3959.94
		3157.08	2651.4	6021.41	1901.9					3879.41	3265.06	2177.42	3728.91
		3179.52	2755.67	6081.84	1852.27					4065.39	3343.24	2362.95	3507.58
		3203.05	2864.54	6139.18	1807.18					4259.69	3435.9	2558.1	3297.08
		3227.86	2977.76	6193.38	1766.68					4461.55	3542.96	2762.21	3098.54
		3254.15	3095	6244.37	1730.77					4670.22	3664.27	2974.65	2913
		3282.14	3215.91	6292.17	1699.43					4884.94	3799.54	3194.76	2741.5
		3312.06	3340.09	6336.76	1672.55					5104.99	3948.35	3421.95	2584.98
		3344.14	3467.15	6378.18	1649.98					5329.67	4110.22	3655.6	2444.36
		3378.6	3596.65	6416.44	1631.53					5558.29	4284.56	3895.13	2320.47
		3415.67	3728.2	6451.57	1616.93					5790.23	4470.73	4139.94	2214.08
		3455.56	3861.39	6483.59	1605.92					6024.85	4668.05	4389.44	2125.85
		3498.49	3995.84	6512.52	1598.17					6261.59	4875.77	4643.03	2056.36
		3544.69	4131.2	6538.38	1593.38					6499.89	5093.16	4900.09	2006.06
		3594.37	4267.15	6561.2	1591.22					6739.23	5319.45	5159.96	1975.29
		3647.75	4403.4	6581.01	1591.41					6979.11	5553.92	5421.96	1964.24
		3705.02	4539.72	6597.87	1593.66					7219.03	5795.83	5685.39	1972.99
		3766.4	4675.9	6611.85	1597.72					7458.49	6044.49	5949.54	2001.48
		3832.07	4811.81	6623.06	1603.39					7696.96	6299.23	6213.68	2049.49
		3902.2	4947.33	6631.6	1610.51					7933.89	6559.39	6477.11	2116.72
		3976.93	5082.4	6637.6	1618.97					8168.72	6824.34	6739.15	2202.7
		4056.38	5216.98	6641.2	1628.72					8400.85	7093.49	6999.13	2306.87
		4140.62	5351.04	6642.5	1639.74					8629.69	7366.25	7256.42	2428.51
		4229.69	5484.59	6641.63	1652.11					8854.67	7642.03	7510.45	2566.82
		4323.59	5617.62	6638.68	1665.92					9075.2	7920.26	7760.69	2720.88
		4422.27	5750.13	6633.7	1681.31					9290.69	8200.38	8006.69	2889.69
		4525.65	5882.16	6626.75	1698.44					9500.58	8481.77	8248.07	3072.19
		4633.58	6013.73	6617.81	1717.49					9704.29	8763.8	8484.5	3267.23
		4745.86	6144.91	6606.86	1738.64					9901.27	9045.78	8715.73	3473.66
		4862.25	6275.78	6593.83	1762.06					10091	9327	8941.55	3690.27
		4982.39	6406.43	6578.61	1787.92					10272.9	9606.7	9161.8	3915.84
		5105.86	6536.99	6561.09	1816.37					10446.5	9884.1	9376.38	4149.19
		5232.18	6667.57	6541.14	1847.56					10611.3	10158.4	9585.19	4389.13
		5360.79	6798.3	6518.62	1881.63					10766.8	10429	9788.19	4634.5
		5491.06	6929.31	6493.42	1918.72					10912.6	10694.9	9985.33	4884.19
		5622.36	7060.68	6465.42	1958.97					11048.2	10955.6	10176.5	5137.07
		5754	7192.51	6434.54	2002.51					11173.1	11210.4	10361.8	5392.05
		5885.31	7324.82	6400.71	2049.5					11287.1	11458.7	10540.9	5648.05
		6015.62	7457.6	6363.91	2100.07					11389.6	11699.8	10713.7	5903.97
		6144.29	7590.78	6324.15	2154.35					11480.3	11933.4	10880.3	6158.71
		6270.72	7724.2	6281.48	2212.48					11558.7	12159	11040.2	6411.15
		6394.34	7857.64	6236.01	2274.59					11624.6	12376.2	11193.6	6660.12
		6514.66	7990.81	6187.88	2340.79					11677.5	12584.6	11340.1	6904.47
		6631.24	8123.36	6137.3	2411.18					11717.1	12783.9	11479.5	7142.98
		6743.71	8254.89	6084.49	2485.84					11743.1	12973.7	11611.8	7374.43
		6851.79	8385	6029.71	2564.81					11755.2	13153.9	11736.8	7597.56
		6955.28	8513.24	5973.25	2648.13					11753.2	13324.1	11854.3	7811.15
		7054.07	8639.19	5915.39	2735.81					11737	13484	11964.2	8013.96
		7148.14	8762.41	5856.41	2827.81					11706.4	13633.4	12066.3	8204.83
		7237.54	8882.51	5796.6	2924.11					11661.4	13772	12160.5	8382.63
		7322.4	8999.1	5736.24	3024.62					11602.1	13899.4	12246.8	8546.33
		7402.88	9111.85	5675.6	3129.22					11528.8	14015.3	12325.2	8694.96
		7479.2	9220.47	5614.93	3237.74					11441.6	14119.5	12395.4	8827.67
		7551.63	9324.71	5554.49	3349.96					11341	14211.5	12457.6	8943.73
		7620.46	9424.41	5494.53	3465.58					11227.5	14291.1	12511.7	9042.51
		7686.03	9519.43	5435.32	3584.24					11101.5	14358	12557.6	9123.52
		7748.72	9609.73	5377.11	3705.54					10963.7	14411.9	12595.2	9186.38
		7808.94	9695.32	5320.15	3829.01					10814.8	14452.5	12624.6	9230.81
		7867.16	9776.27	5264.67	3954.17					10655.6	14479.7	12645.6	9256.64
		7923.84	9852.67	5210.91	4080.52					10486.7	14493.3	12658	9263.8
		7979.49	9924.67	5159.05	4207.57					10309	14493.4	12661.8	9252.3
		8034.65	9992.43	5109.28	4334.8					10123.1	14479.8	12656.7	9222.28
		8089.85	10056.1	5061.73	4461.75					9929.94	14452.6	12642.7	9173.94
		8145.61	10116	5016.53	4587.98					9730.14	14412.1	12619.5	9107.55
		8202.47	10172.3	4973.76	4713.07					9524.42	14358.3	12587	9023.49
		8260.91	10225.3	4933.48	4836.66					9313.47	14291.6	12545.3	8922.19
		8321.43	10275.2	4895.72	4958.45					9097.92	14212.2	12494.2	8804.17
		8384.48	10322.5	4860.47	5078.19					8878.4	14120.5	12433.7	8670.01
		8450.48	10367.5	4827.72	5195.67					8655.52	14016.9	12364	8520.34
		8519.77	10410.6	4797.43	5310.79					8429.88	13901.8	12285.2	8355.87
		8592.65	10452.1	4769.57	5423.48					8202.06	13775.6	12197.5	8177.34
		8669.29	10492.5	4744.1	5533.75					7972.65	13638.8	12101.3	7985.54
		8749.79	10532.1	4721	5641.67					7742.2	13491.8	11996.9	7781.31
		8834.1	10571.2	4700.29	5747.33					7511.3	13335	11884.7	7565.52
		8922.12	10610.1	4682	5850.87					7280.51	13169	11765.1	7339.08
		9013.63	10649.1	4666.18	5952.45					7050.37	12994.1	11638.7	7103
		9108.35	10688.2	4652.95	6052.22					6821.44	12810.8	11505.8	6858.3
		9205.93	10727.5	4642.44	6150.38					6594.25	12619.7	11367	6606.09
		9305.98	10766.9	4634.84	6247.12					6369.31	12421.2	11222.6	6347.57
		9408.08	10806.3	4630.39	6342.64					6147.1	12215.9	11073.3	6084
		9511.77	10845.4	4629.36	6437.17					5928.08	12004.3	10919.4	5816.73
		9616.59	10883.9	4632.06	6530.96					5712.67	11787	10761.3	5547.19
		9722.1	10921.5	4638.82	6624.24					5501.25	11564.7	10599.5	5276.88
		9827.83	10957.7	4649.96	6717.28					5294.18	11337.9	10434.2	5007.37
		9933.37	10992.1	4665.83	6810.37					5091.75	11107.4	10265.9	4740.26
		10038.3	11024.4	4686.73	6903.76					4894.2	10873.9	10094.8	4477.17
		10142.3	11054	4712.96	6997.74					4701.74	10637.9	9921.37	4219.73
		10244.9	11080.5	4744.77	7092.55					4514.53	10400.1	9745.77	3969.56
		10346	11103.5	4782.38	7188.45					4332.65	10161.2	9568.33	3728.22
		10445.3	11122.6	4825.97	7285.66					4156.19	9921.56	9389.35	3497.25
		10542.7	11137.6	4875.68	7384.37					3985.19	9681.8	9209.14	3278.11
		10637.9	11148	4931.59	7484.76					3819.66	9442.32	9028.01	3072.18
		10730.8	11153.6	4993.77	7586.97					3659.64	9203.51	8846.28	2880.76
		10821.4	11154.4	5062.25	7691.1					3505.16	8965.69	8664.28	2705.05
		10909.6	11150	5137.02	7797.2					3356.27	8729.15	8482.35	2546.15
		10995.3	11140.6	5218.02	7905.25					3213.06	8494.13	8300.78	2405.03
		11078.4	11125.9	5305.19	8015.16					3075.67	8260.87	8119.88	2282.55
		11159.1	11106	5398.39	8126.75					2944.27	8029.54	7939.9	2179.47
		11237.4	11080.8	5497.47	8239.77					2819.1	7800.33	7761.04	2096.41
		11313.4	11050.5	5602.22	8353.88					2700.46	7573.42	7583.47	2033.87
		11387.2	11015.1	5712.36	8468.7					2588.68	7348.95	7407.25	1992.23
		11459.1	10974.6	5827.55	8583.79					2484.14	7127.11	7232.4	1971.72
		11529.2	10929.3	5947.39	8698.69					2387.26	6908.06	7058.88	1972.46
		11597.8	10879.2	6071.36	8812.91					2298.49	6691.99	6886.59	1994.44
		11665.1	10824.6	6198.9	8925.99					2218.31	6479.12	6715.38	2037.5
		11731.5	10765.7	6329.38	9037.45					2147.22	6269.72	6545.11	2101.39
		11797.1	10702.9	6462.11	9146.84					2085.68	6064.12	6375.61	2185.69
		11862.2	10636.5	6596.39	9253.76					2034.18	5862.71	6206.74	2289.9
		11927	10566.8	6731.47	9357.81					1993.14	5665.93	6038.36	2413.35
		11991.5	10494.1	6866.62	9458.66					1962.93	5474.33	5870.36	2555.27
		12056	10418.9	7001.09	9556.05					1943.88	5288.51	5702.68	2714.73
		12120.3	10341.3	7134.17	9649.75					1936.22	5109.1	5535.26	2890.7
		12184.3	10261.8	7265.17	9739.6					1940.13	4936.81	5368.12	3082.03
		12248	10180.4	7393.41	9825.53					1955.73	4772.35	5201.29	3287.46
		12311	10097.4	7518.3	9907.49					1983.04	4616.41	5034.85	3505.69
		12373	10012.8	7639.29	9985.51					2022.07	4469.71	4868.92	3735.35
		12433.8	9926.74	7755.88	10059.7					2072.75	4332.9	4703.61	3975.06
		12493	9839.12	7867.7	10130					2134.96	4206.63	4539.09	4223.41
		12550.2	9749.9	7974.42	10196.7					2208.55	4091.5	4375.55	4479.04
		12605	9658.99	8075.82	10259.9					2293.33	3988.07	4213.21	4740.58
		12657.1	9566.27	8171.73	10319.7					2389.09	3896.86	4052.31	5006.73
		12706	9471.59	8262.06	10376.2					2495.61	3818.38	3893.15	5276.24
		12751.6	9374.83	8346.79	10429.8					2612.62	3753.08	3736.03	5547.87
		12793.3	9275.85	8425.96	10480.5					2739.86	3701.36	3581.31	5820.44
		12830.9	9174.54	8499.65	10528.5					2877.04	3663.61	3429.38	6092.76
		12864.2	9070.81	8568.01	10574.3					3023.83	3640.17	3280.67	6363.63
		12892.9	8964.6	8631.26	10617.9					3179.9	3631.36	3135.64	6631.83
		12916.9	8855.88	8689.64	10659.7					3344.89	3637.46	2994.78	6896.13
		12936	8744.7	8743.48	10700					3518.42	3658.71	2858.6	7155.25
		12950.1	8631.13	8793.15	10739					3700.07	3695.31	2727.66	7407.89
		12959.2	8515.28	8839.07	10776.9					3889.39	3747.44	2602.5	7652.74
		12963.1	8397.33	8881.69	10814.1					4085.88	3815.2	2483.72	7888.47
		12961.8	8277.47	8921.46	10850.6					4289	3898.64	2371.91	8113.75
		12955.4	8155.91	8958.85	10886.5					4498.13	3997.79	2267.67	8327.25
		12943.7	8032.87	8994.31	10922					4712.61	4112.6	2171.65	8527.71
		12926.9	7908.58	9028.26	10956.9					4931.75	4242.97	2084.47	8713.89
		12904.9	7783.25	9061.08	10991.1					5154.82	4388.73	2006.81	8884.65
		12878	7657.1	9093.09	11024.6					5381.09	4549.67	1939.28	9038.96
		12846.1	7530.35	9124.52	11056.9					5609.81	4725.46	1882.52	9175.85
		12809.7	7403.23	9155.54	11087.8					5840.24	4915.71	1837.09	9294.49
		12768.8	7275.94	9186.21	11116.8					6071.62	5119.9	1803.55	9394.19
		12723.8	7148.75	9216.56	11143.5					6303.25	5337.44	1782.35	9474.37
		12675	7021.91	9246.5	11167.3					6534.41	5567.65	1773.88	9534.6
		12622.6	6895.69	9275.93	11187.9					6764.44	5809.77	1778.47	9574.6
		12567	6770.39	9304.69	11204.7					6992.7	6063.01	1796.32	9594.24
		12508.5	6646.3	9332.59	11217.1					7218.58	6326.48	1827.58	9593.52
		12447.4	6523.73	9359.4	11224.9					7441.51	6599.31	1872.28	9572.57
		12383.7	6402.94	9384.91	11227.4					7660.94	6880.58	1930.35	9531.66
		12317.8	6284.22	9408.86	11224.4					7876.32	7169.36	2001.65	9471.16
		12249.7	6167.78	9431.01	11215.6					8087.15	7464.72	2085.92	9391.56
		12179.5	6053.82	9451.1	11200.6					8292.92	7765.73	2182.86	9293.42
		12107.1	5942.46	9468.9	11179.3					8493.11	8071.5	2292.08	9177.39
		12032.7	5833.74	9484.17	11151.6					8687.21	8381.12	2413.15	9044.18
		11956	5727.69	9496.71	11117.5					8874.69	8693.71	2545.59	8894.55
		11877	5624.21	9506.31	11076.9					9054.99	9008.39	2688.89	8729.28
		11795.6	5523.18	9512.8	11029.9					9227.52	9324.31	2842.51	8549.2
		11711.6	5424.41	9515.99	10976.8					9391.67	9640.61	3005.9	8355.16
		11625	5327.68	9515.72	10917.6					9546.79	9956.46	3178.51	8148.05
		11535.7	5232.73	9511.79	10852.6					9692.23	10271.1	3359.81	7928.79
		11443.5	5139.28	9504.05	10782					9827.36	10583.6	3549.25	7698.34
		11348.4	5047.04	9492.31	10706.1					9951.54	10893.2	3746.33	7457.73
		11250.3	4955.74	9476.4	10625.2					10064.2	11199	3950.56	7208.04
		11149.4	4865.1	9456.19	10539.5					10164.8	11500.4	4161.46	6950.43
		11045.5	4774.88	9431.52	10449.5					10252.8	11796.5	4378.55	6686.12
		10938.9	4684.86	9402.31	10355.6					10328	12086.5	4601.38	6416.41
		10829.7	4594.88	9368.47	10258.1					10389.9	12369.9	4829.47	6142.7
		10718	4504.81	9329.95	10157.6					10438.5	12646	5062.34	5866.43
		10604	4414.57	9286.71	10054.6					10473.6	12914.2	5299.47	5589.12
		10487.9	4324.15	9238.74	9949.69					10495.3	13174.1	5540.31	5312.33
		10370	4233.58	9186.02	9843.3					10503.8	13425.3	5784.28	5037.66
		10250.5	4142.93	9128.54	9736.04					10499.3	13667.3	6030.73	4766.74
		10129.5	4052.28	9066.32	9628.45					10482.1	13899.9	6279.01	4501.19
		10007.3	3961.76	8999.35	9521.06					10452.7	14123	6528.45	4242.62
		9884.08	3871.49	8927.63	9414.34					10411.5	14336.3	6778.34	3992.62
		9760.04	3781.6	8851.15	9308.71					10359.1	14539.9	7028	3752.72
		9635.42	3692.24	8769.89	9204.53					10296	14733.8	7276.74	3524.4
		9510.46	3603.56	8683.84	9102.08					10223	14917.9	7523.85	3309.1
		9385.39	3515.73	8592.95	9001.58					10140.6	15092.6	7768.67	3108.13
		9260.5	3428.92	8497.22	8903.15					10049.4	15258	8010.53	2922.74
		9136.08	3343.33	8396.61	8806.85					9950.15	15414.3	8248.8	2754.06
		9012.41	3259.15	8291.14	8712.64					9843.39	15561.9	8482.85	2603.09
		8889.81	3176.63	8180.84	8620.45					9729.75	15701.2	8712.09	2470.72
		8768.59	3096.02	8065.75	8530.14					9609.84	15832.5	8935.9	2357.7
		8649.03	3017.57	7945.97	8441.53					9484.26	15956.1	9153.71	2264.65
		8531.42	2941.59	7821.63	8354.41					9353.6	16072.6	9364.92	2192.02
		8416.02	2868.35	7692.88	8268.56					9218.45	16182	9568.95	2140.16
		8303.02	2798.13	7559.95	8183.76					9079.41	16284.8	9765.21	2109.26
		8192.59	2731.2	7423.08	8099.76					8937.04	16381.2	9953.09	2099.37
		8084.8	2667.83	7282.6	8016.34					8791.96	16471.2	10132	2110.44
		7979.68	2608.24	7138.85	7933.32					8644.75	16555	10301.4	2142.28
		7877.17	2552.63	6992.23	7850.5					8496.02	16632.7	10460.5	2194.6
		7777.15	2501.15	6843.14	7767.75					8346.37	16704.3	10608.8	2266.98
		7679.45	2453.89	6692.01	7684.98					8196.36	16769.7	10745.8	2358.93
		7583.83	2410.88	6539.27	7602.12					8046.53	16828.8	10870.6	2469.85
		7490.02	2372.09	6385.36	7519.14					7897.38	16881.6	10982.9	2599.05
		7397.72	2337.41	6230.69	7436.05					7749.36	16928.1	11082	2745.77
		7306.63	2306.68	6075.67	7352.84					7602.84	16968	11167.4	2909.15
		7216.41	2279.67	5920.68	7269.54					7458.12	17001.3	11238.8	3088.27
		7126.78	2256.15	5766.1	7186.15					7315.44	17027.8	11295.8	3282.11
		7037.44	2235.81	5612.29	7102.68					7174.93	17047.3	11338.2	3489.55
		6948.13	2218.36	5459.57	7019.14					7036.64	17059.8	11365.8	3709.42
		6858.62	2203.48	5308.27	6935.53					6900.53	17065	11378.5	3940.47
		6768.74	2190.85	5158.72	6851.87					6766.48	17062.6	11376.4	4181.39
		6678.36	2180.16	5011.21	6768.18					6634.29	17052.6	11359.8	4430.86
		6587.39	2171.09	4866.06	6684.51					6503.72	17034.7	11328.9	4687.51
		6495.82	2163.38	4723.57	6600.91					6374.47	17008.7	11284	4949.98
		6403.68	2156.76	4584.02	6517.46					6246.24	16974.1	11225.7	5216.85
		6311.03	2151.01	4447.7	6434.26					6118.7	16930.9	11154.5	5486.75
		6217.97	2145.95	4314.86	6351.44					5991.56	16878.8	11070.9	5758.25
		6124.6	2141.42	4185.7	6269.14					5864.52	16817.4	10975.6	6029.96
		6031.04	2137.33	4060.4	6187.53					5737.32	16746.6	10869.3	6300.47
		5937.44	2133.59	3939.08	6106.79					5609.77	16666.2	10752.7	6568.37
		5843.94	2130.13	3821.81	6027.1					5481.69	16576.2	10626.3	6832.24
		5750.69	2126.91	3708.6	5948.65					5352.98	16476.4	10490.8	7090.64
		5657.87	2123.87	3599.41	5871.62					5223.57	16367	10346.9	7342.14
		5565.67	2120.98	3494.16	5796.19					5093.44	16248	10195.1	7585.31
		5474.3	2118.2	3392.69	5722.52					4962.61	16119.5	10036.1	7818.72
		5383.98	2115.5	3294.83	5650.74					4831.12	15982	9870.33	8040.97
		5294.97	2112.87	3200.36	5580.92					4699.08	15835.6	9698.44	8250.7
		5207.53	2110.31	3109.04	5513.11					4566.64	15680.9	9520.94	8446.61
		5121.95	2107.83	3020.61	5447.28					4434.01	15518.2	9338.34	8627.46
		5038.53	2105.48	2934.81	5383.34					4301.44	15348.1	9151.13	8792.1
		4957.57	2103.31	2851.4	5321.15					4169.25	15171	8959.83	8939.45
		4879.36	2101.43	2770.15	5260.48					4037.81	14987.5	8764.92	9068.56
		4804.19	2099.93	2690.84	5201.08					3907.54	14798.1	8566.91	9178.59
		4732.31	2098.95	2613.29	5142.64					3778.92	14603.2	8366.28	9268.81
		4663.97	2098.62	2537.36	5084.83					3652.48	14403.4	8163.51	9338.63
		4599.34	2099.11	2462.96	5027.3					3528.8	14199.1	7959.05	9387.61
		4538.57	2100.54	2390.02	4969.69					3408.51	13990.6	7753.35	9415.41
		4481.73	2103.07	2318.52	4911.65					3292.27	13778.2	7546.83	9421.86
		4428.8	2106.83	2248.49	4852.86					3180.78	13562.3	7339.87	9406.93
		4379.73	2111.92	2179.98	4793.01					3074.8	13343	7132.86	9370.74
		4334.35	2118.41	2113.04	4731.82					2975.08	13120.7	6926.12	9313.55
		4292.46	2126.34	2047.75	4669.07					2882.42	12895.6	6719.96	9235.79
		4253.77	2135.68	1984.2	4604.58					2797.6	12668	6514.67	9138.03
		4217.97	2146.34	1922.47	4538.23					2721.46	12438.1	6310.47	9020.96
		4184.69	2158.19	1862.62	4469.96					2654.8	12206.2	6107.57	8885.44
		4153.56	2171.05	1804.74	4399.77					2598.41	11972.8	5906.13	8732.43
		4124.2	2184.68	1748.88	4327.7					2553.05	11738.2	5706.29	8562.98
		4096.2	2198.8	1695.12	4253.83					2519.42	11502.7	5508.15	8378.26
		4069.22	2213.12	1643.49	4178.28					2498.16	11267	5311.79	8179.45
		4042.88	2227.31	1594.06	4101.18					2489.85	11031.3	5117.31	7967.78
		4016.89	2241.07	1546.86	4022.67					2494.97	10796.3	4924.78	7744.49
		3990.96	2254.08	1501.96	3942.92					2513.9	10562.3	4734.33	7510.79
		3964.86	2266.03	1459.39	3862.08					2546.91	10329.7	4546.15	7267.88
		3938.41	2276.65	1419.2	3780.31					2594.15	10099	4360.48	7016.94
		3911.47	2285.69	1381.44	3697.79					2655.66	9870.57	4177.66	6759.13
		3883.98	2292.96	1346.16	3614.71					2731.32	9644.63	3998.1	6495.6
		3855.88	2298.28	1313.41	3531.28					2820.89	9421.45	3822.32	6227.52
		3827.19	2301.56	1283.24	3447.7					2924	9201.24	3650.89	5956.09
		3797.93	2302.73	1255.69	3364.2					3040.19	8984.12	3484.49	5682.55
		3768.18	2301.79	1230.79	3281.03					3168.89	8770.18	3323.81	5408.21
		3738	2298.8	1208.59	3198.45					3309.48	8559.47	3169.63	5134.41
		3707.51	2293.83	1189.09	3116.71					3461.26	8351.99	3022.7	4862.58
		3676.83	2286.99	1172.29	3036.1					3623.52	8147.74	2883.82	4594.22
		3646.13	2278.42	1158.14	2956.88					3795.48	7946.73	2753.76	4330.87
		3615.57	2268.24	1146.59	2879.33					3976.4	7748.97	2633.26	4074.1
		3585.36	2256.62	1137.52	2803.72					4165.5	7554.55	2523.06	3825.52
		3555.72	2243.72	1130.8	2730.3					4362.05	7363.62	2423.82	3586.75
		3526.9	2229.71	1126.22	2659.32					4565.34	7176.44	2336.17	3359.4
		3499.16	2214.76	1123.56	2590.97					4774.65	6993.39	2260.67	3145.06
		3472.79	2199.09	1122.55	2525.45					4989.34	6814.95	2197.8	2945.27
		3448.09	2182.91	1122.87	2462.9					5208.76	6641.74	2148.01	2761.5
		3425.36	2166.44	1124.21	2403.43					5432.27	6474.46	2111.64	2595.14
		3404.89	2149.94	1126.22	2347.14					5659.28	6313.92	2088.99	2447.47
		3386.97	2133.67	1128.56	2294.07					5889.16	6161.01	2080.29	2319.63
		3371.85	2117.9	1130.89	2244.24					6121.31	6016.66	2085.69	2212.6
		3359.75	2102.93	1132.91	2197.65					6355.06	5881.85	2105.33	2127.18
		3350.85	2089.03	1134.33	2154.24					6589.71	5757.56	2139.27	2063.99
		3345.26	2076.47	1134.89	2113.89					6824.49	5644.75	2187.53	2023.46
		3343.04	2065.5	1134.4	2076.45					7058.55	5544.36	2250.1	2005.8
		3344.16	2056.38	1132.71	2041.69					7290.95	5457.25	2326.89	2011.05
		3348.52	2049.29	1129.72	2009.34					7520.7	5384.2	2417.76	2039.04
		3355.92	2044.38	1125.41	1979.07					7746.71	5325.88	2522.51	2089.43
		3366.13	2041.77	1119.8	1950.53					7967.89	5282.86	2640.84	2161.71
		3378.82	2041.48	1112.99	1923.35					8183.1	5255.6	2772.4	2255.24
		3393.63	2043.48	1105.13	1897.12					8391.19	5244.46	2916.74	2369.24
		3410.18	2047.68	1096.42	1871.48					8591.04	5249.7	3073.34	2502.85
		3428.02	2053.93	1087.07	1846.03					8781.58	5271.46	3241.58	2655.11
		3446.71	2062.02	1077.34	1820.44					8961.79	5309.81	3420.76	2824.99
		3465.81	2071.72	1067.52	1794.39					9130.79	5364.71	3610.11	3011.44
		3484.87	2082.76	1057.88	1767.6					9287.77	5436.05	3808.78	3213.34
		3503.44	2094.88	1048.75	1739.85					9432.09	5523.65	4015.88	3429.55
		3521.1	2107.8	1040.43	1710.97					9563.24	5627.26	4230.49	3658.88
		3537.47	2121.27	1033.25	1680.85					9680.86	5746.57	4451.69	3900.11
		3552.19	2135.05	1027.54	1649.46					9784.71	5881.22	4678.53	4151.96
		3564.96	2148.92	1023.62	1616.79					9874.74	6030.77	4910.11	4413.12
		3575.53	2162.72	1021.84	1582.93					9950.99	6194.75	5145.52	4682.19
		3583.7	2176.29	1022.54	1547.98					10013.7	6372.62	5383.92	4957.66
		3589.34	2189.56	1026.06	1512.11					10063	6563.77	5624.52	5238
		3592.33	2202.47	1032.74	1475.47					10099.5	6767.55	5866.58	5521.56
		3592.63	2215.03	1042.91	1438.27					10123.5	6983.25	6109.43	5806.65
		3590.19	2227.3	1056.91	1400.67					10135.5	7210.09	6352.46	6091.55
		3585.05	2239.38	1075.03	1362.9					10136.2	7447.23	6595.11	6374.52
		3577.23	2251.4	1097.58	1325.14					10126.1	7693.74	6836.9	6653.78
		3566.84	2263.52	1124.82	1287.61					10105.7	7948.63	7077.37	6927.62
		3554.02	2275.92	1156.98	1250.54					10075.8	8210.84	7316.15	7194.3
		3538.93	2288.79	1194.27	1214.14					10036.9	8479.28	7552.86	7452.18
		3521.82	2302.31	1236.87	1178.67					9989.84	8752.81	7787.18	7699.64
		3503	2316.68	1284.92	1144.38					9935.14	9030.28	8018.77	7935.18
		3482.81	2332.11	1338.55	1111.54					9873.54	9310.54	8247.27	8157.33
		3461.66	2348.81	1397.81	1080.44					9805.71	9592.44	8472.34	8364.75
		3440.03	2366.98	1462.72	1051.36					9732.32	9874.86	8693.56	8556.18
		3418.41	2386.85	1533.23	1024.62					9654.03	10156.7	8910.52	8730.48
		3397.33	2408.66	1609.22	1000.53					9571.48	10437	9122.79	8886.63
		3377.33	2432.65	1690.49	979.408					9485.29	10714.7	9329.9	9023.74
		3358.98	2459.08	1776.77	961.558					9396.05	10988.9	9531.36	9141.03
		3342.81	2488.18	1867.74	947.288					9304.31	11258.7	9726.67	9237.87
		3329.34	2520.21	1963.03	936.887					9210.58	11523.3	9915.31	9313.78
		3319.02	2555.4	2062.25	930.618					9115.33	11781.9	10096.8	9368.4
		3312.27	2593.95	2164.96	928.718					9019.03	12033.8	10270.6	9401.49
		3309.41	2636.07	2270.77	931.396					8922.07	12278.1	10436.2	9412.98
		3310.71	2681.94	2379.24	938.828					8824.86	12514.2	10593.2	9402.9
		3316.35	2731.67	2489.97	951.167					8727.75	12741.4	10741.3	9371.45
		3326.46	2785.36	2602.59	968.534					8631.05	12958.9	10880	9318.95
		3341.1	2843.03	2716.74	991.025					8535.05	13166	11008.9	9245.84
		3360.28	2904.63	2832.1	1018.69					8439.97	13362	11127.7	9152.72
		3383.96	2970.04	2948.41	1051.55					8345.98	13546.2	11236	9040.3
		3412.09	3039.06	3065.43	1089.54					8253.21	13717.9	11333.7	8909.42
		3444.58	3111.42	3183	1132.55					8161.75	13876.4	11420.2	8761.04
		3481.33	3186.8	3300.97	1180.4					8071.66	14021	11495.5	8596.24
		3522.22	3264.84	3419.29	1232.82					7983	14151.2	11559.2	8416.21
		3567.16	3345.14	3537.9	1289.5					7895.82	14266.3	11611	8222.21
		3616.04	3427.29	3656.81	1350.08					7810.15	14365.9	11650.7	8015.57
		3668.78	3510.85	3776.01	1414.17					7726.05	14449.6	11678.1	7797.66
		3725.3	3595.39	3895.55	1481.36					7643.6	14517.1	11693	7569.86
		3785.56	3680.52	4015.46	1551.23					7562.89	14568.2	11695.2	7333.56
		3849.55	3765.83	4135.79	1623.34					7484.06	14602.9	11684.6	7090.09
		3917.25	3850.96	4256.6	1697.31					7407.26	14621.1	11661.1	6840.74
		3988.66	3935.59	4377.94	1772.75					7332.69	14623	11624.7	6586.71
		4063.77	4019.42	4499.89	1849.3					7260.54	14609	11575.4	6329.13
		4142.59	4102.23	4622.53	1926.65					7191.03	14579.2	11513.3	6069.08
		4225.08	4183.83	4745.94	2004.53					7124.37	14534.2	11438.6	5807.61
		4311.24	4264.09	4870.23	2082.73					7060.78	14474.5	11351.5	5545.74
		4401.04	4342.93	4995.49	2161.08					7000.46	14400.6	11252.4	5284.52
		4494.45	4420.3	5121.83	2239.49					6943.61	14313	11141.7	5025.03
		4591.48	4496.18	5249.36	2317.88					6890.37	14212.5	11019.8	4768.42
		4692.14	4570.57	5378.19	2396.28					6840.86	14099.7	10887.3	4515.87
		4796.45	4643.5	5508.38	2474.7					6795.14	13975	10744.8	4268.62
		4904.45	4715.01	5640.02	2553.21					6753.22	13839.2	10592.9	4027.96
		5016.21	4785.15	5773.12	2631.88					6715.05	13692.9	10432.2	3795.22
		5131.79	4854	5907.67	2710.81					6680.52	13536.4	10263.3	3571.71
		5251.22	4921.67	6043.61	2790.09					6649.46	13370.5	10087	3358.8
		5374.55	4988.3	6180.82	2869.83					6621.69	13195.5	9903.69	3157.79
		5501.79	5054.04	6319.11	2950.14					6596.96	13012	9714.13	2969.96
		5632.91	5119.1	6458.23	3031.15					6575.02	12820.5	9518.81	2796.54
		5767.84	5183.69	6597.86	3113					6555.6	12621.5	9318.24	2638.66
		5906.42	5248.06	6737.63	3195.82					6538.4	12415.4	9112.91	2497.41
		6048.45	5312.44	6877.14	3279.79					6523.14	12202.8	8903.28	2373.74
		6193.63	5377.09	7015.97	3365.08					6509.55	11984.2	8689.78	2268.54
		6341.61	5442.24	7153.68	3451.86					6497.35	11760.3	8472.81	2182.57
		6491.95	5508.11	7289.84	3540.32					6486.32	11531.7	8252.8	2116.46
		6644.21	5574.9	7424.04	3630.64					6476.25	11298.9	8030.17	2070.7
		6797.9	5642.77	7555.89	3723					6466.97	11062.7	7805.34	2045.62
		6952.5	5711.81	7685.03	3817.55					6458.3	10823.8	7578.8	2041.38
		7107.51	5782.07	7811.16	3914.46					6450.13	10582.6	7351.02	2057.96
		7262.4	5853.53	7933.99	4013.83					6442.34	10340	7122.52	2095.12
		7416.69	5926.07	8053.32	4115.78					6434.83	10096.5	6893.86	2152.48
		7569.91	5999.55	8168.98	4220.4					6427.54	9852.75	6665.57	2229.49
		7721.62	6073.74	8280.88	4327.74					6420.39	9609.22	6438.22	2325.45
		7871.43	6148.38	8388.98	4437.82					6413.3	9366.43	6212.33	2439.55
		8019	6223.18	8493.3	4550.61					6406.22	9124.82	5988.44	2570.87
		8164.05	6297.84	8593.89	4666.02					6399.06	8884.77	5767.03	2718.42
		8306.34	6372.03	8690.87	4783.89					6391.74	8646.58	5548.56	2881.16
		8445.72	6445.43	8784.33	4903.98					6384.13	8410.52	5333.42	3058.03
		8582.07	6517.75	8874.43	5026.01					6376.12	8176.78	5121.97	3247.93
		8715.35	6588.68	8961.3	5149.61					6367.59	7945.54	4914.51	3449.76
		8845.51	6657.97	9045.11	5274.39					6358.39	7716.92	4711.31	3662.42
		8972.58	6725.38	9126	5399.91					6348.42	7491.01	4512.59	3884.82
		9096.59	6790.7	9204.13	5525.72					6337.55	7267.87	4318.6	4115.84
		9217.59	6853.78	9279.63	5651.37					6325.66	7047.59	4129.56	4354.37
		9335.68	6914.51	9352.66	5776.42					6312.64	6830.23	3945.71	4599.26
		9450.98	6972.81	9423.32	5900.44					6298.38	6615.89	3767.33	4849.38
		9563.66	7028.66	9491.7	6023.03					6282.78	6404.68	3594.73	5103.52
		9673.92	7082.09	9557.85	6143.83					6265.76	6196.74	3428.29	5360.47
		9782	7133.13	9621.76	6262.5					6247.23	5992.24	3268.45	5618.97
		9888.16	7181.85	9683.38	6378.78					6227.1	5791.37	3115.72	5877.7
		9992.71	7228.36	9742.6	6492.45					6205.27	5594.32	2970.66	6135.28
		10095.9	7272.75	9799.23	6603.33					6181.59	5401.32	2833.92	6390.3
		10198.2	7315.18	9853.03	6711.32					6155.93	5212.59	2706.18	6641.32
		10299.7	7355.81	9903.7	6816.37					6128.08	5028.34	2588.15	6886.87
		10400.8	7394.85	9950.88	6918.49					6097.83	4848.77	2480.56	7125.47
		10501.8	7432.52	9994.14	7017.72					6064.94	4674.06	2384.11	7355.64
		10602.8	7469.1	10033	7114.16					6029.13	4504.37	2299.49	7575.93
		10703.9	7504.9	10067	7207.9					5990.06	4339.87	2227.33	7784.89
		10805.3	7540.24	10095.6	7299.08					5947.43	4180.73	2168.21	7981.17
		10906.8	7575.48	10118.2	7387.81					5900.86	4027.13	2122.64	8163.46
		11008.3	7610.96	10134.4	7474.26					5850	3879.31	2091.04	8330.58
		11109.6	7647.05	10143.7	7558.58					5794.5	3737.52	2073.75	8481.46
		11210.6	7684.1	10145.7	7640.95					5734.02	3602.09	2071	8615.19
		11310.8	7722.44	10139.9	7721.57					5668.28	3473.4	2082.92	8731
		11410	7762.34	10126	7800.66					5597.05	3351.88	2109.56	8828.3
		11507.8	7804.05	10103.7	7878.47					5520.21	3238.02	2150.86	8906.67
		11604	7847.74	10072.9	7955.25					5437.72	3132.34	2206.69	8965.82
		11698.2	7893.5	10033.5	8031.26					5349.69	3035.41	2276.86	9005.62
		11790	7941.35	9985.47	8106.79					5256.37	2947.82	2361.09	9026.08
		11879.3	7991.21	9928.86	8182.11					5158.16	2870.2	2459.07	9027.3
		11965.8	8042.98	9863.85	8257.49					5055.59	2803.16	2570.43	9009.49
		12049.3	8096.48	9790.68	8333.17					4949.38	2747.32	2694.79	8972.92
		12129.5	8151.5	9709.65	8409.37					4840.34	2703.26	2831.72	8917.93
		12206.5	8207.79	9621.11	8486.28					4729.39	2671.55	2980.77	8844.94
		12280.2	8265.1	9525.45	8564.01					4617.57	2652.73	3141.49	8754.39
		12350.5	8323.17	9423.08	8642.63					4505.97	2647.27	3313.37	8646.81
		12417.6	8381.75	9314.46	8722.12					4395.73	2655.6	3495.91	8522.79
		12481.3	8440.58	9200.07	8802.38					4288.05	2678.09	3688.57	8382.99
		12541.8	8499.44	9080.4	8883.22					4184.12	2715.02	3890.81	8228.15
		12599.1	8558.15	8955.98	8964.41					4085.13	2766.59	4102.05	8059.09
		12653.3	8616.54	8827.34	9045.63					3992.25	2832.92	4321.69	7876.72
		12704.5	8674.5	8695.04	9126.55					3906.57	2914.02	4549.1	7682.05
		12752.7	8731.96	8559.65	9206.78					3829.11	3009.8	4783.61	7476.16
		12798.1	8788.91	8421.73	9285.95					3760.81	3120.1	5024.48	7260.2
		12840.7	8845.35	8281.81	9363.66					3702.48	3244.65	5270.95	7035.36
		12880.8	8901.35	8140.41	9439.53					3654.82	3383.09	5522.2	6802.86
		12918.5	8956.96	7998.02	9513.18					3618.41	3535.03	5777.37	6563.96
		12953.9	9012.28	7855.08	9584.28					3593.75	3699.98	6035.59	6319.92
		12987.3	9067.38	7712	9652.51					3581.19	3877.42	6295.97	6072.04
		13018.7	9122.38	7569.11	9717.59					3581.01	4066.78	6557.59	5821.63
		13048.2	9177.38	7426.72	9779.29					3593.38	4267.46	6819.54	5570.03
		13075.9	9232.52	7285.07	9837.43					3618.37	4478.84	7080.89	5318.6
		13101.7	9287.95	7144.34	9891.88					3655.98	4700.27	7340.74	5068.73
		13125.5	9343.84	7004.66	9942.56					3706.12	4931.07	7598.17	4821.83
		13147.2	9400.42	6866.11	9989.45					3768.65	5170.57	7852.3	4579.32
		13166.5	9457.89	6728.76	10032.5					3843.34	5418.04	8102.3	4342.63
		13183.1	9516.5	6592.62	10071.9					3929.91	5672.76	8347.35	4113.18
		13196.8	9576.47	6457.7	10107.4					4028.02	5933.98	8586.66	3892.37
		13207.1	9638.05	6324	10139.3					4137.25	6200.95	8819.5	3681.59
		13213.6	9701.44	6191.49	10167.6					4257.13	6472.88	9045.16	3482.17
		13216.1	9766.82	6060.18	10192.4					4387.14	6749.01	9262.96	3295.4
		13214.2	9834.32	5930.06	10213.7					4526.68	7028.53	9472.3	3122.51
		13207.4	9904	5801.15	10231.6					4675.1	7310.6	9672.59	2964.66
		13195.6	9975.85	5673.51	10246.4					4831.68	7594.37	9863.32	2822.94
		13178.5	10049.8	5547.19	10258.1					4995.61	7878.94	10044	2698.38
		13155.7	10125.6	5422.29	10267.1					5166.02	8163.44	10214.3	2591.9
		13127.2	10203	5298.92	10273.4					5341.94	8446.97	10373.8	2504.31
		13092.9	10281.7	5177.22	10277.4					5522.31	8728.67	10522.1	2436.33
		13052.7	10361.4	5057.33	10279.2					5706.07	9007.7	10658.9	2388.56
		13006.6	10441.5	4939.37	10279					5892.08	9283.26	10784.1	2361.44
		12954.6	10521.7	4823.48	10277					6079.2	9554.6	10897.3	2355.28
		12897	10601.5	4709.78	10273.2					6266.29	9821.04	10998.3	2370.25
		12833.8	10680.3	4598.36	10267.7					6452.2	10082	11087.1	2406.37
		12765.2	10757.9	4489.31	10260.6					6635.82	10336.8	11163.3	2463.46
		12691.5	10833.6	4382.71	10251.7					6816.06	10585.2	11227	2541.22
		12612.8	10907.1	4278.61	10240.8					6991.87	10826.7	11278.1	2639.17
		12529.4	10977.9	4177.07	10227.9					7162.28	11061	11316.6	2756.65
		12441.6	11045.6	4078.12	10212.7					7326.39	11287.9	11342.6	2892.86
		12349.7	11109.9	3981.81	10194.8					7483.35	11507.2	11356.1	3046.86
		12254.1	11170.5	3888.2	10174					7632.4	11718.8	11357.3	3217.59
		12155.2	11227.2	3797.34	10150					7772.84	11922.5	11346.4	3403.93
		12053.5	11279.5	3709.28	10122.4					7904.03	12118.2	11323.6	3604.65
		11949.4	11327.5	3624.08	10091.1					8025.37	12305.9	11289.2	3818.5
		11843.5	11370.7	3541.78	10055.7					8136.32	12485.5	11243.5	4044.2
		11736.3	11409.2	3462.41	10016					8236.39	12656.8	11186.7	4280.44
		11628.2	11442.6	3385.96	9971.78					8325.13	12819.6	11119.2	4525.92
		11519.9	11470.9	3312.42	9922.93					8402.1	12973.7	11041.1	4779.34
		11411.6	11493.8	3241.72	9869.34					8466.92	13118.9	10952.9	5039.41
		11303.8	11511.3	3173.76	9810.98					8519.23	13254.9	10854.6	5304.83
		11196.9	11523.3	3108.43	9747.87					8558.69	13381.4	10746.7	5574.33
		11090.9	11529.8	3045.57	9680.1					8585.01	13498.1	10629.3	5846.59
		10986.2	11530.7	2984.96	9607.8					8597.92	13604.7	10502.6	6120.32
		10882.8	11526.2	2926.39	9531.15					8597.23	13701	10366.8	6394.18
		10780.8	11516.4	2869.59	9450.36					8582.77	13786.8	10222.3	6666.83
		10680	11501.3	2814.32	9365.66					8554.45	13861.9	10069.2	6936.92
		10580.4	11481.1	2760.29	9277.27					8512.25	13926.3	9908	7203.07
		10481.9	11456	2707.24	9185.45					8456.21	13979.8	9738.94	7463.92
		10384.3	11426.1	2654.92	9090.46					8386.49	14022.6	9562.46	7718.08
		10287.4	11391.4	2603.1	8992.57					8303.3	14054.7	9379.06	7964.17
		10191.1	11352.1	2551.58	8892.06					8206.96	14076.3	9189.25	8200.78
		10095.1	11308.2	2500.2	8789.23					8097.87	14087.7	8993.61	8426.55
		9999.29	11259.7	2448.83	8684.41					7976.51	14089.1	8792.72	8640.1
		9903.48	11206.6	2397.39	8577.93					7843.46	14080.8	8587.21	8840.11
		9807.55	11148.7	2345.86	8470.15					7699.33	14063.3	8377.69	9025.27
		9711.4	11086.2	2294.26	8361.48					7544.83	14036.9	8164.77	9194.35
		9614.98	11018.7	2242.65	8252.31					7380.71	14002	7949.05	9346.17
		9518.24	10946.3	2191.12	8143.04					7207.79	13959.1	7731.06	9479.66
		9421.21	10868.8	2139.8	8034.09					7026.92	13908.5	7511.33	9593.87
		9323.91	10786.2	2088.83	7925.85					6838.99	13850.6	7290.31	9687.95
		9226.36	10698.5	2038.36	7818.7					6644.92	13785.8	7068.43	9761.24
		9128.61	10605.5	1988.53	7712.96					6445.66	13714.3	6846.06	9813.23
		9030.68	10507.4	1939.5	7608.91					6242.15	13636.5	6623.55	9843.57
		8932.62	10404.2	1891.41	7506.78					6035.36	13552.5	6401.2	9852.07
		8834.45	10296.1	1844.4	7406.72					5826.26	13462.6	6179.31	9838.71
		8736.23	10183.1	1798.59	7308.8					5615.85	13367	5958.14	9803.6
		8638.01	10065.6	1754.11	7213.04					5405.14	13265.9	5737.95	9747.04
		8539.86	9943.71	1711.07	7119.38					5195.18	13159.4	5519.01	9669.41
		8441.88	9817.89	1669.59	7027.68					4987.05	13047.7	5301.56	9571.23
		8344.16	9688.45	1629.77	6937.77					4781.88	12931	5085.91	9453.13
		8246.85	9555.75	1591.73	6849.43					4580.8	12809.4	4872.39	9315.82
		8150.1	9420.17	1555.58	6762.39					4384.99	12683.1	4661.37	9160.11
		8054.11	9282.11	1521.43	6676.38					4195.65	12552.3	4453.32	8986.87
		7959.08	9141.95	1489.41	6591.11					4013.99	12417.2	4248.75	8797.06
		7865.21	9000.06	1459.61	6506.31					3841.26	12278.1	4048.25	8591.7
		7772.71	8856.83	1432.14	6421.69					3678.69	12135.1	3852.48	8371.89
		7681.8	8712.61	1407.09	6337.02					3527.49	11988.4	3662.14	8138.79
		7592.67	8567.8	1384.51	6252.08					3388.84	11838.1	3477.99	7893.63
		7505.51	8422.77	1364.42	6166.67					3263.87	11684.4	3300.79	7637.69
		7420.46	8277.9	1346.82	6080.67					3153.62	11527.4	3131.31	7372.32
		7337.62	8133.6	1331.64	5993.97					3059.09	11367.2	2970.32	7098.9
		7257.03	7990.27	1318.8	5906.55					2981.14	11203.9	2818.55	6818.87
		7178.68	7848.31	1308.16	5818.41					2920.56	11037.4	2676.7	6533.72
		7102.47	7708.09	1299.52	5729.58					2877.99	10867.8	2545.41	6244.97
		7028.27	7570	1292.68	5640.13					2853.99	10695.1	2425.3	5954.2
		6955.86	7434.36	1287.37	5550.13					2848.93	10519.3	2316.89	5663
		6884.99	7301.47	1283.3	5459.65					2863.07	10340.5	2220.67	5373.02
		6815.38	7171.57	1280.17	5368.78					2896.48	10158.7	2137.1	5085.95
		6746.71	7044.84	1277.69	5277.61					2949.07	9973.85	2066.54	4803.5
		6678.64	6921.37	1275.55	5186.21					3020.62	9786.08	2009.35	4527.41
		6610.85	6801.21	1273.48	5094.68					3110.72	9595.44	1965.82	4259.38
		6543.01	6684.29	1271.21	5003.11					3218.85	9402.06	1936.21	4001.1
		6474.81	6570.5	1268.53	4911.62					3344.38	9206.06	1920.73	3754.22
		6405.95	6459.65	1265.24	4820.33					3486.57	9007.63	1919.58	3520.26
		6336.21	6351.5	1261.22	4729.38					3644.57	8806.96	1932.87	3300.69
		6265.36	6245.77	1256.37	4638.93					3817.5	8604.31	1960.7	3096.83
		6193.25	6142.14	1250.67	4549.14					4004.4	8399.92	2003.07	2909.88
		6119.78	6040.28	1244.15	4460.2					4204.29	8194.08	2059.94	2740.89
		6044.91	5939.86	1236.89	4372.31					4416.15	7987.11	2131.22	2590.79
		5968.63	5840.55	1229.02	4285.67					4638.97	7779.33	2216.7	2460.36
		5890.99	5742.04	1220.69	4200.49					4871.75	7571.08	2316.17	2350.25
		5812.06	5644.04	1212.1	4116.97					5113.48	7362.7	2429.29	2260.96
		5731.91	5546.31	1203.46	4035.31					5363.18	7154.57	2555.7	2192.9
		5650.65	5448.63	1194.96	3955.7					5619.89	6947.04	2694.93	2146.36
		5568.39	5350.87	1186.85	3878.3					5882.69	6740.5	2846.46	2121.53
		5485.25	5252.92	1179.35	3803.25					6150.67	6535.36	3009.69	2118.51
		5401.38	5154.74	1172.69	3730.67					6422.95	6332.02	3183.94	2137.27
		5316.92	5056.32	1167.09	3660.67					6698.67	6130.92	3368.48	2177.68
		5232.07	4957.69	1162.79	3593.31					6976.97	5932.51	3562.54	2239.49
		5147.01	4858.93	1160.02	3528.65					7256.96	5737.26	3765.3	2322.3
		5061.97	4760.09	1159.02	3466.68					7537.72	5545.64	3975.93	2425.6
		4977.17	4661.28	1160.02	3407.36					7818.3	5358.13	4193.59	2548.72
		4892.91	4562.59	1163.26	3350.61					8097.73	5175.21	4417.44	2690.86
		4809.44	4464.14	1169	3296.27					8375.03	4997.37	4646.66	2851.08
		4727.09	4366.05	1177.48	3244.12					8649.22	4825.09	4880.47	3028.34
		4646.14	4268.48	1188.95	3193.92					8919.31	4658.82	5118.11	3221.46
		4566.92	4171.59	1203.64	3145.37					9184.35	4498.97	5358.88	3429.18
		4489.71	4075.57	1221.81	3098.15					9443.4	4345.91	5602.15	3650.14
		4414.8	3980.62	1243.66	3051.91					9695.57	4199.99	5847.3	3882.93
		4342.45	3886.98	1269.38	3006.32					9939.99	4061.47	6093.79	4126.09
		4272.89	3794.91	1299.15	2961.03					10175.8	3930.58	6341.1	4378.15
		4206.3	3704.69	1333.09	2915.73					10402.4	3807.48	6588.74	4637.6
		4142.79	3616.6	1371.27	2870.13					10618.9	3692.3	6836.25	4902.95
		4082.41	3530.93	1413.72	2823.96					10824.8	3585.08	7083.21	5172.68
		4025.14	3447.97	1460.4	2777.02					11019.4	3485.83	7329.18	5445.31
		3970.9	3367.99	1511.2	2729.13					11202.4	3394.47	7573.73	5719.34
		3919.53	3291.24	1565.99	2680.18					11373.1	3310.89	7816.44	5993.32
		3870.8	3217.98	1624.57	2630.12					11531.3	3234.91	8056.84	6265.81
		3824.48	3148.37	1686.71	2578.96					11676.7	3166.29	8294.48	6535.4
		3780.25	3082.55	1752.17	2526.75					11808.8	3104.79	8528.88	6800.71
		3737.81	3020.61	1820.69	2473.59					11927.5	3050.08	8759.57	7060.4
		3696.81	2962.54	1892.04	2419.63					12032.6	3001.84	8986.07	7313.19
		3656.94	2908.29	1965.98	2365.03					12124	2959.71	9207.94	7557.83
		3617.85	2857.74	2042.29	2309.94					12201.3	2923.33	9424.76	7793.12
		3579.26	2810.69	2120.77	2254.54					12264.6	2892.32	9636.11	8017.94
		3540.88	2766.92	2201.27	2199.02					12313.7	2866.31	9841.66	8231.21
		3502.47	2726.16	2283.65	2143.54					12348.5	2844.95	10041.1	8431.88
		3463.86	2688.11	2367.81	2088.3					12369	2827.92	10234.1	8618.97
		3424.88	2652.44	2453.72	2033.46					12375	2814.9	10420.5	8791.54
		3385.46	2618.84	2541.35	1979.22					12366.8	2805.6	10600.2	8948.67
		3345.53	2586.97	2630.74	1925.78					12344.4	2799.75	10772.9	9089.52
		3305.1	2556.55	2721.94	1873.33					12307.9	2797.08	10938.6	9213.29
		3264.18	2527.27	2815.03	1822.09					12257.6	2797.34	11097.1	9319.3
		3222.8	2498.88	2910.09	1772.28					12193.7	2800.24	11248.4	9406.97
		3181.02	2471.16	3007.21	1724.13					12116.7	2805.52	11392.3	9475.81
		3138.9	2443.93	3106.49	1677.86					12026.9	2812.86	11528.7	9525.51
		3096.51	2417.05	3208	1633.71					11924.8	2821.97	11657.5	9555.88
		3053.96	2390.45	3311.82	1591.9					11810.9	2832.57	11778.6	9566.87
		3011.34	2364.08	3418.01	1552.65					11685.9	2844.38	11891.6	9558.59
		2968.79	2337.9	3526.62	1516.18					11550.3	2857.2	11996.4	9531.3
		2926.46	2311.93	3637.7	1482.66					11404.9	2870.85	12092.6	9485.34
		2884.5	2286.17	3751.31	1452.28					11250.3	2885.25	12179.9	9421.21
		2843.1	2260.65	3867.47	1425.17					11087.2	2900.37	12258	9339.44
		2802.48	2235.38	3986.24	1401.44					10916.4	2916.29	12326.5	9240.68
		2762.86	2210.41	4107.66	1381.16					10738.5	2933.18	12384.9	9125.61
		2724.49	2185.78	4231.74	1364.38					10554.1	2951.3	12433	8994.95
		2687.61	2161.54	4358.5	1351.12					10363.9	2971	12470.3	8849.46
		2652.51	2137.77	4487.91	1341.34					10168.5	2992.71	12496.7	8689.95
		2619.42	2114.56	4619.93	1335.01					9968.21	3016.97	12511.8	8517.24
		2588.6	2092.02	4754.46	1332.04					9763.64	3044.37	12515.6	8332.2
		2560.28	2070.27	4891.36	1332.29					9555.17	3075.54	12508	8135.69
		2534.67	2049.46	5030.42	1335.59					9343.19	3111.2	12489.1	7928.66
		2511.97	2029.76	5171.4	1341.7					9128.06	3152.05	12458.9	7712.05
		2492.29	2011.35	5313.96	1350.33					8910.12	3198.83	12417.6	7486.85
		2475.73	1994.41	5457.73	1361.13					8689.7	3252.25	12365.6	7254.07
		2462.29	1979.12	5602.27	1373.74					8467.13	3313.01	12303	7014.73
		2451.92	1965.66	5747.11	1387.74					8242.73	3381.78	12230.3	6769.87
		2444.51	1954.2	5891.76	1402.7					8016.83	3459.14	12147.9	6520.56
		2439.85	1944.88	6035.72	1418.2					7789.79	3545.64	12056	6267.89
		2437.69	1937.81	6178.5	1433.81					7561.96	3641.7	11955.2	6012.97
		2437.74	1933.06	6319.61	1449.14					7333.73	3747.66	11845.8	5756.98
		2439.65	1930.66	6458.61	1463.82					7105.49	3863.75	11728.3	5501.14
		2443.04	1930.56	6595.08	1477.54					6877.62	3990.08	11603	5246.7
		2447.55	1932.67	6728.63	1490.01					6650.55	4126.67	11470.3	4995
		2452.79	1936.84	6858.93	1501.04					6424.7	4273.4	11330.6	4747.4
		2458.37	1942.84	6985.73	1510.46					6200.51	4430.11	11184.2	4505.3
		2463.95	1950.42	7108.8	1518.23					5978.44	4596.51	11031.5	4270.13
		2469.2	1959.28	7227.99	1524.33					5758.94	4772.25	10872.8	4043.35
		2473.83	1969.08	7343.23	1528.85					5542.51	4956.89	10708.6	3826.36
		2477.6	1979.49	7454.49	1531.95					5329.64	5149.96	10539.1	3620.57
		2480.32	1990.15	7561.81	1533.86					5120.86	5350.92	10364.7	3427.31
		2481.85	2000.73	7665.26	1534.83					4916.72	5559.21	10186	3247.83
		2482.12	2010.88	7764.94	1535.17					4717.81	5774.23	10003.3	3083.28
		2481.09	2020.31	7860.98	1535.22					4524.74	5995.36	9817.16	2934.73
		2478.77	2028.74	7953.54	1535.32					4338.15	6221.98	9628.09	2803.08
		2475.19	2035.93	8042.79	1535.85					4158.73	6453.48	9436.6	2689.15
		2470.43	2041.69	8128.9	1537.18					3987.17	6689.21	9243.24	2593.63
		2464.56	2045.89	8212.1	1539.7					3824.22	6928.56	9048.51	2517.08
		2457.66	2048.44	8292.6	1543.79					3670.63	7170.88	8852.91	2459.95
		2449.85	2049.31	8370.66	1549.87					3527.17	7415.57	8656.9	2422.57
		2441.26	2048.52	8446.51	1558.34					3394.61	7661.98	8460.9	2405.17
		2432.01	2046.1	8520.42	1569.61					3273.74	7909.47	8265.26	2407.84
		2422.26	2042.14	8592.63	1584.09					3165.31	8157.38	8070.32	2430.57
		2412.19	2036.73	8663.35	1602.2					3070.04	8405	7876.33	2473.26
		2401.98	2029.96	8732.76	1624.33					2988.62	8651.63	7683.52	2535.67
		2391.85	2021.97	8801	1650.86					2921.68	8896.55	7492.07	2617.45
		2382.01	2012.88	8868.13	1682.16					2869.81	9139.04	7302.11	2718.14
		2372.7	2002.82	8934.17	1718.57					2833.51	9378.37	7113.76	2837.19
		2364.16	1991.96	8999.04	1760.36					2813.22	9613.86	6927.11	2973.93
		2356.65	1980.47	9062.58	1807.79					2809.3	9844.82	6742.22	3127.61
		2350.41	1968.53	9124.58	1861.06					2822	10070.6	6559.15	3297.41
		2345.67	1956.34	9184.72	1920.31					2851.47	10290.5	6377.96	3482.43
		2342.67	1944.12	9242.66	1985.64					2897.74	10504	6198.69	3681.71
		2341.59	1932.12	9298	2057.09					2960.7	10710.4	6021.41	3894.21
		2342.63	1920.57	9350.32	2134.67					3040.1	10909.2	5846.17	4118.81
		2345.92	1909.73	9399.17	2218.32					3135.61	11099.9	5673.06	4354.31
		2351.53	1899.85	9444.1	2307.96					3246.74	11281.8	5502.18	4599.43
		2359.52	1891.18	9484.68	2403.41					3372.95	11454.5	5333.61	4852.79
		2369.86	1883.96	9520.48	2504.45					3513.57	11617.5	5167.47	5112.94
		2382.47	1878.41	9551.09	2610.77					3667.9	11770.2	5003.88	5378.33
		2397.23	1874.72	9576.16	2721.98					3835.17	11912.1	4842.95	5647.36
		2413.97	1873.08	9595.34	2837.61					4014.55	12042.6	4684.8	5918.35
		2432.52	1873.61	9608.38	2957.13					4205.23	12161.3	4529.56	6189.61
		2452.67	1876.4	9615.04	3079.96					4406.35	12267.7	4377.33	6459.42
		2474.23	1881.45	9615.2	3205.51					4617.09	12361.1	4228.22	6726.1
		2497.04	1888.75	9608.79	3333.13					4836.62	12441.2	4082.37	6988.02
		2520.95	1898.19	9595.88	3462.22					5064.15	12507.5	3939.9	7243.59
		2545.86	1909.62	9576.65	3592.14					5298.91	12559.5	3800.97	7491.34
		2571.69	1922.82	9551.39	3722.31					5540.12	12596.8	3665.8	7729.87
		2598.45	1937.56	9520.5	3852.17					5787.03	12619.2	3534.63	7957.87
		2626.16	1953.56	9484.48	3981.2					6038.91	12626.3	3407.78	8174.12
		2654.93	1970.54	9443.88	4108.93					6294.99	12618	3285.6	8377.49
		2684.9	1988.23	9399.31	4234.96					6554.49	12594.1	3168.52	8566.9
		2716.29	2006.36	9351.4	4358.92					6816.58	12554.8	3057.03	8741.37
		2749.35	2024.7	9300.77	4480.54					7080.35	12500.2	2951.67	8899.95
		2784.39	2043.07	9248.04	4599.6					7344.8	12430.3	2853.04	9041.75
		2821.75	2061.35	9193.82	4715.95					7608.82	12345.7	2761.77	9165.93
		2861.77	2079.49	9138.65	4829.51					7871.22	12246.7	2678.52	9271.72
		2904.82	2097.5	9083.01	4940.26					8130.72	12133.8	2603.97	9358.4
		2951.23	2115.48	9027.33	5048.22					8385.97	12007.6	2538.78	9425.36
		3001.34	2133.62	8971.95	5153.44					8635.59	11868.8	2483.56	9472.07
		3055.47	2152.18	8917.17	5255.99					8878.17	11718.1	2438.91	9498.12
		3113.9	2171.49	8863.15	5355.98					9112.32	11556.3	2405.33	9503.25
		3176.92	2191.93	8810.03	5453.53					9336.65	11384.2	2383.28	9487.3
		3244.75	2213.94	8757.84	5548.78					9549.86	11202.6	2373.13	9450.29
		3317.65	2237.97	8706.53	5641.88					9750.68	11012.4	2375.16	9392.38
		3395.8	2264.49	8655.99	5733.02					9937.98	10814.3	2389.56	9313.88
		3479.41	2293.98	8606.07	5822.4					10110.7	10609.1	2416.43	9215.26
		3568.64	2326.89	8556.54	5910.25					10268	10397.7	2455.76	9097.13
		3663.63	2363.69	8507.18	5996.8					10408.9	10180.8	2507.46	8960.24
		3764.49	2404.81	8457.73	6082.33					10533	9959.05	2571.32	8805.45
		3871.29	2450.68	8407.95	6167.09					10639.6	9733.15	2647.06	8633.73
		3984.05	2501.71	8357.59	6251.36					10728.4	9503.71	2734.33	8446.15
		4102.76	2558.27	8306.46	6335.4					10798.9	9271.31	2832.72	8243.86
		4227.36	2620.73	8254.37	6419.46					10851.2	9036.52	2941.77	8028.07
		4357.74	2689.4	8201.19	6503.8					10885.1	8799.87	3060.98	7800.02
		4493.73	2764.58	8146.83	6588.62					10900.7	8561.91	3189.84	7560.99
		4635.09	2846.5	8091.26	6674.14					10898.1	8323.17	3327.82	7312.23
		4781.5	2935.37	8034.49	6760.53					10877.5	8084.22	3474.4	7055.02
		4932.53	3031.33	7976.59	6847.92					10839.1	7845.63	3629.08	6790.59
		5087.7	3134.46	7917.67	6936.42					10783.4	7607.94	3791.36	6520.22
		5246.42	3244.8	7857.85	7026.03					10710.7	7371.73	3960.77	6245.16
		5408.06	3362.35	7797.29	7116.72					10621.4	7137.54	4136.83	5966.71
		5571.92	3487.02	7736.13	7208.36					10516	6905.89	4319.1	5686.21
		5737.31	3618.65	7674.54	7300.76					10395.1	6677.24	4507.13	5405.06
		5903.49	3757.02	7612.67	7393.66					10259.1	6452.01	4700.5	5124.74
		6069.76	3901.82	7550.66	7486.75					10108.8	6230.56	4898.78	4846.79
		6235.42	4052.63	7488.64	7579.67					9944.92	6013.17	5101.51	4572.84
		6399.82	4208.97	7426.75	7672.04					9768.1	5800.08	5308.27	4304.6
		6562.32	4370.27	7365.13	7763.48					9579.21	5591.47	5518.55	4043.82
		6722.38	4535.89	7303.9	7853.6					9379.13	5387.52	5731.86	3792.28
		6879.5	4705.18	7243.2	7942.02					9168.78	5188.4	5947.65	3551.76
		7033.25	4877.4	7183.17	8028.38					8949.16	4994.3	6165.38	3324.03
		7183.28	5051.84	7123.93	8112.35					8721.28	4805.47	6384.49	3110.76
		7329.32	5227.77	7065.6	8193.61					8486.18	4622.2	6604.43	2913.55
		7471.2	5404.47	7008.28	8271.91					8244.91	4444.87	6824.69	2733.88
		7608.8	5581.26	6952.04	8347.02					7998.54	4273.91	7044.75	2573.09
		7742.1	5757.45	6896.93	8418.76					7748.13	4109.84	7264.17	2432.36
		7871.14	5932.43	6842.97	8487.02					7494.71	3953.26	7482.52	2312.7
		7996	6105.62	6790.17	8551.71					7239.28	3804.84	7699.44	2214.93
		8116.8	6276.49	6738.48	8612.81					6982.78	3665.32	7914.63	2139.71
		8233.72	6444.59	6687.84	8670.31					6726.11	3535.47	8127.84	2087.51
		8346.94	6609.52	6638.15	8724.23					6470.08	3416.14	8338.89	2058.62
		8456.69	6770.96	6589.28	8774.62					6215.43	3308.17	8547.64	2053.18
		8563.23	6928.66	6541.07	8821.5					5962.84	3212.39	8754.01	2071.18
		8666.86	7082.43	6493.38	8864.93					5712.91	3129.66	8957.93	2112.46
		8767.91	7232.11	6446.01	8904.93					5466.18	3060.75	9159.39	2176.71
		8866.71	7377.61	6398.82	8941.55					5223.18	3006.43	9358.39	2263.49
		8963.64	7518.85	6351.65	8974.87					4984.39	2967.35	9554.93	2372.19
		9059.1	7655.8	6304.34	9004.93					4750.31	2944.09	9749.02	2502.07
		9153.46	7788.44	6256.8	9031.83					4521.45	2937.12	9940.67	2652.23
		9247.11	7916.78	6208.92	9055.69					4298.4	2946.77	10129.8	2821.63
		9340.42	8040.9	6160.67	9076.62					4081.74	2973.23	10316.4	3009.13
		9433.72	8160.87	6112.02	9094.78					3872.17	3016.56	10500.3	3213.44
		9527.31	8276.82	6063.02	9110.31					3670.38	3076.68	10681.3	3433.21
		9621.42	8388.92	6013.73	9123.37					3477.13	3153.4	10859.4	3666.98
		9716.2	8497.35	5964.27	9134.09					3293.21	3246.39	11034.1	3913.28
		9811.72	8602.34	5914.78	9142.6					3119.4	3355.26	11205.5	4170.56
		9907.95	8704.1	5865.41	9148.96					2956.53	3479.51	11373.2	4437.26
		10004.8	8802.87	5816.33	9153.22					2805.4	3618.6	11537.1	4711.81
		10102	8898.88	5767.71	9155.37					2666.81	3771.93	11696.9	4992.59
		10199.3	8992.32	5719.71	9155.34					2541.51	3938.87	11852.6	5278
		10296.3	9083.39	5672.49	9153.03					2430.22	4118.78	12003.9	5566.4
		10392.7	9172.21	5626.19	9148.25					2333.57	4311	12150.8	5856.11
		10488.1	9258.9	5580.95	9140.8					2252.14	4514.88	12293.3	6145.41
		10582	9343.46	5536.91	9130.39					2186.39	4729.74	12431.2	6432.57
		10674.1	9425.88	5494.16	9116.73					2136.69	4954.89	12564.6	6715.82
		10763.8	9506.04	5452.81	9099.51					2103.31	5189.65	12693.4	6993.42
		10850.8	9583.79	5412.99	9078.42					2086.42	5433.31	12817.6	7263.62
		10934.7	9658.91	5374.78	9053.13					2086.08	5685.12	12937.2	7524.75
		11015.2	9731.17	5338.3	9023.36					2102.3	5944.34	13052	7775.18
		11092	9800.27	5303.63	8988.85					2134.97	6210.2	13161.9	8013.37
		11164.8	9865.94	5270.86	8949.36					2183.9	6481.87	13267	8237.92
		11233.6	9927.9	5240.05	8904.71					2248.84	6758.51	13366.8	8447.51
		11298.1	9985.86	5211.22	8854.77					2329.47	7039.23	13461.3	8641
		11358.4	10039.6	5184.37	8799.47					2425.4	7323.1	13550.2	8817.39
		11414.3	10088.7	5159.45	8738.8					2536.21	7609.21	13633.1	8975.85
		11465.9	10133.2	5136.38	8672.8					2661.43	7896.62	13709.6	9115.68
		11513.2	10172.8	5115.01	8601.61					2800.54	8184.4	13779.5	9236.34
		11556.3	10207.3	5095.17	8525.4					2953.01	8471.66	13842.4	9337.39
		11595.1	10236.7	5076.62	8444.4					3118.27	8757.51	13897.8	9418.57
		11629.9	10260.9	5059.07	8358.89					3295.71	9041.14	13945.5	9479.7
		11660.6	10279.9	5042.21	8269.16					3484.7	9321.77	13985.1	9520.72
		11687.4	10293.7	5025.69	8175.52					3684.62	9598.69	14016.5	9541.68
		11710.5	10302.5	5009.14	8078.3					3894.8	9871.3	14039.4	9542.69
		11730	10306.2	4992.23	7977.82					4114.55	10139	14053.7	9523.97
		11746.1	10305.1	4974.59	7874.42					4343.14	10401.5	14059.3	9485.79
		11759.1	10299.1	4955.92	7768.45					4579.79	10658.2	14056.2	9428.48
		11769.2	10288.4	4935.93	7660.25					4823.66	10908.9	14044.5	9352.44
		11776.7	10273.2	4914.39	7550.19					5073.87	11153.3	14024.2	9258.14
		11781.7	10253.5	4891.11	7438.65					5329.49	11391.3	13995.5	9146.13
		11784.4	10229.5	4865.97	7326.03					5589.56	11622.7	13958.5	9017.01
		11785	10201.4	4838.9	7212.73					5853.13	11847.3	13913.4	8871.47
		11783.5	10169.4	4809.92	7099.18					6119.2	12065.2	13860.5	8710.27
		11780	10133.7	4779.09	6985.8					6386.84	12276.2	13799.9	8534.23
		11774.4	10094.6	4746.56	6873.02					6655.08	12480.2	13732	8344.27
		11766.7	10052.3	4712.49	6761.27					6923.03	12677.1	13657	8141.39
		11756.6	10007.2	4677.12	6650.93					7189.79	12866.9	13575	7926.62
		11743.9	9959.44	4640.69	6542.39					7454.56	13049.3	13486.2	7701.08
		11728.3	9909.31	4603.47	6435.98					7716.57	13224.3	13391	7465.91
		11709.5	9856.98	4565.76	6331.97					7975.1	13391.8	13289.3	7222.25
		11687.1	9802.61	4527.83	6230.59					8229.49	13551.6	13181.4	6971.26
		11660.8	9746.31	4489.98	6131.98					8479.11	13703.6	13067.5	6714.06
		11630.2	9688.12	4452.51	6036.21					8723.35	13847.7	12947.7	6451.75
		11595	9628.03	4415.7	5943.28					8961.64	13983.9	12822.2	6185.41
		11554.9	9565.97	4379.83	5853.1					9193.39	14112.1	12691.3	5916.12
		11509.6	9501.84	4345.18	5765.54					9418.04	14232.2	12555.1	5644.92
		11459	9435.47	4312.03	5680.4					9635	14344.3	12414	5372.9
		11402.7	9366.68	4280.66	5597.41					9843.69	14448.2	12268.1	5101.14
		11340.8	9295.28	4251.35	5516.31					10043.5	14544	12117.9	4830.77
		11273.1	9221.06	4224.36	5436.78					10233.8	14631.7	11963.6	4562.98
		11199.7	9143.83	4199.96	5358.51					10413.9	14711.4	11805.6	4298.98
		11120.6	9063.42	4178.39	5281.19					10583.2	14782.9	11644.2	4040.04
		11036	8979.66	4159.86	5204.5					10741	14846.3	11479.8	3787.49
		10946.1	8892.44	4144.57	5128.15					10886.5	14901.7	11312.5	3542.65
		10851	8801.66	4132.65	5051.9					11019.2	14948.9	11142.7	3306.89
		10751	8707.29	4124.19	4975.52					11138.5	14987.8	10970.7	3081.55
		10646.3	8609.32	4119.24	4898.82					11243.9	15018.4	10796.6	2867.95
		10537.2	8507.82	4117.8	4821.69					11334.8	15040.4	10620.6	2667.4
		10424.1	8402.9	4119.8	4744.04					11410.9	15053.6	10442.9	2481.14
		10307.2	8294.71	4125.14	4665.84					11472	15057.8	10263.4	2310.36
		10186.9	8183.45	4133.67	4587.11					11517.8	15052.6	10082.4	2156.17
		10063.6	8069.33	4145.2	4507.89					11548.2	15037.8	9899.76	2019.59
		9937.76	7952.58	4159.51	4428.24					11563.4	15013.1	9715.57	1901.51
		9809.83	7833.45	4176.41	4348.24					11563.5	14978.2	9529.82	1802.76
		9680.3	7712.18	4195.67	4267.95					11548.6	14932.8	9342.52	1724
		9549.68	7589	4217.1	4187.47					11519.1	14876.7	9153.68	1665.81
		9418.49	7464.17	4240.54	4106.88					11475.4	14809.9	8963.35	1628.61
		9287.26	7337.91	4265.84	4026.27					11417.9	14732.2	8771.6	1612.67
		9156.49	7210.49	4292.91	3945.74					11347	14643.6	8578.55	1618.14
		9026.66	7082.14	4321.71	3865.41					11263.4	14544.3	8384.34	1645
		8898.19	6953.14	4352.24	3785.4					11167.5	14434.3	8189.18	1693.06
		8771.47	6823.76	4384.56	3705.86					11059.9	14313.8	7993.28	1761.96
		8646.77	6694.31	4418.78	3626.95					10941.1	14183	7796.91	1851.2
		8524.33	6565.1	4455.05	3548.84					10811.7	14042.2	7600.33	1960.1
		8404.29	6436.43	4493.59	3471.71					10672.2	13891.5	7403.84	2087.9
		8286.7	6308.63	4534.62	3395.79					10523	13731.3	7207.73	2233.67
		8171.54	6182	4578.39	3321.26					10364.7	13561.8	7012.28	2396.44
		8058.74	6056.85	4625.16	3248.34					10197.8	13383.2	6817.75	2575.13
		7948.14	5933.46	4675.19	3177.26					10022.6	13195.9	6624.37	2768.61
		7839.56	5812.07	4728.74	3108.2					9839.6	13000.2	6432.35	2975.73
		7732.77	5692.89	4786.06	3041.36					9649.34	12796.2	6241.83	3195.29
		7627.54	5576.05	4847.37	2976.91					9452.26	12584.5	6052.96	3426.08
		7523.61	5461.65	4912.89	2914.99					9248.87	12365.2	5865.83	3666.9
		7420.71	5349.68	4982.81	2855.72					9039.68	12138.9	5680.53	3916.52
		7318.61	5240.11	5057.31	2799.19					8825.24	11905.9	5497.14	4173.7
		7217.07	5132.83	5136.54	2745.48					8606.11	11666.8	5315.76	4437.19
		7115.89	5027.68	5220.65	2694.63					8382.86	11421.9	5136.48	4705.71
		7014.91	4924.46	5309.76	2646.62					8156.06	11171.9	4959.44	4977.93
		6914.01	4822.92	5403.96	2601.42					7926.29	10917.4	4784.79	5252.53
		6813.09	4722.83	5503.31	2558.92					7694.13	10659	4612.74	5528.09
		6712.13	4623.91	5607.84	2518.97					7460.14	10397.3	4443.55	5803.18
		6611.1	4525.92	5717.52	2481.35					7224.87	10133.2	4277.52	6076.31
		6510.01	4428.61	5832.29	2445.8					6988.84	9867.2	4115.01	6345.96
		6408.87	4331.76	5951.99	2411.99					6752.55	9600.17	3956.42	6610.54
		6307.72	4235.18	6076.42	2379.57					6516.47	9332.8	3802.19	6868.49
		6206.58	4138.71	6205.3	2348.19					6281.03	9065.81	3652.79	7118.19
		6105.51	4042.25	6338.27	2317.44					6046.62	8799.86	3508.75	7358.08
		6004.55	3945.75	6474.88	2286.96					5813.6	8535.58	3370.59	7586.61
		5903.77	3849.19	6614.62	2256.37					5582.33	8273.52	3238.86	7802.3
		5803.28	3752.63	6756.92	2225.33					5353.16	8014.17	3114.11	8003.75
		5703.17	3656.13	6901.15	2193.53					5126.46	7757.95	2996.88	8189.65
		5603.57	3559.8	7046.67	2160.7					4902.6	7505.19	2887.68	8358.78
		5504.66	3463.75	7192.82	2126.62					4682.02	7256.2	2787.02	8510.08
		5406.62	3368.12	7338.94	2091.11					4465.22	7011.22	2695.37	8642.62
		5309.66	3273.04	7484.38	2054.06					4252.74	6770.45	2613.13	8755.62
		5214.03	3178.66	7628.53	2015.43					4045.24	6534.09	2540.69	8848.47
		5119.98	3085.13	7770.82	1975.24					3843.42	6302.33	2478.4	8920.69
		5027.77	2992.62	7910.7	1933.55					3648.07	6075.35	2426.54	8971.98
		4937.65	2901.29	8047.72	1890.48					3460.02	5853.36	2385.39	9002.14
		4849.89	2811.34	8181.45	1846.17					3280.16	5636.61	2355.19	9011.13
		4764.73	2722.96	8311.58	1800.8					3109.37	5425.38	2336.13	8999.02
		4682.36	2636.38	8437.84	1754.53					2948.59	5220.04	2328.41	8966
		4602.96	2551.84	8560.07	1707.57					2798.75	5021	2332.21	8912.34
		4526.64	2469.58	8678.14	1660.11					2660.75	4828.72	2347.72	8838.42
		4453.45	2389.86	8792.03	1612.33					2535.49	4643.74	2375.1	8744.67
		4383.39	2312.95	8901.75	1564.44					2423.85	4466.61	2414.51	8631.64
		4316.36	2239.1	9007.36	1516.65					2326.62	4297.96	2466.08	8499.92
		4252.24	2168.57	9108.96	1469.16					2244.54	4138.4	2529.91	8350.2
		4190.83	2101.59	9206.68	1422.2					2178.27	3988.6	2606.06	8183.23
		4131.88	2038.38	9300.69	1375.99					2128.33	3849.2	2694.55	7999.86
		4075.14	1979.11	9391.18	1330.76					2095.16	3720.83	2795.35	7801.01
		4020.3	1923.93	9478.36	1286.75					2079.06	3604.09	2908.38	7587.69
		3967.05	1872.9	9562.51	1244.22					2080.24	3499.57	3033.49	7360.99
		3915.1	1826.06	9643.9	1203.39					2098.76	3407.76	3170.46	7122.07
		3864.14	1783.36	9722.84	1164.52					2134.62	3329.15	3318.98	6872.16
		3813.9	1744.67	9799.65	1127.84					2187.68	3264.13	3478.67	6612.59
		3764.12	1709.83	9874.65	1093.58					2257.74	3213.04	3649.05	6344.73
		3714.58	1678.6	9948.18	1061.95					2344.5	3176.15	3829.57	6070.05
		3665.12	1650.68	10020.5	1033.15					2447.59	3153.7	4019.64	5790.04
		3615.61	1625.76	10091.9	1007.33					2566.58	3145.84	4218.6	5506.28
		3565.96	1603.49	10162.7	984.645					2701	3152.69	4425.76	5220.4
		3516.16	1583.5	10232.9	965.19					2850.3	3174.3	4640.39	4934.09
		3466.19	1565.42	10302.8	949.037					3013.92	3210.71	4861.76	4649.08
		3416.09	1548.88	10372.2	936.219					3191.22	3261.9	5089.11	4367.16
		3365.89	1533.54	10441.3	926.739					3381.53	3327.85	5321.69	4090.13
		3315.67	1519.07	10509.9	920.569					3584.12	3408.48	5558.73	3819.82
		3265.46	1505.17	10577.9	917.652					3798.24	3503.68	5799.5	3558
		3215.36	1491.58	10645	917.889					4023.09	3613.3	6043.27	3306.46
		3165.43	1478.11	10710.9	921.139					4257.8	3737.16	6289.35	3066.88
		3115.76	1464.58	10775.3	927.211					4501.49	3875.01	6537.05	2840.88
		3066.46	1450.89	10837.9	935.859					4753.18	4026.57	6785.73	2629.97
		3017.66	1436.96	10898.3	946.779					5011.84	4191.47	7034.76	2435.53
		2969.48	1422.77	10956.2	959.616					5276.39	4369.31	7283.54	2258.8
		2922.09	1408.31	11011	973.972					5545.69	4559.61	7531.5	2100.91
		2875.66	1393.58	11062.5	989.414					5818.57	4761.8	7778.09	1962.8
		2830.38	1378.6	11110.2	1005.49					6093.87	4975.25	8022.77	1845.29
		2786.47	1363.42	11153.8	1021.74					6370.39	5199.25	8265	1749.04
		2744.14	1348.06	11192.9	1037.71					6646.98	5433.03	8504.23	1674.54
		2703.63	1332.59	11227.1	1052.96					6922.53	5675.77	8739.92	1622.19
		2665.15	1317.07	11256.3	1067.07					7195.93	5926.6	8971.49	1592.24
		2628.92	1301.6	11280.2	1079.67					7466.14	6184.66	9198.38	1584.8
		2595.15	1286.28	11298.5	1090.41					7732.19	6449.04	9420.06	1599.87
		2564.03	1271.24	11311	1099.02					7993.14	6718.83	9635.99	1637.31
		2535.71	1256.61	11317.6	1105.26					8248.13	6993.14	9845.67	1696.84
		2510.3	1242.56	11318.1	1108.98					8496.33	7271.09	10048.6	1778.07
		2487.87	1229.28	11312.2	1110.07					8737	7551.82	10244.5	1880.42
		2468.41	1216.95	11300	1108.52					8969.41	7834.52	10432.8	2003.23
		2451.87	1205.77	11281.2	1104.36					9192.89	8118.4	10613.3	2145.67
		2438.11	1195.95	11255.9	1097.69					9406.83	8402.74	10785.7	2306.81
		2426.93	1187.67	11223.8	1088.65					9610.63	8686.83	10949.7	2485.57
		2418.09	1181.12	11185.1	1077.43					9803.77	8970.01	11105.3	2680.79
		2411.3	1176.46	11139.6	1064.25					9985.72	9251.68	11252.3	2891.19
		2406.21	1173.84	11087.3	1049.33					10156	9531.24	11390.6	3115.39
		2402.47	1173.36	11028.2	1032.93					10314.2	9808.14	11520.3	3351.96
		2399.73	1175.07	10962.3	1015.33					10459.8	10081.9	11641.2	3599.38
		2397.6	1178.99	10889.6	996.832					10592.5	10351.9	11753.5	3856.13
		2395.74	1185.04	10809.9	977.741					10711.8	10617.6	11857.1	4120.65
		2393.81	1193.13	10723.4	958.406					10817.3	10878.7	11952.3	4391.36
		2391.5	1203.06	10629.9	939.191					10908.9	11134.4	12038.9	4666.67
		2388.54	1214.61	10529.4	920.49					10986.2	11384.3	12117.1	4945.01
		2384.7	1227.5	10421.9	902.716					11049	11627.8	12187.1	5224.81
		2379.8	1241.42	10307.3	886.309					11097.3	11864.5	12248.7	5504.53
		2373.72	1256.04	10185.7	871.721					11131	12093.9	12302	5782.64
		2366.39	1271.01	10057	859.419					11150.2	12315.5	12346.9	6057.69
		2357.77	1285.99	9921.28	849.876					11155.1	12529	12383.5	6328.23
		2347.89	1300.63	9778.58	843.563					11145.8	12733.9	12411.6	6592.88
		2336.78	1314.61	9628.98	840.937					11122.9	12930.1	12431.2	6850.31
		2324.51	1327.64	9472.61	842.439					11086.6	13117.2	12442.3	7099.25
		2311.15	1339.45	9309.58	848.475					11037.5	13294.9	12444.8	7338.47
		2296.79	1349.82	9140.04	859.41					10976.2	13463.1	12438.8	7566.83
		2281.55	1358.58	8964.22	875.566					10903.2	13621.7	12424.2	7783.23
		2265.52	1365.6	8782.39	897.216					10819.4	13770.4	12401.1	7986.65
		2248.86	1370.82	8594.92	924.591					10725.3	13909.1	12369.7	8176.12
		2231.7	1374.21	8402.23	957.876					10621.6	14037.8	12330.1	8350.72
		2214.22	1375.8	8204.85	997.215					10509.2	14156.3	12282.5	8509.59
		2196.6	1375.65	8003.33	1042.71					10388.8	14264.4	12227.2	8651.93
		2179.04	1373.84	7798.25	1094.4					10260.9	14362	12164.5	8777.01
		2161.77	1370.47	7590.23	1152.29					10126.4	14449	12094.5	8884.17
		2145.01	1365.65	7379.87	1216.29					9985.81	14525.2	12017.6	8972.87
		2129.02	1359.51	7167.78	1286.23					9839.74	14590.3	11934.1	9042.64
		2114.06	1352.18	6954.54	1361.87					9688.76	14644.2	11844.2	9093.15
		2100.38	1343.82	6740.7	1442.88					9533.37	14686.5	11748.2	9124.2
		2088.23	1334.57	6526.78	1528.89					9374.06	14717	11646.4	9135.71
		2077.87	1324.63	6313.27	1619.45					9211.28	14735.4	11538.8	9127.74
		2069.52	1314.19	6100.61	1714.08					9045.46	14741.5	11425.8	9100.51
		2063.42	1303.45	5889.23	1812.3					8876.99	14735	11307.4	9054.34
		2059.74	1292.64	5679.54	1913.6					8706.25	14715.7	11183.8	8989.7
		2058.65	1282.01	5471.9	2017.49					8533.62	14683.4	11055.1	8907.13
		2060.26	1271.81	5266.68	2123.49					8359.45	14638.1	10921.4	8807.3
		2064.61	1262.28	5064.21	2231.14					8184.1	14579.8	10782.9	8690.91
		2071.72	1253.7	4864.81	2340.02					8007.88	14508.5	10639.8	8558.76
		2081.52	1246.3	4668.75	2449.74					7831.1	14424.4	10492.1	8411.65
		2093.92	1240.33	4476.29	2559.98					7654.06	14327.6	10340	8250.45
		2108.78	1236.01	4287.64	2670.45					7476.99	14218.5	10183.9	8076.01
		2125.93	1233.57	4102.98	2780.92					7300.11	14097.5	10023.8	7889.21
		2145.17	1233.2	3922.45	2891.24					7123.6	13965	9860.23	7690.93
		2166.33	1235.06	3746.18	3001.28					6947.57	13821.5	9693.31	7482.03
		2189.2	1239.26	3574.24	3111					6772.08	13667.4	9523.4	7263.41
		2213.62	1245.9	3406.67	3220.38					6597.17	13503.3	9350.81	7035.93
		2239.42	1255	3243.46	3329.42					6422.79	13329.8	9175.84	6800.48
		2266.5	1266.53	3084.61	3438.17					6248.88	13147.2	8998.78	6557.96
		2294.74	1280.42	2930.08	3546.67					6075.35	12956.3	8819.91	6309.26
		2324.11	1296.55	2779.83	3654.98					5902.1	12757.3	8639.45	6055.3
		2354.59	1314.75	2633.79	3763.17					5729.01	12551	8457.61	5796.98
		2386.21	1334.84	2491.92	3871.3					5555.99	12337.6	8274.54	5535.29
		2419.07	1356.6	2354.18	3979.48					5382.94	12117.8	8090.35	5271.21
		2453.29	1379.83	2220.54	4087.78					5209.83	11892	7905.1	5005.83
		2489.04	1404.31	2091.01	4196.33					5036.62	11660.8	7718.83	4740.28
		2526.51	1429.85	1965.58	4305.25					4863.35	11424.6	7531.54	4475.78
		2565.9	1456.26	1844.31	4414.67					4690.1	11183.9	7343.25	4213.62
		2607.44	1483.41	1727.26	4524.74					4517.02	10939.4	7153.94	3955.16
		2651.34	1511.16	1614.53	4635.6					4344.36	10691.7	6963.64	3701.81
		2697.79	1539.44	1506.23	4747.38					4172.42	10441.2	6772.39	3455.02
		2747.01	1568.23	1402.49	4860.23					4001.58	10188.7	6580.27	3216.29
		2799.19	1597.55	1303.44	4974.26					3832.32	9934.79	6387.43	2987.1
		2854.51	1627.49	1209.21	5089.56					3665.2	9680.06	6194.03	2768.93
		2913.16	1658.19	1119.92	5206.19					3500.85	9425.17	6000.31	2563.19
		2975.31	1689.83	1035.68	5324.21					3339.98	9170.73	5806.55	2371.25
		3041.15	1722.66	956.586	5443.64					3183.38	8917.31	5613.05	2194.4
		3110.85	1756.94	882.705	5564.44					3031.87	8665.47	5420.15	2033.83
		3184.58	1792.97	814.095	5686.57					2886.32	8415.71	5228.21	1890.6
		3262.49	1831.05	750.797	5809.88					2747.64	8168.48	5037.59	1765.64
		3344.72	1871.5	692.842	5934.2					2616.71	7924.16	4848.67	1659.8
		3431.41	1914.65	640.25	6059.26					2494.41	7683.06	4661.83	1573.76
		3522.64	1960.84	593.04	6184.73					2381.6	7445.46	4477.42	1508.11
		3618.51	2010.43	551.224	6310.25					2279.09	7211.53	4295.75	1463.28
		3719.05	2063.77	514.808	6435.39					2187.65	6981.44	4117.12	1439.61
		3824.3	2121.23	483.784	6559.69					2107.98	6755.29	3941.79	1437.31
		3934.23	2183.18	458.126	6682.71					2040.76	6533.16	3769.97	1456.47
		4048.75	2249.98	437.78	6803.98					1986.58	6315.13	3601.85	1497.08
		4167.73	2322.01	422.66	6923.06					1945.97	6101.31	3437.56	1559.02
		4290.93	2399.57	412.641	7039.55					1919.41	5891.82	3277.24	1642.04
		4418.06	2483	407.561	7153.07					1907.31	5686.86	3120.98	1745.8
		4548.72	2572.54	407.216	7263.29					1910.01	5486.7	2968.9	1869.85
		4682.45	2668.45	411.355	7369.93					1927.8	5291.69	2821.09	2013.62
		4818.74	2770.92	419.684	7472.78					1960.89	5102.27	2677.69	2176.46
		4957.02	2880.08	431.863	7571.69					2009.44	4918.98	2538.87	2357.64
		5096.71	2996.02	447.514	7666.57					2073.51	4742.41	2404.85	2556.32
		5237.2	3118.74	466.23	7757.4					2153.08	4573.24	2275.94	2771.59
		5377.87	3248.17	487.583	7844.24					2248.05	4412.18	2152.48	3002.47
		5518.14	3384.13	511.141	7927.2					2358.23	4259.98	2034.91	3247.88
		5657.43	3526.34	536.473	8006.47					2483.36	4117.41	1923.7	3506.63
		5795.19	3674.45	563.163	8082.26					2623.06	3985.24	1819.39	3777.46
[truncated: 4,001 more rows]

## Sheet: Tabelle2
Global Impedance		Rest								Pedalling
	Mask	1	2	3	4					1	2	3	4
		5825.85	1994.21	4488.9	2691.14					4536.98	10190	3696.8	2030.96
		5840.89	2041.25	4491.66	2703.62					4657.53	10221.7	3722.74	2080.13
		5855.35	2090.7	4495.16	2717.01					4784.99	10249.9	3754.49	2134.54
		5868.92	2142.5	4499.44	2731.21					4919.1	10273.9	3792.61	2194.42
		5881.25	2196.55	4504.59	2746.1					5059.6	10292.7	3837.63	2259.97
		5891.97	2252.75	4510.61	2761.51					5206.19	10305.7	3890.01	2331.41
		5900.68	2310.99	4517.52	2777.27					5358.57	10312.2	3950.18	2408.91
		5906.93	2371.13	4525.27	2793.16					5516.44	10311.4	4018.49	2492.64
		5910.27	2433.03	4533.77	2808.98					5679.46	10302.9	4095.21	2582.75
		5910.28	2496.51	4542.89	2824.51					5847.3	10286.2	4180.47	2679.34
		5906.49	2561.38	4552.46	2839.54					6019.63	10260.9	4274.36	2782.44
		5898.5	2627.43	4562.31	2853.88					6196.07	10226.7	4376.81	2892.04
		5885.91	2694.46	4572.22	2867.32					6376.22	10183.4	4487.72	3008.03
		5868.4	2762.21	4581.98	2879.71					6559.63	10130.9	4606.87	3130.25
		5845.65	2830.44	4591.35	2890.89					6745.82	10069	4734.01	3258.49
		5817.43	2898.91	4600.12	2900.74					6934.27	9997.74	4868.81	3392.47
		5783.56	2967.34	4608.06	2909.17					7124.43	9917.2	5010.93	3531.87
		5743.91	3035.49	4614.95	2916.1					7315.72	9827.41	5159.98	3676.37
		5698.42	3103.11	4620.56	2921.5					7507.55	9728.48	5315.57	3825.61
		5647.09	3169.96	4624.72	2925.38					7699.3	9620.56	5477.32	3979.23
		5589.99	3235.82	4627.22	2927.74					7890.38	9503.87	5644.82	4136.87
		5527.23	3300.47	4627.9	2928.63					8080.15	9378.65	5817.71	4298.19
		5459.01	3363.72	4626.6	2928.11					8268	9245.23	5995.59	4462.86
		5385.54	3425.36	4623.2	2926.27					8453.33	9103.99	6178.13	4630.58
		5307.13	3485.21	4617.57	2923.18					8635.51	8955.34	6364.98	4801.06
		5224.08	3543.06	4609.62	2918.97					8813.93	8799.8	6555.82	4974.02
		5136.74	3598.72	4599.27	2913.73					8987.98	8637.93	6750.34	5149.2
		5045.5	3651.95	4586.48	2907.59					9157.04	8470.33	6948.24	5326.34
		4950.77	3702.55	4571.24	2900.66					9320.5	8297.68	7149.22	5505.2
		4852.94	3750.28	4553.56	2893.08					9477.73	8120.68	7352.96	5685.52
		4752.46	3794.93	4533.5	2884.97					9628.14	7940.06	7559.1	5867.05
		4649.76	3836.29	4511.15	2876.46					9771.11	7756.57	7767.26	6049.48
		4545.27	3874.18	4486.66	2867.69					9906.03	7570.95	7977.03	6232.47
		4439.41	3908.44	4460.18	2858.79					10032.3	7383.94	8187.97	6415.59
		4332.62	3938.92	4431.93	2849.9					10149.2	7196.27	8399.63	6598.37
		4225.29	3965.53	4402.11	2841.12					10256.3	7008.61	8611.55	6780.24
		4117.84	3988.2	4371	2832.54					10352.7	6821.6	8823.28	6960.56
		4010.64	4006.89	4338.86	2824.23					10437.9	6635.82	9034.34	7138.67
		3904.05	4021.61	4305.99	2816.19					10511.3	6451.76	9244.3	7313.82
		3798.44	4032.4	4272.69	2808.4					10572.3	6269.84	9452.68	7485.28
		3694.12	4039.34	4239.29	2800.77					10620.2	6090.41	9659.07	7652.26
		3591.42	4042.55	4206.11	2793.18					10654.8	5913.74	9863.02	7813.99
		3490.62	4042.19	4173.47	2785.45					10675.5	5740.05	10064.1	7969.71
		3392	4038.46	4141.67	2777.4					10682	5569.5	10261.8	8118.66
		3295.8	4031.58	4111	2768.8					10674.2	5402.21	10455.8	8260.13
		3202.25	4021.81	4081.7	2759.41					10651.9	5238.27	10645.5	8393.46
		3111.51	4009.41	4053.95	2749					10615.2	5077.74	10830.4	8518.01
		3023.73	3994.67	4027.89	2737.33					10564.2	4920.65	11010.2	8633.19
		2938.97	3977.89	4003.59	2724.16					10499.1	4767.03	11184.2	8738.48
		2857.27	3959.39	3981.07	2709.28					10420.3	4616.92	11352	8833.42
		2778.57	3939.47	3960.29	2692.49					10328.3	4470.33	11513	8917.6
		2702.79	3918.44	3941.2	2673.61					10223.5	4327.3	11666.6	8990.68
		2629.79	3896.6	3923.69	2652.5					10106.6	4187.84	11812.3	9052.36
		2559.42	3874.27	3907.63	2629.04					9978.19	4051.96	11949.4	9102.43
		2491.47	3851.74	3892.87	2603.17					9839.05	3919.69	12077.3	9140.7
		2425.75	3829.29	3879.27	2574.84					9689.95	3791.05	12195.3	9167.01
		2362.03	3807.21	3866.66	2544.05					9531.66	3666.04	12302.9	9181.24
		2300.1	3785.77	3854.86	2510.86					9364.96	3544.69	12399.5	9183.31
		2239.73	3765.23	3843.71	2475.31					9190.63	3426.99	12484.5	9173.18
		2180.74	3745.84	3833.05	2437.53					9009.44	3312.93	12557.5	9150.86
		2122.92	3727.83	3822.71	2397.64					8822.1	3202.45	12617.9	9116.38
		2066.1	3711.4	3812.57	2355.8					8629.33	3095.45	12665.6	9069.86
		2010.13	3696.71	3802.48	2312.18					8431.84	2991.79	12700.1	9011.44
		1954.88	3683.9	3792.33	2267.01					8230.28	2891.29	12721.4	8941.35
		1900.26	3673.03	3782	2220.51					8025.3	2793.76	12729.4	8859.83
		1846.19	3664.13	3771.41	2172.93					7817.54	2698.94	12724	8767.23
		1792.66	3657.17	3760.43	2124.58					7607.62	2606.59	12705.3	8663.93
		1739.64	3652.07	3748.99	2075.75					7396.15	2516.45	12673.6	8550.38
		1687.16	3648.7	3736.96	2026.81					7183.74	2428.23	12629.1	8427.06
		1635.29	3646.93	3724.26	1978.12					6970.99	2341.68	12572.1	8294.54
		1584.1	3646.55	3710.78	1930.09					6758.5	2256.56	12503.1	8153.41
		1533.71	3647.4	3696.41	1883.13					6546.85	2172.66	12422.5	8004.31
		1484.26	3649.26	3681.04	1837.67					6336.6	2089.81	12330.9	7847.92
		1435.93	3651.95	3664.59	1794.11					6128.32	2007.88	12228.8	7684.94
		1388.93	3655.26	3646.95	1752.85					5922.54	1926.79	12116.8	7516.08
		1343.47	3659.02	3628.05	1714.27					5719.77	1846.5	11995.5	7342.03
		1299.81	3663.05	3607.81	1678.7					5520.49	1767.03	11865.4	7163.5
		1258.21	3667.2	3586.18	1646.43					5325.13	1688.43	11727.1	6981.12
		1218.94	3671.32	3563.12	1617.7					5134.04	1610.82	11581.4	6795.52
		1182.3	3675.32	3538.59	1592.74					4947.54	1534.33	11428.6	6607.29
		1148.59	3679.08	3512.56	1571.71					4765.85	1459.12	11269.6	6416.99
		1118.12	3682.56	3484.99	1554.75					4589.15	1385.36	11104.9	6225.17
		1091.19	3685.71	3455.83	1541.98					4417.56	1313.26	10935	6032.35
		1068.11	3688.49	3425.02	1533.47					4251.19	1243.01	10760.8	5839.07
		1049.18	3690.89	3392.49	1529.28					4090.07	1174.81	10582.7	5645.81
		1034.71	3692.93	3358.14	1529.45					3934.25	1108.91	10401.4	5453.11
		1024.98	3694.62	3321.85	1534					3783.74	1045.56	10217.6	5261.46
		1020.26	3695.98	3283.52	1542.92					3638.52	985.051	10031.9	5071.37
		1020.79	3697.06	3243.04	1556.2					3498.57	927.718	9844.93	4883.35
		1026.79	3697.91	3200.29	1573.8					3363.88	873.916	9657.37	4697.9
		1038.41	3698.57	3155.18	1595.7					3234.39	824.03	9469.8	4515.52
		1055.74	3699.11	3107.65	1621.84					3110.03	778.466	9282.84	4336.65
		1078.83	3699.6	3057.64	1652.17					2990.73	737.653	9097.06	4161.76
		1107.63	3700.11	3005.14	1686.62					2876.39	702.027	8913.01	3991.25
		1142.06	3700.73	2950.14	1725.12					2766.88	672.031	8731.18	3825.5
		1181.95	3701.55	2892.68	1767.57					2662.08	648.104	8552	3664.83
		1227.11	3702.66	2832.83	1813.87					2561.82	630.668	8375.86	3509.51
		1277.3	3704.15	2770.69	1863.9					2465.95	620.127	8203.04	3359.73
		1332.25	3706.13	2706.4	1917.52					2374.31	616.864	8033.8	3215.59
		1391.68	3708.68	2640.12	1974.58					2286.69	621.232	7868.34	3077.14
		1455.29	3711.84	2572.06	2034.93					2202.92	633.558	7706.81	2944.32
		1522.75	3715.65	2502.45	2098.39					2122.78	654.128	7549.32	2817.03
		1593.76	3720.12	2431.54	2164.79					2046.08	683.178	7395.95	2695.09
		1668	3725.21	2359.59	2233.93					1972.61	720.888	7246.76	2578.3
		1745.17	3730.85	2286.89	2305.63					1902.23	767.362	7101.79	2466.43
		1824.96	3736.95	2213.72	2379.7					1834.79	822.632	6961.08	2359.21
		1907.1	3743.38	2140.37	2455.96					1770.22	886.651	6824.64	2256.4
		1991.33	3750.02	2067.14	2534.23					1708.47	959.307	6692.51	2157.74
		2077.4	3756.7	1994.31	2614.35					1649.55	1040.43	6564.7	2062.99
		2165.1	3763.28	1922.18	2696.15					1593.55	1129.8	6441.21	1971.96
		2254.23	3769.62	1851.02	2779.48					1540.59	1227.15	6322.04	1884.52
		2344.61	3775.55	1781.12	2864.15					1490.87	1332.21	6207.19	1800.58
		2436.08	3780.95	1712.73	2950					1444.68	1444.64	6096.64	1720.13
		2528.5	3785.68	1646.14	3036.81					1402.35	1564.14	5990.37	1643.22
		2621.76	3789.65	1581.57	3124.34					1364.27	1690.36	5888.35	1569.96
		2715.75	3792.77	1519.26	3212.31					1330.91	1822.99	5790.51	1500.54
		2810.4	3794.96	1459.4	3300.43					1302.75	1961.7	5696.77	1435.18
		2905.65	3796.2	1402.16	3388.35					1280.34	2106.18	5607.01	1374.18
		3001.46	3796.47	1347.65	3475.75					1264.22	2256.15	5521.06	1317.84
		3097.83	3795.76	1295.96	3562.28					1254.93	2411.33	5438.75	1266.5
		3194.75	3794.12	1247.09	3647.59					1252.98	2571.48	5359.88	1220.48
		3292.23	3791.57	1201.03	3731.35					1258.84	2736.36	5284.26	1180.09
		3390.3	3788.18	1157.67	3813.25					1272.92	2905.77	5211.71	1145.63
		3489.03	3784	1116.92	3892.99					1295.53	3079.5	5142.09	1117.39
		3588.46	3779.11	1078.6	3970.31					1326.94	3257.34	5075.27	1095.6
		3688.69	3773.59	1042.53	4044.95					1367.32	3439.05	5011.21	1080.5
		3789.81	3767.52	1008.53	4116.69					1416.79	3624.35	4949.92	1072.28
		3891.92	3760.99	976.378	4185.34					1475.4	3812.92	4891.46	1071.11
		3995.13	3754.08	945.879	4250.72					1543.16	4004.35	4835.99	1077.11
		4099.54	3746.9	916.831	4312.7					1620.04	4198.2	4783.73	1090.38
		4205.22	3739.52	889.043	4371.15					1705.94	4393.99	4734.96	1111.01
		4312.21	3732.06	862.341	4425.99					1800.75	4591.19	4690.02	1139.02
		4420.48	3724.61	836.57	4477.15					1904.34	4789.27	4649.31	1174.44
		4529.93	3717.26	811.597	4524.59					2016.55	4987.7	4613.27	1217.26
		4640.37	3710.08	787.317	4568.28					2137.18	5185.92	4582.36	1267.46
		4751.51	3703.14	763.655	4608.18					2266.04	5383.41	4557.07	1324.99
		4862.94	3696.46	740.565	4644.31					2402.92	5579.66	4537.87	1389.77
		4974.2	3690.05	718.033	4676.66					2547.57	5774.19	4525.21	1461.72
		5084.71	3683.87	696.072	4705.23					2699.75	5966.52	4519.49	1540.74
		5193.83	3677.85	674.721	4730.06					2859.18	6156.19	4521.06	1626.69
		5300.86	3671.88	654.046	4751.16					3025.56	6342.74	4530.21	1719.37
		5405.06	3665.82	634.138	4768.58					3198.57	6525.73	4547.17	1818.56
		5505.64	3659.5	615.109	4782.36					3377.84	6704.7	4572.12	1923.96
		5601.84	3652.75	597.097	4792.55					3562.95	6879.17	4605.2	2035.21
		5692.85	3645.37	580.259	4799.23					3753.42	7048.69	4646.47	2151.89
		5777.9	3637.17	564.774	4802.48					3948.7	7212.76	4695.98	2273.55
		5856.26	3627.95	550.839	4802.39					4148.22	7370.89	4753.71	2399.71
		5927.22	3617.54	538.671	4799.1					4351.34	7522.55	4819.64	2529.88
		5990.12	3605.75	528.502	4792.72					4557.38	7667.17	4893.68	2663.55
		6044.37	3592.44	520.585	4783.38					4765.66	7804.15	4975.75	2800.25
		6089.46	3577.46	515.184	4771.21					4975.45	7932.88	5065.74	2939.52
		6124.94	3560.7	512.581	4756.33					5185.97	8052.68	5163.52	3080.93
		6150.45	3542.07	513.062	4738.83					5396.45	8162.89	5268.92	3224.11
		6165.72	3521.53	516.923	4718.76					5606.08	8262.86	5381.76	3368.74
		6170.54	3499.03	524.45	4696.16					5814.07	8351.95	5501.87	3514.55
		6164.83	3474.59	535.919	4671.02					6019.58	8429.55	5629.02	3661.32
		6148.55	3448.22	551.58	4643.31					6221.83	8495.12	5762.98	3808.87
		6121.79	3419.97	571.641	4612.97					6420.02	8548.17	5903.49	3957.1
		6084.68	3389.91	596.264	4579.94					6613.37	8588.29	6050.27	4105.9
		6037.46	3358.12	625.551	4544.15					6801.17	8615.16	6202.97	4255.22
		5980.44	3324.71	659.546	4505.54					6982.7	8628.55	6361.21	4405.04
		5913.98	3289.78	698.234	4464.04					7157.34	8628.33	6524.56	4555.33
		5838.53	3253.45	741.555	4419.62					7324.49	8614.46	6692.54	4706.08
		5754.58	3215.86	789.403	4372.23					7483.6	8587	6864.67	4857.24
		5662.69	3177.14	841.637	4321.87					7634.18	8546.09	7040.43	5008.72
		5563.44	3137.43	898.086	4268.56					7775.77	8491.99	7219.32	5160.4
		5457.48	3096.9	958.557	4212.32					7907.95	8425	7400.82	5312.12
		5345.46	3055.69	1022.84	4153.23					8030.34	8345.52	7584.46	5463.69
		5228.1	3013.98	1090.71	4091.38					8142.61	8254.02	7769.76	5614.88
		5106.11	2971.94	1161.93	4026.9					8244.5	8151.01	7956.3	5765.46
		4980.22	2929.75	1236.28	3959.94					8335.84	8037.03	8143.71	5915.18
		4851.19	2887.59	1313.51	3890.69					8416.53	7912.67	8331.63	6063.8
		4719.73	2845.6	1393.41	3819.35					8486.53	7778.5	8519.78	6211.07
		4586.57	2803.93	1475.75	3746.13					8545.92	7635.13	8707.9	6356.77
		4452.38	2762.68	1560.34	3671.27					8594.83	7483.18	8895.77	6500.67
		4317.82	2721.94	1646.99	3595					8633.46	7323.29	9083.2	6642.59
		4183.45	2681.74	1735.52	3517.56					8662.07	7156.11	9270.05	6782.31
		4049.81	2642.09	1825.78	3439.21					8680.97	6982.33	9456.21	6919.62
		3917.36	2602.94	1917.61	3360.18					8690.52	6802.63	9641.55	7054.33
		3786.51	2564.25	2010.87	3280.73					8691.09	6617.71	9825.97	7186.21
		3657.61	2525.92	2105.44	3201.08					8683.12	6428.3	10009.4	7315.03
		3530.96	2487.86	2201.19	3121.49					8667.05	6235.14	10191.6	7440.55
		3406.82	2449.97	2298.03	3042.17					8643.36	6038.99	10372.4	7562.52
		3285.41	2412.13	2395.85	2963.35					8612.51	5840.61	10551.7	7680.68
		3166.91	2374.26	2494.57	2885.26					8575	5640.8	10729.1	7794.71
		3051.46	2336.26	2594.12	2808.11					8531.3	5440.35	10904.4	7904.28
		2939.19	2298.04	2694.43	2732.12					8481.87	5240.04	11077.3	8009
		2830.18	2259.54	2795.46	2657.49					8427.12	5040.66	11247.4	8108.44
		2724.51	2220.71	2897.17	2584.43					8367.46	4842.98	11414.5	8202.13
		2622.24	2181.53	2999.54	2513.14					8303.23	4647.74	11578.2	8289.58
		2523.4	2142	3102.57	2443.8					8234.76	4455.63	11738.2	8370.28
		2428.03	2102.14	3206.27	2376.57					8162.38	4267.28	11894.2	8443.74
		2336.14	2062.01	3310.66	2311.59					8086.37	4083.25	12045.9	8509.48
		2247.75	2021.68	3415.77	2248.94					8007.02	3904	12192.9	8567.06
		2162.86	1981.24	3521.61	2188.67					7924.63	3729.88	12335	8616.06
		2081.47	1940.8	3628.19	2130.77					7839.49	3561.16	12472	8656.16
		2003.56	1900.5	3735.46	2075.21					7751.89	3398	12603.6	8687.06
		1929.09	1860.47	3843.37	2021.87					7662.15	3240.5	12729.5	8708.57
		1858.02	1820.88	3951.77	1970.65					7570.59	3088.7	12849.6	8720.51
		1790.31	1781.9	4060.52	1921.41					7477.55	2942.56	12963.5	8722.82
		1725.89	1743.72	4169.4	1873.97					7383.36	2802.04	13071.3	8715.46
		1664.69	1706.56	4278.21	1828.18					7288.38	2667.03	13172.5	8698.48
		1606.64	1670.64	4386.69	1783.88					7192.97	2537.46	13267	8671.96
		1551.63	1636.2	4494.62	1740.9					7097.47	2413.23	13354.6	8636.06
		1499.59	1603.49	4601.74	1699.09					7002.23	2294.26	13435	8590.98
		1450.43	1572.79	4707.82	1658.33					6907.6	2180.48	13507.9	8536.97
		1404.03	1544.38	4812.65	1618.5					6813.89	2071.86	13573.1	8474.3
		1360.31	1518.56	4916.03	1579.5					6721.4	1968.37	13630.2	8403.26
		1319.17	1495.63	5017.78	1541.27					6630.38	1870.04	13678.9	8324.12
		1280.51	1475.91	5117.77	1503.74					6541.02	1776.89	13719	8237.17
		1244.24	1459.7	5215.87	1466.91					6453.47	1688.99	13750.4	8142.69
		1210.28	1447.31	5312	1430.77					6367.81	1606.46	13772.6	8040.94
		1178.56	1439.02	5406.12	1395.35					6284.07	1529.42	13785.7	7932.22
		1149	1435.07	5498.22	1360.67					6202.25	1458	13789.6	7816.8
		1121.52	1435.69	5588.32	1326.8					6122.3	1392.38	13784.2	7695
		1096.07	1441.02	5676.45	1293.8					6044.14	1332.7	13769.5	7567.15
		1072.56	1451.17	5762.69	1261.76					5967.65	1279.1	13745.7	7433.6
		1050.9	1466.16	5847.13	1230.76					5892.74	1231.75	13712.9	7294.76
		1030.99	1485.98	5929.86	1200.93					5819.27	1190.78	13671.3	7151.05
		1012.68	1510.56	6011	1172.39					5747.13	1156.35	13621.2	7002.97
		995.809	1539.78	6090.67	1145.28					5676.23	1128.6	13562.9	6851.04
		980.178	1573.48	6168.99	1119.78					5606.49	1107.72	13496.7	6695.81
		965.572	1611.47	6246.08	1096.05					5537.85	1093.86	13423	6537.86
		951.761	1653.55	6322.04	1074.29					5470.28	1087.2	13342.2	6377.8
		938.508	1699.47	6396.97	1054.7					5403.78	1087.93	13254.6	6216.26
		925.577	1748.99	6470.95	1037.48					5338.37	1096.24	13160.6	6053.86
		912.742	1801.84	6544.03	1022.87					5274.08	1112.29	13060.5	5891.26
		899.789	1857.77	6616.23	1011.1					5210.98	1136.28	12954.6	5729.05
		886.522	1916.5	6687.58	1002.4					5149.13	1168.37	12843.3	5567.85
		872.769	1977.77	6758.06	997.018					5088.61	1208.69	12726.7	5408.21
		858.384	2041.33	6827.61	995.19					5029.47	1257.36	12605.3	5250.61
		843.249	2106.92	6896.19	997.152					4971.73	1314.5	12479.2	5095.51
		827.279	2174.31	6963.67	1003.12					4915.4	1380.17	12348.8	4943.27
		810.421	2243.26	7029.93	1013.3					4860.46	1454.42	12214.4	4794.22
		792.661	2313.57	7094.78	1027.85					4806.85	1537.27	12076.2	4648.65
		774.018	2385.02	7157.96	1046.87					4754.52	1628.67	11934.7	4506.81
		754.549	2457.4	7219.17	1070.41					4703.37	1728.52	11790	4368.91
		734.34	2530.51	7278.07	1098.47					4653.32	1836.66	11642.7	4235.15
		713.507	2604.18	7334.25	1130.96					4604.29	1952.83	11492.9	4105.73
		692.19	2678.22	7387.29	1167.76					4556.2	2076.72	11341.1	3980.82
		670.551	2752.47	7436.76	1208.69					4508.98	2207.95	11187.7	3860.61
		648.771	2826.78	7482.2	1253.54					4462.62	2346.09	11033	3745.28
		627.05	2900.99	7523.2	1302.07					4417.1	2490.65	10877.3	3635.05
		605.604	2974.97	7559.34	1354					4372.45	2641.14	10721.2	3530.1
		584.661	3048.6	7590.25	1409.07					4328.75	2797.04	10564.8	3430.66
		564.464	3121.76	7615.6	1466.97					4286.1	2957.81	10408.5	3336.92
		545.264	3194.36	7635.11	1527.42					4244.63	3122.95	10252.7	3249.09
		527.319	3266.31	7648.56	1590.14					4204.51	3291.94	10097.5	3167.35
		510.893	3337.53	7655.77	1654.83					4165.93	3464.31	9943.12	3091.89
		496.249	3407.95	7656.64	1721.24					4129.12	3639.61	9789.71	3022.85
		483.652	3477.51	7651.13	1789.11					4094.31	3817.44	9637.4	2960.34
		473.367	3546.12	7639.29	1858.21					4061.72	3997.41	9486.29	2904.39
		465.653	3613.67	7621.21	1928.34					4031.59	4179.18	9336.44	2855
		460.767	3680.05	7597.04	1999.31					4004.09	4362.43	9187.92	2812.06
		458.958	3745.09	7567.02	2070.96					3979.41	4546.85	9040.8	2775.4
		460.471	3808.58	7531.41	2143.15					3957.71	4732.15	8895.15	2744.78
		465.537	3870.29	7490.51	2215.75					3939.12	4918.01	8751.03	2719.89
		474.375	3929.96	7444.67	2288.64					3923.79	5104.11	8608.55	2700.39
		487.176	3987.31	7394.28	2361.74					3911.88	5290.04	8467.8	2685.87
		504.104	4042.03	7339.74	2434.94					3903.55	5475.33	8328.89	2675.94
		525.281	4093.85	7281.48	2508.18					3898.96	5659.41	8191.95	2670.14
		550.778	4142.47	7219.95	2581.41					3898.31	5841.63	8057.1	2668.03
		580.611	4187.61	7155.58	2654.58					3901.79	6021.26	7924.45	2669.2
		614.742	4229.03	7088.85	2727.64					3909.6	6197.5	7794.12	2673.21
		653.078	4266.49	7020.21	2800.58					3921.97	6369.51	7666.22	2679.66
		695.48	4299.78	6950.12	2873.38					3939.12	6536.4	7540.82	2688.17
		741.769	4328.73	6879.02	2946.03					3961.28	6697.28	7417.99	2698.36
		791.741	4353.22	6807.36	3018.52					3988.68	6851.29	7297.74	2709.89
		845.165	4373.15	6735.55	3090.86					4021.53	6997.58	7180.05	2722.43
		901.798	4388.46	6664.02	3163.07					4060.03	7135.34	7064.86	2735.68
		961.389	4399.16	6593.16	3235.17					4104.38	7263.85	6952.06	2749.35
		1023.68	4405.28	6523.34	3307.18					4154.72	7382.44	6841.53	2763.19
		1088.43	4406.9	6454.92	3379.14					4211.18	7490.51	6733.13	2776.94
		1155.39	4404.14	6388.21	3451.07					4273.8	7587.59	6626.72	2790.37
		1224.32	4397.14	6323.51	3522.97					4342.57	7673.24	6522.13	2803.21
		1295	4386.08	6261.06	3594.84					4417.37	7747.15	6419.22	2815.22
		1367.24	4371.16	6201.05	3666.62					4498.01	7809.09	6317.85	2826.14
		1440.85	4352.6	6143.58	3738.2					4584.18	7858.94	6217.89	2835.71
		1515.69	4330.64	6088.68	3809.41					4675.51	7896.65	6119.23	2843.7
		1591.62	4305.54	6036.31	3880.01					4771.57	7922.26	6021.8	2849.9
		1668.54	4277.58	5986.33	3949.73					4871.85	7935.85	5925.54	2854.11
		1746.35	4247.03	5938.58	4018.23					4975.81	7937.59	5830.42	2856.18
		1824.97	4214.19	5892.81	4085.13					5082.89	7927.68	5736.41	2855.98
		1904.36	4179.35	5848.76	4150.04					5192.47	7906.35	5643.55	2853.4
		1984.46	4142.82	5806.14	4212.54					5303.95	7873.88	5551.86	2848.4
		2065.26	4104.91	5764.62	4272.21					5416.7	7830.59	5461.42	2840.94
		2146.74	4065.91	5723.91	4328.63					5530.11	7776.86	5372.3	2831.03
		2228.89	4026.15	5683.68	4381.4					5643.54	7713.14	5284.63	2818.68
		2311.74	3985.94	5643.63	4430.13					5756.37	7639.9	5198.5	2803.93
		2395.31	3945.56	5603.47	4474.43					5867.99	7557.7	5114.07	2786.87
		2479.61	3905.31	5562.94	4513.98					5977.77	7467.14	5031.49	2767.55
		2564.69	3865.42	5521.79	4548.47					6085.11	7368.87	4950.92	2746.09
		2650.6	3826.13	5479.84	4577.64					6189.43	7263.62	4872.56	2722.57
		2737.37	3787.6	5436.92	4601.27					6290.14	7152.16	4796.63	2697.09
		2825.07	3749.96	5392.91	4619.21					6386.68	7035.28	4723.41	2669.73
		2913.75	3713.29	5347.72	4631.33					6478.51	6913.82	4653.16	2640.54
		3003.48	3677.61	5301.3	4637.56					6565.04	6788.65	4586.22	2609.53
		3094.33	3642.91	5253.65	4637.89					6645.71	6660.62	4522.94	2576.67
		3186.37	3609.13	5204.77	4632.33					6719.95	6530.6	4463.69	2541.91
		3279.65	3576.19	5154.7	4620.94					6787.19	6399.42	4408.9	2505.17
		3374.24	3544	5103.51	4603.82					6846.84	6267.92	4359	2466.34
		3470.14	3512.43	5051.29	4581.11					6898.38	6136.86	4314.45	2425.31
		3567.36	3481.36	4998.13	4552.97					6941.31	6006.96	4275.75	2381.98
		3665.84	3450.66	4944.15	4519.6					6975.18	5878.85	4243.36	2336.22
		3765.49	3420.21	4889.5	4481.24					6999.59	5753.09	4217.77	2287.95
		3866.15	3389.88	4834.31	4438.14					7014.22	5630.11	4199.46	2237.07
		3967.64	3359.57	4778.73	4390.57					7018.83	5510.27	4188.87	2183.53
		4069.72	3329.18	4722.93	4338.83					7013.27	5393.83	4186.42	2127.29
		4172.12	3298.63	4667.07	4283.25					6997.47	5280.96	4192.5	2068.33
		4274.54	3267.87	4611.33	4224.16					6971.45	5171.76	4207.4	2006.67
		4376.64	3236.86	4555.86	4161.9					6935.33	5066.23	4231.37	1942.36
		4478.02	3205.59	4500.86	4096.86					6889.3	4964.34	4264.56	1875.49
		4578.27	3174.05	4446.48	4029.41					6833.64	4865.95	4307.02	1806.2
		4676.92	3142.27	4392.91	3959.94					6768.69	4770.93	4358.73	1734.66
		4773.44	3110.28	4340.33	3888.84					6694.88	4679.07	4419.59	1661.14
		4867.3	3078.13	4288.91	3816.5					6612.68	4590.15	4489.42	1585.93
		4957.88	3045.85	4238.81	3743.28					6522.64	4503.96	4568	1509.41
		5044.57	3013.52	4190.2	3669.52					6425.31	4420.27	4655.04	1431.97
		5126.74	2981.21	4143.22	3595.52					6321.29	4338.85	4750.23	1354.07
		5203.75	2948.97	4097.99	3521.53					6211.16	4259.5	4853.2	1276.21
		5274.97	2916.89	4054.57	3447.75					6095.49	4182.04	4963.58	1198.92
		5339.8	2885.05	4012.98	3374.32					5974.83	4106.3	5080.99	1122.8
		5397.65	2853.52	3973.18	3301.36					5849.69	4032.14	5205.04	1048.45
		5448	2822.37	3935.06	3228.93					5720.58	3959.39	5335.33	976.549
		5490.33	2791.69	3898.46	3157.07					5588	3887.93	5471.48	907.777
		5524.22	2761.55	3863.18	3085.79					5452.41	3817.57	5613.12	842.848
		5549.28	2732.02	3828.99	3015.1					5314.29	3748.15	5759.88	782.49
		5565.18	2703.18	3795.64	2944.98					5174.09	3679.44	5911.4	727.447
		5571.68	2675.1	3762.88	2875.41					5032.28	3611.21	6067.36	678.464
		5568.6	2647.85	3730.43	2806.39					4889.32	3543.23	6227.43	636.281
		5555.83	2621.51	3698.05	2737.89					4745.68	3475.24	6391.28	601.626
		5533.34	2596.15	3665.49	2669.9					4601.84	3407.01	6558.56	575.199
		5501.18	2571.84	3632.54	2602.42					4458.29	3338.33	6728.91	557.669
		5459.46	2548.65	3598.99	2535.47					4315.5	3269	6901.93	549.663
		5408.39	2526.62	3564.69	2469.08					4173.95	3198.87	7077.23	551.75
		5348.23	2505.79	3529.51	2403.29					4034.12	3127.82	7254.37	564.437
		5279.32	2486.15	3493.34	2338.17					3896.46	3055.76	7432.91	588.143
		5202.06	2467.67	3456.15	2273.78					3761.41	2982.68	7612.45	623.191
		5116.94	2450.24	3417.89	2210.23					3629.38	2908.59	7792.55	669.781
		5024.47	2433.76	3378.6	2147.59					3500.75	2833.59	7972.83	727.985
		4925.23	2418.05	3338.32	2085.96					3375.85	2757.78	8152.93	797.742
		4819.8	2402.93	3297.1	2025.44					3254.96	2681.36	8332.5	878.864
		4708.82	2388.17	3255.03	1966.14					3138.29	2604.53	8511.28	971.057
		4592.9	2373.57	3212.21	1908.15					3025.95	2527.56	8688.99	1073.93
		4472.68	2358.89	3168.76	1851.58					2918.02	2450.77	8865.44	1187.01
		4348.74	2343.91	3124.79	1796.52					2814.49	2374.48	9040.46	1309.76
		4221.68	2328.42	3080.45	1743.07					2715.31	2299.09	9213.89	1441.6
		4092.05	2312.23	3035.85	1691.33					2620.37	2224.98	9385.62	1581.9
		3960.37	2295.17	2991.16	1641.38					2529.55	2152.57	9555.57	1730.04
		3827.17	2277.09	2946.51	1593.31					2442.72	2082.27	9723.65	1885.38
		3692.91	2257.86	2902.04	1547.21					2359.71	2014.5	9889.8	2047.29
		3558.05	2237.39	2857.91	1503.17					2280.41	1949.66	10053.9	2215.16
		3423.03	2215.64	2814.27	1461.28					2204.69	1888.16	10215.9	2388.4
		3288.26	2192.58	2771.26	1421.63					2132.48	1830.43	10375.5	2566.44
		3154.14	2168.23	2729.03	1384.31					2063.75	1776.86	10532.6	2748.75
		3021.04	2142.63	2687.74	1349.41					1998.51	1727.86	10686.8	2934.83
		2889.31	2115.85	2647.52	1317.03					1936.84	1683.83	10837.7	3124.21
		2759.28	2087.99	2608.53	1287.25					1878.86	1645.18	10984.9	3316.43
		2631.26	2059.15	2570.91	1260.14					1824.74	1612.3	11127.8	3511.07
		2505.57	2029.46	2534.81	1235.75					1774.74	1585.59	11266	3707.7
		2382.48	1999.07	2500.35	1214.1					1729.12	1565.45	11398.8	3905.91
		2262.26	1968.12	2467.67	1195.18					1688.24	1552.25	11525.7	4105.26
		2145.16	1936.77	2436.87	1178.95					1652.46	1546.38	11646	4305.3
		2031.41	1905.19	2408.05	1165.35					1622.16	1548.19	11759.3	4505.61
		1921.23	1873.54	2381.26	1154.29					1597.73	1557.99	11865	4705.72
		1814.78	1841.99	2356.49	1145.68					1579.55	1576.11	11962.7	4905.23
		1712.23	1810.7	2333.7	1139.41					1567.99	1602.79	12051.9	5103.72
		1613.71	1779.84	2312.78	1135.4					1563.38	1638.26	12132.2	5300.82
		1519.31	1749.57	2293.56	1133.57					1566.06	1682.7	12203.4	5496.2
		1429.11	1720.03	2275.87	1133.83					1576.33	1736.22	12265.1	5689.54
		1343.16	1691.37	2259.47	1136.13					1594.48	1798.86	12317.2	5880.6
		1261.49	1663.75	2244.14	1140.45					1620.78	1870.56	12359.5	6069.16
		1184.1	1637.28	2229.62	1146.74					1655.5	1951.18	12392	6255.07
		1110.97	1612.1	2215.68	1155.02					1698.85	2040.53	12414.6	6438.18
		1042.07	1588.34	2202.08	1165.29					1751.04	2138.3	12427.2	6618.4
		977.342	1566.11	2188.6	1177.6					1812.26	2244.16	12430	6795.65
		916.719	1545.51	2175.03	1192.01					1882.65	2357.71	12423	6969.85
		860.128	1526.64	2161.22	1208.57					1962.32	2478.53	12406.3	7140.96
		807.483	1509.57	2147	1227.39					2051.33	2606.16	12379.9	7308.92
		758.698	1494.33	2132.28	1248.54					2149.7	2740.11	12343.9	7473.69
		713.679	1480.95	2116.98	1272.12					2257.4	2879.91	12298.6	7635.19
		672.331	1469.38	2101.06	1298.21					2374.34	3025.07	12244	7793.34
		634.556	1459.53	2084.53	1326.91					2500.4	3175.1	12180.4	7947.98
		600.246	1451.29	2067.43	1358.28					2635.39	3329.54	12108	8098.93
		569.283	1444.49	2049.8	1392.39					2779.07	3487.89	12027.1	8245.95
		541.529	1438.92	2031.73	1429.3					2931.13	3649.66	11938.1	8388.77
		516.822	1434.36	2013.33	1469.06					3091.16	3814.34	11841.4	8527.07
		494.974	1430.56	1994.72	1511.71					3258.65	3981.41	11737.5	8660.54
		475.767	1427.29	1976.03	1557.26					3432.94	4150.29	11626.8	8788.85
		458.957	1424.28	1957.4	1605.72					3613.29	4320.37	11509.9	8911.65
		444.281	1421.31	1939.01	1657.1					3798.8	4490.99	11387.5	9028.65
		431.462	1418.16	1921.02	1711.37					3988.47	4661.45	11260.1	9139.52
		420.219	1414.6	1903.6	1768.53					4181.18	4830.97	11128.5	9244.01
		410.273	1410.47	1886.93	1828.53					4375.73	4998.72	10993.3	9341.86
		401.359	1405.6	1871.22	1891.35					4570.84	5163.8	10855.2	9432.86
		393.228	1399.87	1856.64	1956.96					4765.19	5325.25	10714.8	9516.81
		385.654	1393.21	1843.39	2025.29					4957.44	5482.08	10572.9	9593.56
		378.443	1385.56	1831.67	2096.31					5146.25	5633.29	10429.9	9662.97
		371.431	1376.92	1821.68	2169.94					5330.29	5777.85	10286.5	9724.91
		364.491	1367.32	1813.6	2246.1					5508.31	5914.76	10143	9779.32
		357.535	1356.82	1807.64	2324.68					5679.1	6043.04	10000	9826.12
		350.517	1345.53	1803.97	2405.5					5841.53	6161.77	9857.84	9865.25
		343.434	1333.58	1802.79	2488.37					5994.54	6270.05	9716.76	9896.67
		336.324	1321.13	1804.28	2573.02					6137.19	6367.09	9577.05	9920.33
		329.265	1308.37	1808.58	2659.17					6268.63	6452.15	9438.95	9936.17
		322.37	1295.5	1815.87	2746.48					6388.12	6524.59	9302.62	9944.1
		315.783	1282.77	1826.28	2834.58					6495.02	6583.87	9168.22	9944.03
		309.671	1270.42	1839.94	2923.13					6588.82	6629.55	9035.88	9935.87
		304.221	1258.71	1856.93	3011.74					6669.08	6661.26	8905.71	9919.5
		299.641	1247.93	1877.3	3100.04					6735.49	6678.76	8777.78	9894.84
		296.147	1238.34	1901.04	3187.69					6787.8	6681.91	8652.17	9861.8
		293.968	1230.23	1928.07	3274.35					6825.86	6670.66	8528.93	9820.31
		293.341	1223.9	1958.25	3359.7					6849.61	6645.05	8408.11	9770.34
		294.505	1219.61	1991.39	3443.46					6859.08	6605.25	8289.7	9711.89
		297.704	1217.64	2027.24	3525.39					6854.37	6551.49	8173.74	9645.03
		303.178	1218.27	2065.54	3605.26					6835.69	6484.06	8060.19	9569.87
		311.166	1221.76	2106	3682.9					6803.35	6403.35	7949.03	9486.59
		321.896	1228.35	2148.3	3758.17					6757.71	6309.76	7840.21	9395.41
		335.594	1238.27	2192.13	3830.98					6699.26	6203.77	7733.63	9296.62
		352.473	1251.74	2237.2	3901.26					6628.53	6085.92	7629.18	9190.57
		372.736	1268.94	2283.2	3968.99					6546.16	5956.79	7526.69	9077.64
		396.577	1290.02	2329.86	4034.17					6452.88	5817.04	7425.97	8958.26
		424.177	1315.09	2376.91	4096.82					6349.46	5667.38	7326.82	8832.87
		455.703	1344.21	2424.12	4156.98					6236.74	5508.57	7229.01	8701.95
		491.305	1377.36	2471.3	4214.7					6115.62	5341.46	7132.33	8565.95
		531.114	1414.48	2518.28	4270.04					5987.03	5166.97	7036.56	8425.33
		575.234	1455.44	2564.92	4323.05					5851.94	4986.06	6941.47	8280.5
		623.731	1500.03	2611.15	4373.81					5711.33	4799.8	6846.86	8131.86
		676.63	1548.02	2656.9	4422.36					5566.19	4609.3	6752.55	7979.78
		733.903	1599.13	2702.14	4468.76					5417.51	4415.77	6658.39	7824.59
		795.463	1653.06	2746.88	4513.05					5266.25	4220.45	6564.24	7666.61
		861.168	1709.46	2791.13	4555.26					5113.32	4024.63	6470.01	7506.18
		930.819	1768	2834.93	4595.42					4959.57	3829.66	6375.64	7343.59
		1004.18	1828.33	2878.35	4633.56					4805.79	3636.91	6281.11	7179.18
		1080.96	1890.09	2921.48	4669.7					4652.68	3447.76	6186.43	7013.27
		1160.86	1952.95	2964.4	4703.84					4500.88	3263.59	6091.65	6846.22
		1243.55	2016.57	3007.24	4736.01					4350.98	3085.74	5996.84	6678.4
		1328.7	2080.64	3050.1	4766.21					4203.46	2915.5	5902.1	6510.22
		1415.98	2144.87	3093.13	4794.44					4058.8	2754.11	5807.52	6342.1
		1505.05	2208.98	3136.45	4820.7					3917.4	2602.67	5713.21	6174.48
		1595.59	2272.75	3180.21	4844.94					3779.62	2462.23	5619.25	6007.79
		1687.3	2335.97	3224.55	4867.11					3645.78	2333.72	5525.7	5842.49
		1779.9	2398.46	3269.62	4887.12					3516.18	2217.95	5432.61	5679.01
		1873.12	2460.07	3315.56	4904.83					3391.09	2115.65	5340.03	5517.79
		1966.73	2520.68	3362.52	4920.07					3270.74	2027.45	5247.99	5359.21
		2060.54	2580.18	3410.62	4932.61					3155.34	1953.87	5156.54	5203.64
		2154.39	2638.49	3460.01	4942.24					3045.05	1895.33	5065.76	5051.36
		2248.16	2695.57	3510.81	4948.7					2940.01	1852.19	4975.75	4902.6
		2341.76	2751.36	3563.13	4951.73					2840.33	1824.69	4886.67	4757.52
		2435.14	2805.86	3617.08	4951.09					2746.07	1813.02	4798.74	4616.18
		2528.28	2859.07	3672.75	4946.52					2657.28	1817.28	4712.24	4478.61
		2621.2	2911	3730.22	4937.82					2573.97	1837.49	4627.52	4344.75
		2713.93	2961.69	3789.55	4924.78					2496.08	1873.59	4545.01	4214.53
		2806.52	3011.18	3850.76	4907.26					2423.55	1925.47	4465.18	4087.83
		2899.07	3059.53	3913.8	4885.11					2356.23	1992.92	4388.59	3964.49
		2991.68	3106.8	3978.59	4858.25					2293.95	2075.65	4315.81	3844.36
		3084.46	3153.06	4044.96	4826.65					2236.47	2173.3	4247.48	3727.24
		3177.54	3198.4	4112.69	4790.29					2183.55	2285.43	4184.26	3612.99
		3271.04	3242.89	4181.52	4749.24					2134.92	2411.48	4126.83	3501.45
		3365.11	3286.62	4251.13	4703.6					2090.31	2550.8	4075.84	3392.49
		3459.86	3329.69	4321.2	4653.5					2049.45	2702.57	4031.95	3286.01
		3555.41	3372.16	4391.4	4599.12					2012.1	2865.86	3995.75	3181.94
		3651.87	3414.11	4461.36	4540.69					1978.04	3039.61	3967.76	3080.26
		3749.33	3455.58	4530.76	4478.45					1947.07	3222.59	3948.44	2980.97
		3847.83	3496.57	4599.25	4412.67					1919.05	3413.5	3938.16	2884.16
		3947.41	3537.06	4666.53	4343.63					1893.87	3610.92	3937.22	2789.94
		4048.03	3576.97	4732.3	4271.63					1871.47	3813.4	3945.82	2698.48
		4149.6	3616.18	4796.29	4197					1851.84	4019.38	3964.1	2610.01
		4251.98	3654.49	4858.27	4120.04					1835.01	4227.33	3992.11	2524.74
		4354.92	3691.71	4918.03	4041.08					1821.05	4435.66	4029.83	2442.95
		4458.08	3727.58	4975.41	3960.45					1810.08	4642.81	4077.17	2364.91
		4561.05	3761.84	5030.25	3878.48					1802.28	4847.23	4134	2290.92
		4663.28	3794.19	5082.46	3795.47					1797.85	5047.43	4200.14	2221.27
		4764.16	3824.35	5131.97	3711.76					1797	5241.97	4275.35	2156.3
		4863	3852.04	5178.71	3627.65					1799.98	5429.47	4359.39	2096.36
		4959.02	3876.98	5222.66	3543.45					1807.01	5608.65	4451.96	2041.79
		5051.44	3898.89	5263.81	3459.46					1818.29	5778.31	4552.77	1992.96
		5139.4	3917.55	5302.17	3375.99					1834.02	5937.37	4661.47	1950.27
		5222.08	3932.73	5337.77	3293.33					1854.33	6084.86	4777.75	1914.1
		5298.62	3944.25	5370.64	3211.75					1879.37	6219.93	4901.25	1884.84
		5368.23	3951.96	5400.84	3131.52					1909.22	6341.87	5031.61	1862.87
		5430.12	3955.74	5428.44	3052.89					1944	6450.06	5168.45	1848.56
		5483.56	3955.52	5453.53	2976.06					1983.76	6544.02	5311.36	1842.25
		5527.89	3951.28	5476.19	2901.18					2028.6	6623.37	5459.88	1844.25
		5562.5	3943	5496.52	2828.38					2078.59	6687.82	5613.53	1854.84
		5586.9	3930.74	5514.62	2757.7					2133.79	6737.18	5771.75	1874.27
		5600.66	3914.54	5530.61	2689.16					2194.31	6771.36	5934	1902.73
		5603.46	3894.5	5544.6	2622.7					2260.25	6790.39	6099.67	1940.38
		5595.09	3870.72	5556.71	2558.23					2331.71	6794.4	6268.19	1987.31
		5575.45	3843.33	5567.05	2495.66					2408.83	6783.6	6438.96	2043.54
		5544.54	3812.49	5575.76	2434.85					2491.74	6758.34	6611.42	2109.02
		5502.45	3778.35	5582.95	2375.64					2580.6	6719.06	6785.01	2183.61
		5449.4	3741.09	5588.75	2317.9					2675.53	6666.3	6959.22	2267.11
		5385.66	3700.91	5593.28	2261.46					2776.7	6600.7	7133.59	2359.23
		5311.62	3658	5596.66	2206.18					2884.22	6522.98	7307.69	2459.66
		5227.74	3612.58	5598.99	2151.92					2998.23	6433.94	7481.16	2568.02
		5134.56	3564.87	5600.35	2098.55					3118.78	6334.44	7653.65	2683.9
		5032.67	3515.1	5600.77	2045.96					3245.91	6225.39	7824.88	2806.88
		4922.73	3463.51	5600.25	1994.05					3379.55	6107.73	7994.56	2936.51
		4805.46	3410.34	5598.73	1942.77					3519.57	5982.44	8162.44	3072.34
		4681.59	3355.85	5596.07	1892.06					3665.77	5850.48	8328.26	3213.94
		4551.9	3300.3	5592.12	1841.9					3817.85	5712.83	8491.74	3360.9
		4417.2	3243.96	5586.67	1792.29					3975.47	5570.44	8652.58	3512.81
		4278.3	3187.07	5579.52	1743.24					4138.23	5424.23	8810.43	3669.28
		4136.02	3129.9	5570.41	1694.78					4305.68	5275.07	8964.89	3829.96
		3991.2	3072.66	5559.12	1646.97					4477.32	5123.77	9115.5	3994.51
		3844.65	3015.55	5545.41	1599.84					4652.64	4971.06	9261.73	4162.64
		3697.17	2958.75	5529.07	1553.46					4831.1	4817.6	9403	4334.07
		3549.57	2902.37	5509.91	1507.91					5012.15	4663.99	9538.7	4508.53
		3402.59	2846.49	5487.75	1463.24					5195.19	4510.74	9668.16	4685.81
		3256.97	2791.17	5462.46	1419.55					5379.62	4358.33	9790.75	4865.67
		3113.4	2736.4	5433.92	1376.93					5564.81	4207.17	9905.79	5047.86
		2972.53	2682.18	5402.07	1335.44					5750.07	4057.65	10012.6	5232.12
		2834.93	2628.46	5366.89	1295.2					5934.7	3910.09	10110.7	5418.16
		2701.11	2575.21	5328.4	1256.3					6117.93	3764.82	10199.4	5605.64
		2571.51	2522.35	5286.66	1218.83					6298.99	3622.12	10278.3	5794.23
		2446.46	2469.85	5241.78	1182.9					6477.07	3482.25	10346.9	5983.55
		2326.22	2417.63	5193.89	1148.63					6651.31	3345.49	10404.9	6173.24
		2210.97	2365.66	5143.17	1116.12					6820.86	3212.05	10452.1	6362.91
		2100.8	2313.89	5089.79	1085.5					6984.82	3082.17	10488.2	6552.19
		1995.77	2262.29	5033.99	1056.91					7142.27	2956.03	10513.1	6740.71
		1895.83	2210.85	4976	1030.49					7292.27	2833.82	10526.8	6928.16
		1800.92	2159.59	4916.05	1006.39					7433.88	2715.67	10529.3	7114.22
		1710.93	2108.53	4854.43	984.738					7566.19	2601.73	10520.8	7298.62
		1625.72	2057.73	4791.38	965.68					7688.29	2492.09	10501.4	7481.12
		1545.11	2007.25	4727.2	949.326					7799.34	2386.84	10471.3	7661.54
		1468.91	1957.17	4662.15	935.759					7898.59	2286.04	10430.6	7839.71
		1396.93	1907.59	4596.51	925.029					7985.32	2189.71	10379.6	8015.51
		1328.95	1858.6	4530.57	917.151					8058.95	2097.83	10318.6	8188.86
		1264.76	1810.31	4464.59	912.11					8118.98	2010.34	10247.7	8359.7
		1204.16	1762.83	4398.84	909.867					8165.04	1927.14	10167.2	8528.02
		1146.94	1716.26	4333.57	910.363					8196.88	1848.08	10077.3	8693.8
		1092.92	1670.73	4269.04	913.53					8214.38	1773.01	9978.43	8857.04
		1041.92	1626.33	4205.49	919.291					8217.55	1701.71	9870.81	9017.71
		993.752	1583.17	4143.14	927.569					8206.5	1633.95	9754.83	9175.77
		948.273	1541.36	4082.22	938.287					8181.47	1569.49	9630.91	9331.13
		905.325	1500.98	4022.91	951.374					8142.79	1508.04	9499.51	9483.7
		864.765	1462.14	3965.41	966.765					8090.9	1449.32	9361.13	9633.36
		826.461	1424.92	3909.87	984.405					8026.3	1393.05	9216.36	9779.97
		790.29	1389.41	3856.45	1004.25					7949.58	1338.95	9065.79	9923.41
		756.14	1355.68	3805.26	1026.27					7861.39	1286.79	8910.09	10063.5
		723.91	1323.82	3756.37	1050.45					7762.41	1236.33	8749.93	10200.3
		693.512	1293.92	3709.81	1076.8					7653.35	1187.4	8586.03	10333.5
		664.868	1266.06	3665.55	1105.32					7534.89	1139.86	8419.11	10463.1
		637.915	1240.31	3623.48	1136.04					7407.76	1093.65	8249.89	10589.2
		612.6	1216.77	3583.44	1168.97					7272.63	1048.76	8079.1	10711.6
		588.885	1195.5	3545.21	1204.16					7130.21	1005.26	7907.43	10830.4
		566.746	1176.57	3508.53	1241.61					6981.18	963.296	7735.53	10945.7
		546.177	1160.01	3473.13	1281.36					6826.22	923.063	7564	11057.3
		527.185	1145.84	3438.69	1323.42					6666.02	884.819	7393.38	11165.5
		509.798	1134.04	3404.92	1367.79					6501.24	848.863	7224.17	11270.2
		494.058	1124.56	3371.49	1414.48					6332.59	815.532	7056.8	11371.6
		480.025	1117.33	3338.12	1463.47					6160.73	785.197	6891.68	11469.6
		467.774	1112.25	3304.53	1514.75					5986.36	758.259	6729.14	11564.4
		457.387	1109.23	3270.46	1568.31					5810.18	735.152	6569.52	11655.9
		448.947	1108.16	3235.67	1624.1					5632.89	716.335	6413.07	11744.1
		442.529	1108.91	3199.99	1682.08					5455.19	702.292	6260.05	11829
		438.193	1111.4	3163.24	1742.22					5277.77	693.523	6110.66	11910.5
		435.975	1115.54	3125.33	1804.46					5101.32	690.538	5965.09	11988.4
		435.884	1121.24	3086.17	1868.75					4926.49	693.849	5823.48	12062.5
		437.899	1128.46	3045.74	1935.03					4753.92	703.966	5685.97	12132.6
		441.976	1137.16	3004.05	2003.26					4584.23	721.383	5552.65	12198.5
		448.051	1147.32	2961.15	2073.37					4417.95	746.567	5423.63	12259.9
		456.049	1158.94	2917.1	2145.31					4255.59	779.952	5298.95	12316.8
		465.89	1172.05	2872	2219.03					4097.59	821.922	5178.69	12368.7
		477.494	1186.71	2825.98	2294.46					3944.31	872.809	5062.91	12415.7
		490.786	1202.98	2779.17	2371.51					3796.01	932.891	4951.68	12457.4
		505.704	1220.94	2731.71	2450.07					3652.9	1002.39	4845.07	12493.9
		522.197	1240.7	2683.79	2529.99					3515.11	1081.46	4743.17	12525
		540.23	1262.36	2635.58	2611.06					3382.73	1170.18	4646.08	12550.5
		559.788	1286.02	2587.26	2693.05					3255.79	1268.58	4553.89	12570.6
		580.871	1311.79	2539.04	2775.68					3134.27	1376.56	4466.73	12585
		603.503	1339.76	2491.1	2858.63					3018.14	1493.97	4384.73	12593.8
		627.729	1370.02	2443.66	2941.58					2907.35	1620.51	4308.04	12597
		653.615	1402.67	2396.92	3024.19					2801.85	1755.81	4236.83	12594.7
		681.245	1437.78	2351.09	3106.14					2701.59	1899.4	4171.31	12586.7
		710.719	1475.4	2306.38	3187.1					2606.56	2050.72	4111.71	12573.1
		742.145	1515.6	2263	3266.77					2516.75	2209.15	4058.28	12554
		775.639	1558.41	2221.16	3344.87					2432.21	2374.02	4011.3	12529.1
		811.318	1603.85	2181.06	3421.15					2353.01	2544.6	3971.09	12498.5
		849.297	1651.94	2142.89	3495.4					2279.26	2720.13	3937.97	12462
		889.692	1702.67	2106.84	3567.42					2211.13	2899.79	3912.31	12419.6
		932.612	1756.03	2073.08	3637.07					2148.8	3082.77	3894.44	12371.2
		978.161	1811.99	2041.77	3704.26					2092.52	3268.17	3884.74	12316.6
		1026.43	1870.53	2013.05	3768.9					2042.53	3455.13	3883.56	12255.8
		1077.52	1931.6	1987.02	3830.98					1999.1	3642.71	3891.22	12188.8
		1131.5	1995.16	1963.77	3890.5					1962.49	3829.97	3908.04	12115.6
		1188.43	2061.15	1943.31	3947.5					1932.96	4015.97	3934.28	12036.2
		1248.37	2129.51	1925.61	4002.04					1910.72	4199.76	3970.17	11950.8
		1311.36	2200.14	1910.57	4054.18					1895.95	4380.41	4015.84	11859.4
		1377.44	2272.94	1898.06	4104					1888.82	4557.01	4071.38	11762.3
		1446.63	2347.77	1887.87	4151.6					1889.46	4728.68	4136.77	11659.8
		1518.95	2424.43	1879.79	4197.06					1897.96	4894.58	4211.88	11552
		1594.4	2502.7	1873.57	4240.46					1914.42	5053.88	4296.52	11439.3
		1672.98	2582.29	1868.97	4281.88					1938.89	5205.77	4390.4	11322
		1754.7	2662.92	1865.73	4321.38					1971.41	5349.48	4493.2	11200.4
		1839.52	2744.23	1863.58	4359.04					2012	5484.23	4604.49	11074.9
		1927.39	2825.89	1862.3	4394.89					2060.66	5609.27	4723.86	10945.8
		2018.24	2907.54	1861.65	4428.97					2117.4	5723.87	4850.82	10813.3
		2111.96	2988.83	1861.45	4461.32					2182.2	5827.34	4984.88	10677.9
		2208.37	3069.43	1861.51	4491.94					2255.04	5919.08	5125.53	10539.7
		2307.28	3149	1861.71	4520.86					2335.86	5998.51	5272.27	10399
		2408.43	3227.24	1861.94	4548.07					2424.62	6065.16	5424.59	10255.9
		2511.54	3303.87	1862.15	4573.58					2521.21	6118.65	5582.01	10110.6
		2616.29	3378.62	1862.32	4597.37					2625.51	6158.7	5744.04	9963.22
		2722.36	3451.24	1862.44	4619.43					2737.36	6185.17	5910.23	9813.89
		2829.41	3521.52	1862.57	4639.75					2856.51	6198.04	6080.12	9662.72
		2937.1	3589.25	1862.78	4658.3					2982.67	6197.42	6253.3	9509.84
		3045.12	3654.26	1863.14	4675.03					3115.43	6183.56	6429.34	9355.4
		3153.13	3716.37	1863.78	4689.87					3254.25	6156.82	6607.85	9199.53
		3260.85	3775.45	1864.82	4702.7					3398.48	6117.66	6788.43	9042.41
		3368	3831.35	1866.4	4713.37					3547.37	6066.65	6970.65	8884.25
		3474.33	3883.95	1868.66	4721.69					3700.01	6004.46	7154.07	8725.25
		3579.61	3933.12	1871.78	4727.43					3855.42	5931.81	7338.2	8565.66
		3683.65	3978.74	1875.9	4730.35					4012.56	5849.46	7522.51	8405.73
		3786.3	4020.71	1881.21	4730.17					4170.29	5758.21	7706.43	8245.71
		3887.41	4058.92	1887.89	4726.63					4327.46	5658.88	7889.36	8085.88
		3986.91	4093.28	1896.11	4719.47					4482.9	5552.24	8070.68	7926.53
		4084.71	4123.72	1906.05	4708.45					4635.44	5439.09	8249.72	7767.93
		4180.78	4150.15	1917.89	4693.33					4783.93	5320.15	8425.82	7610.34
		4275.11	4172.53	1931.82	4673.92					4927.28	5196.17	8598.29	7454.01
		4367.7	4190.81	1947.99	4650.05					5064.47	5067.84	8766.47	7299.12
		4458.55	4204.96	1966.58	4621.59					5194.52	4935.86	8929.7	7145.81
		4547.72	4214.97	1987.77	4588.46					5316.57	4800.89	9087.37	6994.2
		4635.25	4220.85	2011.69	4550.6					5429.84	4663.57	9238.9	6844.32
		4721.2	4222.62	2038.49	4508.01					5533.64	4524.52	9383.74	6696.19
		4805.64	4220.34	2068.31	4460.75					5627.39	4384.32	9521.42	6549.78
		4888.66	4214.08	2101.27	4408.9					5710.6	4243.55	9651.5	6405.04
		4970.35	4203.93	2137.45	4352.6					5782.87	4102.73	9773.62	6261.87
		5050.79	4190.01	2176.94	4292.04					5843.89	3962.35	9887.45	6120.2
		5130.09	4172.45	2219.77	4227.43					5893.45	3822.88	9992.76	5979.91
		5208.34	4151.39	2265.92	4159.02					5931.37	3684.75	10089.3	5840.91
		5285.65	4126.98	2315.3	4087.09					5957.55	3548.37	10177	5703.12
		5362.13	4099.35	2367.75	4011.93					5971.93	3414.11	10255.6	5566.49
		5437.89	4068.62	2423.07	3933.86					5974.51	3282.31	10325.2	5430.98
		5513.05	4034.9	2481	3853.21					5965.33	3153.28	10385.4	5296.56
		5587.72	3998.27	2541.23	3770.31					5944.52	3027.33	10436.5	5163.27
		5661.99	3958.76	2603.45	3685.53					5912.25	2904.7	10478.1	5031.12
		5735.95	3916.44	2667.31	3599.2					5868.77	2785.61	10510.5	4900.18
		5809.66	3871.32	2732.47	3511.68					5814.41	2670.23	10533.5	4770.54
		5883.13	3823.42	2798.58	3423.33					5749.54	2558.69	10547.3	4642.27
		5956.34	3772.77	2865.32	3334.51					5674.64	2451.04	10552	4515.47
		6029.21	3719.42	2932.37	3245.54					5590.22	2347.33	10547.6	4390.2
		6101.62	3663.39	2999.43	3156.79					5496.88	2247.57	10534.4	4266.5
		6173.4	3604.76	3066.25	3068.57					5395.23	2151.76	10512.7	4144.41
		6244.37	3543.6	3132.58	2981.23					5285.98	2059.89	10482.6	4023.91
		6314.3	3480.01	3198.23	2895.07					5169.83	1971.96	10444.6	3905.01
		6382.94	3414.1	3263.05	2810.41					5047.53	1887.98	10399	3787.69
		6450.06	3346.03	3326.9	2727.54					4919.84	1808.02	10346.2	3671.96
		6515.41	3275.94	3389.71	2646.74					4787.53	1732.17	10286.6	3557.82
		6578.72	3204.05	3451.42	2568.28					4651.39	1660.6	10220.6	3445.29
		6639.77	3130.56	3512.04	2492.4					4512.19	1593.52	10148.8	3334.42
		6698.33	3055.71	3571.55	2419.3					4370.68	1531.19	10071.6	3225.28
		6754.18	2979.77	3630.01	2349.13					4227.61	1473.94	9989.53	3117.96
		6807.16	2903	3687.46	2282.02					4083.65	1422.11	9902.94	3012.59
		6857.08	2825.69	3744	2217.99					3939.47	1376.08	9812.3	2909.28
		6903.81	2748.12	3799.72	2157.03					3795.64	1336.25	9718	2808.2
		6947.23	2670.58	3854.73	2099.05					3652.73	1303.02	9620.37	2709.5
		6987.25	2593.34	3909.16	2043.94					3511.26	1276.77	9519.72	2613.33
		7023.78	2516.69	3963.16	1991.54					3371.72	1257.84	9416.35	2519.84
		7056.75	2440.9	4016.86	1941.66					3234.6	1246.55	9310.5	2429.18
		7086.09	2366.24	4070.43	1894.1					3100.37	1243.13	9202.43	2341.49
		7111.73	2292.94	4124.02	1848.66					2969.54	1247.77	9092.38	2256.86
		7133.62	2221.26	4177.79	1805.11					2842.58	1260.57	8980.58	2175.38
		7151.68	2151.41	4231.93	1763.26					2720.03	1281.59	8867.29	2097.08
		7165.85	2083.61	4286.59	1722.9					2602.4	1310.84	8752.77	2022
		7176.06	2018.04	4341.96	1683.85					2490.26	1348.28	8637.33	1950.12
		7182.23	1954.89	4398.2	1645.95					2384.18	1393.85	8521.29	1881.45
		7184.29	1894.3	4455.47	1609.05					2284.75	1447.48	8404.99	1815.99
		7182.17	1836.43	4513.95	1573.03					2192.58	1509.05	8288.81	1753.77
		7175.78	1781.4	4573.76	1537.8					2108.27	1578.47	8173.14	1694.84
		7165.05	1729.31	4635.05	1503.29					2032.43	1655.61	8058.4	1639.29
		7149.93	1680.27	4697.87	1469.46					1965.68	1740.36	7945	1587.23
		7130.35	1634.34	4762.23	1436.27					1908.62	1832.61	7833.39	1538.85
		7106.28	1591.58	4828.09	1403.71					1861.82	1932.24	7723.97	1494.34
		7077.68	1552.05	4895.31	1371.78					1825.82	2039.14	7617.16	1453.96
		7044.55	1515.75	4963.68	1340.49					1801.09	2153.16	7513.3	1418
		7006.89	1482.67	5032.93	1309.85					1788.06	2274.19	7412.7	1386.8
		6964.73	1452.76	5102.77	1279.88					1787.01	2402.07	7315.6	1360.71
		6918.1	1425.92	5172.84	1250.61					1798.19	2536.65	7222.16	1340.09
		6867.03	1402.01	5242.75	1222.06					1821.71	2677.75	7132.52	1325.34
		6811.57	1380.83	5312.12	1194.29					1857.61	2825.19	7046.74	1316.82
		6751.75	1362.14	5380.54	1167.31					1905.85	2978.71	6964.85	1314.93
		6687.58	1345.67	5447.6	1141.18					1966.32	3138.03	6886.87	1320.01
		6619.09	1331.11	5512.91	1115.93					2038.83	3302.76	6812.77	1332.38
		6546.27	1318.16	5576.1	1091.61					2123.13	3472.48	6742.53	1352.29
		6469.14	1306.48	5636.79	1068.26					2218.92	3646.69	6676.12	1379.95
		6387.68	1295.77	5694.68	1045.94					2325.86	3824.84	6613.51	1415.46
		6301.93	1285.71	5749.46	1024.69					2443.57	4006.32	6554.69	1458.89
		6211.92	1276.01	5800.88	1004.55					2571.63	4190.51	6499.63	1510.21
		6117.69	1266.4	5848.75	985.581					2709.56	4376.72	6448.33	1569.36
		6019.31	1256.65	5892.89	967.835					2856.88	4564.26	6400.78	1636.21
		5916.91	1246.53	5933.18	951.364					3013.02	4752.42	6356.96	1710.6
		5810.6	1235.87	5969.54	936.223					3177.39	4940.46	6316.87	1792.33
		5700.54	1224.53	6001.91	922.464					3349.34	5127.64	6280.48	1881.17
		5586.94	1212.41	6030.29	910.138					3528.16	5313.2	6247.76	1976.87
		5470.03	1199.44	6054.67	899.286					3713.06	5496.4	6218.66	2079.16
		5350.07	1185.59	6075.12	889.932					3903.16	5676.46	6193.1	2187.78
		5227.35	1170.88	6091.69	882.071					4097.51	5852.63	6170.96	2302.46
		5102.22	1155.34	6104.49	875.661					4295.04	6024.14	6152.09	2422.91
		4975.03	1139.05	6113.65	870.615					4494.6	6190.26	6136.27	2548.85
		4846.16	1122.1	6119.3	866.803					4694.96	6350.25	6123.26	2680.01
		4716.01	1104.63	6121.6	864.058					4894.8	6503.39	6112.8	2816.1
		4584.98	1086.8	6120.76	862.181					5092.75	6648.97	6104.6	2956.83
		4453.49	1068.8	6116.96	860.956					5287.41	6786.3	6098.35	3101.92
		4321.95	1050.83	6110.43	860.156					5477.36	6914.71	6093.76	3251.06
		4190.77	1033.12	6101.41	859.553					5661.19	7033.53	6090.52	3403.94
		4060.33	1015.92	6090.15	858.924					5837.52	7142.11	6088.34	3560.2
		3931.03	999.504	6076.89	858.06					6005.01	7239.85	6086.95	3719.45
		3803.24	984.14	6061.93	856.773					6162.42	7326.19	6086.08	3881.26
		3677.31	970.112	6045.51	854.897					6308.56	7400.64	6085.52	4045.17
		3553.58	957.707	6027.91	852.297					6442.39	7462.77	6085.06	4210.73
		3432.37	947.212	6009.39	848.871					6562.97	7512.25	6084.54	4377.46
		3313.97	938.913	5990.17	844.556					6669.49	7548.79	6083.81	4544.9
		3198.64	933.09	5970.45	839.331					6761.29	7572.24	6082.77	4712.62
		3086.64	930.016	5950.35	833.219					6837.83	7582.49	6081.35	4880.19
		2978.2	929.952	5929.92	826.286					6898.74	7579.56	6079.5	5047.25
		2873.52	933.147	5909.18	818.64					6943.76	7563.53	6077.2	5213.45
		2772.77	939.836	5888.05	810.427					6972.81	7534.59	6074.47	5378.53
		2676.12	950.231	5866.44	801.823					6985.93	7493	6071.33	5542.26
		2583.7	964.523	5844.19	793.033					6983.29	7439.09	6067.77	5704.45
		2495.63	982.87	5821.12	784.285					6965.2	7373.29	6063.81	5864.98
		2412.01	1005.39	5797.06	775.823					6932.05	7296.1	6059.43	6023.76
		2332.9	1032.13	5771.79	767.907					6884.33	7208.08	6054.6	6180.75
		2258.33	1063.11	5745.13	760.807					6822.63	7109.88	6049.28	6335.93
		2188.29	1098.27	5716.88	754.798					6747.58	7002.18	6043.43	6489.34
		2122.74	1137.47	5686.87	750.158					6659.9	6885.72	6036.99	6641.01
		2061.58	1180.54	5654.93	747.164					6560.36	6761.26	6029.92	6791.02
		2004.64	1227.26	5620.94	746.09					6449.8	6629.57	6022.17	6939.41
		1951.74	1277.36	5584.79	747.201					6329.1	6491.41	6013.7	7086.21
		1902.64	1330.57	5546.41	750.755					6199.18	6347.55	6004.5	7231.41
		1857.1	1386.59	5505.76	756.995					6061.04	6198.75	5994.57	7374.95
		1814.84	1445.09	5462.85	766.153					5915.68	6045.75	5983.94	7516.76
		1775.6	1505.78	5417.72	778.442					5764.19	5889.31	5972.7	7656.71
		1739.13	1568.34	5370.43	794.058					5607.66	5730.14	5960.95	7794.62
		1705.19	1632.48	5321.1	813.177					5447.23	5568.97	5948.89	7930.29
		1673.56	1697.91	5269.82	835.956					5284.07	5406.5	5936.73	8063.49
		1644.08	1764.37	5216.76	862.531					5119.31	5243.43	5924.76	8193.93
		1616.58	1831.62	5162.06	893.012					4954.1	5080.45	5913.33	8321.29
		1590.95	1899.46	5105.9	927.485					4789.53	4918.24	5902.82	8445.26
		1567.12	1967.69	5048.46	966.014					4626.67	4757.46	5893.66	8565.48
		1545.04	2036.17	4989.92	1008.63					4466.5	4598.72	5886.29	8681.57
		1524.71	2104.77	4930.5	1055.36					4309.91	4442.62	5881.15	8793.15
		1506.17	2173.39	4870.39	1106.15					4157.73	4289.7	5878.68	8899.82
		1489.47	2241.95	4809.8	1160.96					4010.66	4140.44	5879.28	9001.18
		1474.71	2310.4	4748.93	1219.64					3869.29	3995.26	5883.36	9096.84
		1462.01	2378.68	4688	1282					3734.08	3854.52	5891.28	9186.4
		1451.49	2446.77	4627.22	1347.8					3605.39	3718.49	5903.41	9269.46
		1443.31	2514.67	4566.8	1416.7					3483.46	3587.36	5920.09	9345.65
		1437.62	2582.36	4506.96	1488.35					3368.44	3461.24	5941.63	9414.55
		1434.59	2649.87	4447.89	1562.34					3260.4	3340.16	5968.34	9475.75
		1434.4	2717.21	4389.82	1638.23					3159.34	3224.08	6000.51	9528.83
		1437.23	2784.41	4332.95	1715.58					3065.21	3112.88	6038.42	9573.32
		1443.26	2851.5	4277.47	1793.95					2977.91	3006.43	6082.31	9608.78
		1452.67	2918.5	4223.56	1872.88					2897.31	2904.55	6132.42	9634.76
		1465.61	2985.47	4171.4	1951.95					2823.25	2807.06	6188.97	9650.82
		1482.28	3052.43	4121.13	2030.75					2755.56	2713.75	6252.15	9656.59
		1502.8	3119.43	4072.87	2108.88					2694.04	2624.47	6322.12	9651.73
		1527.34	3186.51	4026.68	2185.99					2638.51	2539.05	6399	9635.97
		1556.02	3253.71	3982.54	2261.75					2588.77	2457.4	6482.88	9609.12
		1588.96	3321.07	3940.38	2335.89					2544.6	2379.46	6573.83	9571.07
		1626.27	3388.64	3900.09	2408.17					2505.8	2305.22	6671.82	9521.82
		1668.04	3456.47	3861.47	2478.38					2472.17	2234.76	6776.79	9461.45
		1714.34	3524.58	3824.31	2546.37					2443.5	2168.19	6888.56	9390.12
		1765.23	3593.03	3788.37	2612.04					2419.59	2105.7	7006.88	9308.09
		1820.76	3661.81	3753.36	2675.31					2400.26	2047.55	7131.38	9215.7
		1880.95	3730.9	3719.02	2736.14					2385.31	1994.04	7261.56	9113.38
		1945.78	3800.25	3685.07	2794.52					2374.55	1945.54	7396.86	9001.6
		2015.2	3869.74	3651.23	2850.48					2367.78	1902.42	7536.62	8880.92
		2089.1	3939.22	3617.24	2904.07					2364.77	1865.1	7680.11	8751.93
		2167.33	4008.47	3582.87	2955.35					2365.28	1833.96	7826.54	8615.27
		2249.65	4077.25	3547.89	3004.42					2369.07	1809.37	7975.1	8471.58
		2335.79	4145.28	3512.12	3051.4					2375.89	1791.66	8124.94	8321.49
		2425.43	4212.27	3475.41	3096.4					2385.51	1781.11	8275.22	8165.59
		2518.2	4277.9	3437.64	3139.59					2397.72	1777.94	8425.08	8004.45
		2613.73	4341.86	3398.73	3181.11					2412.31	1782.35	8573.73	7838.62
		2711.6	4403.82	3358.64	3221.12					2429.13	1794.47	8720.38	7668.59
		2811.43	4463.49	3317.36	3259.81					2448.04	1814.41	8864.27	7494.83
		2912.79	4520.54	3274.91	3297.34					2468.97	1842.23	9004.67	7317.83
		3015.3	4574.7	3231.34	3333.88					2491.9	1877.97	9140.91	7138.01
		3118.58	4625.71	3186.71	3369.61					2516.85	1921.65	9272.32	6955.84
		3222.27	4673.31	3141.1	3404.66					2543.9	1973.26	9398.29	6771.76
		3326.02	4717.3	3094.61	3439.2					2573.18	2032.78	9518.22	6586.25
		3429.54	4757.49	3047.35	3473.34					2604.86	2100.19	9631.53	6399.77
		3532.53	4793.74	2999.45	3507.21					2639.17	2175.45	9737.68	6212.83
		3634.76	4825.93	2951.04	3540.9					2676.34	2258.52	9836.11	6025.93
		3736.03	4853.99	2902.26	3574.48					2716.65	2349.32	9926.28	5839.56
		3836.17	4877.86	2853.26	3608					2760.41	2447.79	10007.6	5654.23
		3935.05	4897.52	2804.19	3641.49					2807.91	2553.84	10079.6	5470.42
		4032.57	4912.96	2755.22	3674.96					2859.43	2667.37	10141.7	5288.62
		4128.67	4924.22	2706.51	3708.38					2915.22	2788.24	10193.3	5109.26
		4223.3	4931.35	2658.22	3741.66					2975.48	2916.26	10233.9	4932.77
		4316.45	4934.41	2610.53	3774.69					3040.39	3051.21	10263.2	4759.51
		4408.11	4933.49	2563.61	3807.27					3110.06	3192.8	10280.6	4589.8
		4498.33	4928.71	2517.63	3839.15					3184.56	3340.67	10285.9	4423.91
		4587.12	4920.18	2472.77	3870.01					3263.95	3494.41	10278.8	4262.04
		4674.53	4908.05	2429.18	3899.5					3348.21	3653.55	10259.2	4104.34
		4760.63	4892.48	2387.04	3927.26					3437.33	3817.61	10227.1	3950.93
		4845.44	4873.61	2346.49	3952.88					3531.26	3986.05	10182.6	3801.9
		4929.03	4851.65	2307.67	3975.97					3629.92	4158.32	10125.7	3657.31
		5011.42	4826.78	2270.71	3996.15					3733.22	4333.84	10057	3517.21
		5092.65	4799.2	2235.7	4013.05					3841.06	4512.03	9976.57	3381.65
		5172.73	4769.12	2202.7	4026.32					3953.31	4692.27	9885.1	3250.63
		5251.67	4736.76	2171.71	4035.66					4069.83	4873.94	9783.07	3124.18
		5329.44	4702.36	2142.67	4040.78					4190.43	5056.36	9671.15	3002.31
		5406.05	4666.13	2115.47	4041.46					4314.93	5238.86	9550.01	2885.01
		5481.44	4628.3	2089.95	4037.5					4443.07	5420.7	9420.4	2772.27
		5555.6	4589.07	2065.92	4028.78					4574.61	5601.14	9283.11	2664.07
		5628.45	4548.62	2043.17	4015.2					4709.21	5779.39	9138.91	2560.38
		5699.94	4507.1	2021.46	3996.73					4846.52	5954.66	8988.59	2461.15
		5769.96	4464.62	2000.54	3973.39					4986.1	6126.12	8832.92	2366.36
		5838.37	4421.24	1980.18	3945.25					5127.44	6292.97	8672.65	2275.99
		5904.97	4376.97	1960.14	3912.42					5269.95	6454.39	8508.53	2190.06
		5969.54	4331.81	1940.19	3875.06					5412.94	6609.54	8341.27	2108.57
		6031.75	4285.68	1920.12	3833.34					5555.62	6757.6	8171.58	2031.57
		6091.27	4238.54	1899.75	3787.47					5697.13	6897.74	8000.14	1959.11
		6147.69	4190.28	1878.92	3737.71					5836.54	7029.14	7827.61	1891.25
		6200.59	4140.82	1857.49	3684.31					5972.89	7150.99	7654.65	1828.05
		6249.51	4090.05	1835.37	3627.55					6105.17	7262.53	7481.89	1769.62
		6293.99	4037.9	1812.49	3567.74					6232.4	7363.04	7309.93	1716.07
		6333.57	3984.27	1788.83	3505.19					6353.58	7451.87	7139.36	1667.51
		6367.78	3929.12	1764.36	3440.21					6467.78	7528.46	6970.76	1624.13
		6396.19	3872.38	1739.12	3373.15					6574.09	7592.32	6804.65	1586.08
		6418.37	3814.05	1713.13	3304.33					6671.68	7643.08	6641.54	1553.57
		6433.96	3754.11	1686.46	3234.08					6759.82	7680.48	6481.91	1526.83
		6442.6	3692.59	1659.17	3162.75					6837.82	7704.38	6326.18	1506.1
		6443.99	3629.56	1631.35	3090.67					6905.15	7714.74	6174.75	1491.63
		6437.89	3565.11	1603.08	3018.15					6961.33	7711.65	6027.96	1483.71
		6424.12	3499.34	1574.45	2945.53					7006.02	7695.29	5886.09	1482.59
		6402.54	3432.4	1545.58	2873.1					7038.96	7665.94	5749.38	1488.56
		6373.1	3364.43	1516.57	2801.17					7060.01	7623.95	5617.95	1501.87
		6335.77	3295.62	1487.54	2730.04					7069.12	7569.76	5491.89	1522.78
		6290.62	3226.14	1458.6	2659.98					7066.33	7503.86	5371.21	1551.49
		6237.76	3156.18	1429.87	2591.26					7051.74	7426.78	5255.86	1588.2
		6177.35	3085.94	1401.47	2524.13					7025.53	7339.09	5145.78	1633.06
		6109.61	3015.62	1373.53	2458.82					6987.9	7241.36	5040.9	1686.16
		6034.8	2945.42	1346.16	2395.54					6939.09	7134.17	4941.16	1747.51
		5953.24	2875.55	1319.49	2334.45					6879.36	7018.07	4846.54	1817.06
		5865.27	2806.2	1293.64	2275.69					6809.03	6893.63	4757.05	1894.65
		5771.3	2737.57	1268.73	2219.31					6728.42	6761.41	4672.75	1980.08
		5671.75	2669.84	1244.89	2165.33					6637.91	6621.96	4593.78	2073.06
		5567.08	2603.21	1222.23	2113.68					6537.94	6475.86	4520.32	2173.26
		5457.76	2537.85	1200.86	2064.27					6428.99	6323.72	4452.63	2280.31
		5344.31	2473.94	1180.88	2016.95					6311.6	6166.13	4391.04	2393.77
		5227.24	2411.63	1162.4	1971.55					6186.37	6003.75	4335.89	2513.2
		5107.08	2351.1	1145.48	1927.87					6053.96	5837.23	4287.59	2638.14
		4984.37	2292.48	1130.2	1885.72					5915.09	5667.26	4246.58	2768.13
		4859.67	2235.94	1116.58	1844.87					5770.53	5494.56	4213.32	2902.71
		4733.5	2181.6	1104.59	1805.13					5621.11	5319.85	4188.29	3041.44
		4606.43	2129.6	1094.16	1766.29					5467.69	5143.87	4171.95	3183.92
		4478.98	2080.03	1085.16	1728.18					5311.16	4967.36	4164.76	3329.76
		4351.67	2032.99	1077.44	1690.63					5152.42	4791.05	4167.13	3478.6
		4225.02	1988.53	1070.8	1653.49					4992.39	4615.65	4179.43	3630.1
		4099.49	1946.66	1065.01	1616.63					4831.95	4441.87	4201.91	3783.97
		3975.52	1907.33	1059.83	1579.96					4672	4270.39	4234.78	3939.93
		3853.49	1870.47	1055.04	1543.43					4513.37	4101.85	4278.12	4097.73
		3733.73	1835.95	1050.37	1506.97					4356.86	3936.88	4331.93	4257.12
		3616.49	1803.59	1045.62	1470.59					4203.21	3776.02	4396.13	4417.82
		3501.96	1773.19	1040.56	1434.28					4053.06	3619.79	4470.55	4579.58
		3390.28	1744.53	1035	1398.07					3907	3468.64	4554.95	4742.08
		3281.52	1717.37	1028.75	1361.98					3765.51	3322.97	4649.04	4905.03
		3175.72	1691.48	1021.69	1326.07					3629.01	3183.14	4752.43	5068.11
		3072.87	1666.62	1013.69	1290.4					3497.83	3049.47	4864.74	5231.01
		2972.94	1642.55	1004.66	1255.02					3372.26	2922.27	4985.5	5393.42
		2875.89	1619.07	994.564	1220.01					3252.51	2801.81	5114.24	5555.08
		2781.64	1595.97	983.382	1185.45					3138.76	2688.36	5250.47	5715.72
		2690.12	1573.08	971.127	1151.42					3031.14	2582.19	5393.66	5875.15
		2601.24	1550.24	957.836	1118.02					2929.76	2483.59	5543.3	6033.18
		2514.93	1527.33	943.568	1085.32					2834.72	2392.83	5698.85	6189.71
		2431.11	1504.24	928.4	1053.43					2746.12	2310.21	5859.76	6344.64
		2349.73	1480.93	912.423	1022.47					2664.07	2236.06	6025.5	6497.94
		2270.75	1457.33	895.742	992.537					2588.68	2170.69	6195.52	6649.62
		2194.14	1433.44	878.47	963.757					2520.1	2114.45	6369.28	6799.68
		2119.91	1409.28	860.734	936.258					2458.5	2067.69	6546.21	6948.17
		2048.07	1384.85	842.665	910.178					2404.06	2030.73	6725.74	7095.16
		1978.68	1360.21	824.404	885.66					2357.04	2003.92	6907.24	7240.69
		1911.78	1335.41	806.097	862.859					2317.68	1987.57	7090.07	7384.82
		1847.46	1310.52	787.898	841.936					2286.28	1981.96	7273.57	7527.57
		1785.81	1285.62	769.967	823.058					2263.15	1987.3	7457.05	7668.9
		1726.92	1260.8	752.47	806.396					2248.59	2003.76	7639.83	7808.73
		1670.92	1236.14	735.579	792.125					2242.89	2031.39	7821.22	7946.88
		1617.93	1211.76	719.474	780.417					2246.28	2070.18	8000.51	8083.11
		1568.08	1187.74	704.34	771.444					2258.98	2120.05	8177.03	8217.11
		1521.52	1164.2	690.371	765.37					2281.14	2180.8	8350.09	8348.5
		1478.39	1141.25	677.767	762.341					2312.87	2252.21	8519.01	8476.85
		1438.83	1119	666.736	762.471					2354.24	2333.97	8683.13	8601.69
		1403.01	1097.55	657.489	765.832					2405.28	2425.72	8841.82	8722.54
		1371.07	1077.03	650.237	772.44					2465.96	2527.04	8994.44	8838.9
		1343.15	1057.54	645.195	782.257					2536.25	2637.49	9140.41	8950.24
		1319.38	1039.2	642.575	795.197					2616.07	2756.58	9279.13	9056.06
		1299.91	1022.12	642.581	811.129					2705.32	2883.79	9410.06	9155.89
		1284.87	1006.42	645.405	829.892					2803.87	3018.58	9532.64	9249.24
		1274.36	992.229	651.208	851.298					2911.57	3160.39	9646.4	9335.69
		1268.5	979.652	660.11	875.144					3028.25	3308.62	9750.85	9414.82
		1267.4	968.809	672.175	901.219					3153.71	3462.66	9845.56	9486.26
		1271.14	959.808	687.411	929.309					3287.71	3621.88	9930.1	9549.67
		1279.8	952.741	705.771	959.2					3429.98	3785.61	10004.1	9604.77
		1293.47	947.676	727.161	990.687					3580.25	3953.17	10067.1	9651.3
		1312.18	944.654	751.447	1023.57					3738.2	4123.81	10118.9	9689.04
		1335.96	943.678	778.466	1057.68					3903.51	4296.76	10159	9717.81
		1364.79	944.724	808.03	1092.85					4075.82	4471.17	10187.1	9737.44
		1398.6	947.735	839.937	1128.93					4254.75	4646.13	10203.1	9747.75
		1437.27	952.639	873.975	1165.8					4439.86	4820.65	10206.7	9748.6
		1480.62	959.345	909.93	1203.38					4630.68	4993.71	10197.8	9739.84
		1528.44	967.758	947.589	1241.6					4826.67	5164.22	10176.4	9721.34
		1580.48	977.782	986.745	1280.38					5027.22	5331.09	10142.3	9693.01
		1636.46	989.324	1027.2	1319.71					5231.7	5493.22	10095.8	9654.8
		1696.1	1002.3	1068.78	1359.55					5439.41	5649.51	10037	9606.7
		1759.08	1016.63	1111.31	1399.88					5649.65	5798.9	9966.14	9548.75
		1825.13	1032.26	1154.66	1440.69					5861.67	5940.36	9883.61	9481.04
		1893.96	1049.14	1198.7	1481.98					6074.72	6072.94	9789.83	9403.74
		1965.28	1067.24	1243.35	1523.75					6288.02	6195.77	9685.29	9317.06
		2038.85	1086.56	1288.51	1566.02					6500.8	6308.05	9570.56	9221.3
		2114.42	1107.1	1334.12	1608.79					6712.29	6409.08	9446.24	9116.79
		2191.78	1128.88	1380.14	1652.08					6921.73	6498.29	9313.03	9003.93
		2270.75	1151.97	1426.5	1695.91					7128.35	6575.18	9171.62	8883.15
		2351.15	1176.4	1473.18	1740.31					7331.39	6639.36	9022.75	8754.97
		2432.87	1202.26	1520.15	1785.29					7530.12	6690.55	8867.17	8619.9
		2515.8	1229.6	1567.39	1830.88					7723.8	6728.54	8705.65	8478.54
		2599.86	1258.5	1614.89	1877.12					7911.7	6753.24	8538.91	8331.48
		2685	1289.03	1662.64	1924.04					8093.11	6764.59	8367.67	8179.34
		2771.2	1321.26	1710.63	1971.66					8267.34	6762.64	8192.6	8022.75
		2858.43	1355.26	1758.88	2020.01					8433.68	6747.45	8014.36	7862.3
		2946.69	1391.08	1807.39	2069.15					8591.43	6719.15	7833.58	7698.57
		3036	1428.78	1856.17	2119.09					8739.89	6677.9	7650.87	7532.09
		3126.37	1468.4	1905.26	2169.89					8878.37	6623.92	7466.83	7363.35
		3217.84	1509.98	1954.66	2221.57					9006.15	6557.49	7282.02	7192.83
		3310.45	1553.55	2004.43	2274.19					9122.53	6478.95	7097	7020.97
		3404.22	1599.14	2054.6	2327.77					9226.82	6388.73	6912.32	6848.19
		3499.19	1646.75	2105.21	2382.35					9318.36	6287.3	6728.51	6674.9
		3595.39	1696.4	2156.32	2437.95					9396.57	6175.25	6546.1	6501.5
		3692.86	1748.08	2208	2494.58					9460.9	6053.2	6365.61	6328.38
		3791.61	1801.79	2260.29	2552.2					9510.93	5921.87	6187.54	6155.93
		3891.65	1857.52	2313.27	2610.74					9546.29	5782.03	6012.38	5984.54
		3992.98	1915.26	2367	2670.05					9566.76	5634.54	5840.62	5814.62
		4095.61	1975	2421.54	2729.95					9572.21	5480.27	5672.71	5646.57
		4199.51	2036.7	2476.95	2790.19					9562.64	5320.15	5509.09	5480.79
		4304.66	2100.35	2533.28	2850.49					9538.18	5155.14	5350.19	5317.68
		4411.02	2165.89	2590.53	2910.53					9499.06	4986.21	5196.44	5157.62
		4518.54	2233.24	2648.69	2969.97					9445.63	4814.35	5048.26	5000.98
		4627.15	2302.31	2707.65	3028.47					9378.35	4640.55	4906.05	4848.1
		4736.77	2372.94	2767.3	3085.66					9297.76	4465.76	4770.2	4699.27
		4847.27	2444.92	2827.44	3141.17					9204.51	4290.92	4641.09	4554.74
		4958.5	2518.02	2887.89	3194.66					9099.32	4116.91	4519.11	4414.68
		5070.24	2591.95	2948.39	3245.76					8982.99	3944.54	4404.61	4279.19
		5182.22	2666.42	3008.71	3294.14					8856.35	3774.52	4297.99	4148.28
		5294.14	2741.09	3068.6	3339.48					8720.29	3607.49	4199.6	4021.92
		5405.62	2815.64	3127.81	3381.46					8575.75	3444	4109.84	3899.99
		5516.26	2889.75	3186.12	3419.81					8423.62	3284.53	4029.07	3782.36
		5625.64	2963.08	3243.31	3454.27					8264.82	3129.48	3957.68	3668.84
		5733.31	3035.34	3299.18	3484.6					8100.23	2979.21	3896.04	3559.24
		5838.83	3106.23	3353.56	3510.62					7930.68	2834.05	3844.51	3453.35
		5941.77	3175.49	3406.31	3532.15					7756.96	2694.28	3803.44	3350.96
		6041.68	3242.87	3457.31	3549.06					7579.85	2560.19	3773.16	3251.86
		6138.17	3308.17	3506.5	3561.23					7400.04	2432.08	3753.97	3155.86
		6230.86	3371.19	3553.81	3568.58					7218.19	2310.26	3746.15	3062.84
		6319.4	3431.77	3599.26	3571.07					7034.94	2195.07	3749.9	2972.66
		6403.49	3489.79	3642.85	3568.65					6850.88	2086.88	3765.43	2885.3
		6482.87	3545.13	3684.65	3561.34					6666.56	1986.09	3792.87	2800.73
		6557.32	3597.71	3724.72	3549.16					6482.53	1893.12	3832.32	2719.04
		6626.67	3647.47	3763.15	3532.17					6299.32	1808.43	3883.82	2640.34
		6690.79	3694.37	3800.07	3510.47					6117.45	1732.47	3947.33	2564.83
		6749.6	3738.36	3835.57	3484.17					5937.39	1665.7	4022.77	2492.74
		6803.05	3779.42	3869.82	3453.42					5759.62	1608.58	4109.93	2424.36
		6851.13	3817.54	3902.93	3418.38					5584.59	1561.49	4208.54	2359.99
		6893.83	3852.71	3935.06	3379.26					5412.71	1524.79	4318.21	2299.96
		6931.21	3884.93	3966.36	3336.27					5244.39	1498.76	4438.51	2244.56
		6963.32	3914.22	3996.97	3289.66					5079.99	1483.61	4568.92	2194.11
		6990.23	3940.59	4027.02	3239.69					4919.83	1479.47	4708.85	2148.92
		7012.05	3964.08	4056.65	3186.64					4764.2	1486.42	4857.7	2109.29
		7028.88	3984.71	4085.97	3130.8					4613.32	1504.45	5014.8	2075.52
		7040.83	4002.52	4115.08	3072.5					4467.35	1533.53	5179.48	2047.89
		7048.06	4017.56	4144.06	3012.05					4326.37	1573.54	5351.06	2026.71
		7050.68	4029.88	4172.98	2949.8					4190.41	1624.32	5528.84	2012.25
		7048.85	4039.55	4201.89	2886.07					4059.44	1685.67	5712.15	2004.81
		7042.71	4046.64	4230.81	2821.22					3933.37	1757.36	5900.32	2004.66
		7032.42	4051.24	4259.78	2755.58					3812.11	1839.09	6092.71	2012.06
		7018.13	4053.45	4288.78	2689.48					3695.52	1930.55	6288.68	2027.26
		6999.98	4053.36	4317.8	2623.22					3583.48	2031.41	6487.65	2050.49
		6978.13	4051.1	4346.83	2557.05					3475.83	2141.31	6689.02	2081.91
		6952.73	4046.77	4375.81	2491.19					3372.45	2259.87	6892.27	2121.69
		6923.92	4040.47	4404.7	2425.78					3273.2	2386.66	7096.86	2169.94
		6891.85	4032.29	4433.39	2360.93					3177.97	2521.28	7302.31	2226.71
		6856.62	4022.3	4461.76	2296.71					3086.69	2663.25	7508.12	2292.02
		6818.34	4010.52	4489.63	2233.16					2999.28	2812.11	7713.78	2365.83
		6777.1	3996.94	4516.74	2170.26					2915.71	2967.29	7918.77	2448.04
		6732.93	3981.53	4542.81	2108.02					2835.98	3128.21	8122.51	2538.45
		6685.85	3964.2	4567.51	2046.41					2760.15	3294.16	8324.4	2636.82
		6635.81	3944.86	4590.48	1985.4					2688.31	3464.36	8523.78	2742.8
		6582.75	3923.4	4611.33	1924.96					2620.61	3637.94	8719.99	2856.02
		6526.57	3899.7	4629.69	1865.06					2557.26	3813.92	8912.32	2976.01
		6467.15	3873.65	4645.17	1805.69					2498.51	3991.27	9100.05	3102.32
		6404.37	3845.14	4657.41	1746.82					2444.66	4168.89	9282.46	3234.44
		6338.1	3814.06	4666.05	1688.47					2396.01	4345.68	9458.84	3371.85
		6268.21	3780.34	4670.79	1630.64					2352.9	4520.47	9628.47	3514.02
		6194.6	3743.91	4671.34	1573.37					2315.66	4692.14	9790.67	3660.46
		6117.18	3704.74	4667.46	1516.7					2284.63	4859.56	9944.8	3810.66
		6035.88	3662.82	4658.95	1460.69					2260.15	5021.68	10090.3	3964.17
		5950.67	3618.16	4645.69	1405.42					2242.56	5177.48	10226.5	4120.57
		5861.55	3570.83	4627.56	1350.96					2232.2	5326.01	10353	4279.46
		5768.57	3520.89	4604.55	1297.42					2229.44	5466.39	10469.4	4440.5
		5671.81	3468.47	4576.68	1244.88					2234.62	5597.82	10575.3	4603.37
		5571.39	3413.71	4544.03	1193.43					2248.11	5719.57	10670.2	4767.79
		5467.49	3356.78	4506.73	1143.17					2270.27	5830.98	10754.1	4933.54
		5360.31	3297.87	4464.93	1094.17					2301.48	5931.46	10826.7	5100.38
		5250.12	3237.2	4418.87	1046.52					2342.09	6020.49	10887.9	5268.15
		5137.19	3174.98	4368.76	1000.29					2392.46	6097.64	10937.6	5436.62
		5021.86	3111.44	4314.9	955.578					2452.94	6162.51	10975.7	5605.6
		4904.44	3046.82	4257.58	912.434					2523.81	6214.77	11002.2	5774.82
		4785.31	2981.36	4197.11	870.93					2605.34	6254.14	11017.2	5943.98
		4664.83	2915.3	4133.84	831.127					2697.73	6280.41	11020.6	6112.74
		4543.39	2848.89	4068.1	793.083					2801.13	6293.44	11012.5	6280.7
		4421.38	2782.35	4000.26	756.855					2915.61	6293.16	10993	6447.42
		4299.19	2715.93	3930.68	722.496					3041.15	6279.6	10962.1	6612.4
		4177.2	2649.86	3859.72	690.06					3177.65	6252.88	10920.2	6775.13
		4055.8	2584.34	3787.76	659.599					3324.92	6213.19	10867.3	6935.04
		3935.37	2519.61	3715.16	631.168					3482.62	6160.84	10803.7	7091.58
		3816.25	2455.86	3642.28	604.822					3650.35	6096.22	10729.7	7244.15
		3698.81	2393.29	3569.46	580.616					3827.58	6019.8	10645.6	7392.19
		3583.36	2332.1	3497.04	558.605					4013.7	5932.15	10551.8	7535.1
		3470.22	2272.48	3425.36	538.844					4208	5833.91	10448.8	7672.35
		3359.69	2214.59	3354.71	521.386					4409.71	5725.81	10337.1	7803.39
		3252.02	2158.61	3285.39	506.269					4617.98	5608.63	10217.1	7927.69
		3147.48	2104.7	3217.68	493.517					4831.93	5483.21	10089.5	8044.77
		3046.28	2052.98	3151.83	483.123					5050.58	5350.44	9954.95	8154.18
		2948.63	2003.59	3088.07	475.043					5272.96	5211.26	9813.96	8255.47
		2854.72	1956.62	3026.58	469.196					5498.04	5066.64	9667.22	8348.25
		2764.7	1912.1	2967.55	465.469					5724.77	4917.58	9515.37	8432.15
		2678.67	1870.06	2911.12	463.717					5952.09	4765.05	9359.06	8506.8
		2596.71	1830.43	2857.35	463.78					6178.91	4610.06	9198.89	8571.87
		2518.86	1793.13	2806.29	465.486					6404.16	4453.55	9035.45	8627.01
		2445.07	1758.01	2757.88	468.662					6626.75	4296.45	8869.26	8671.91
		2375.25	1724.9	2712.01	473.139					6845.6	4139.66	8700.84	8706.27
		2309.27	1693.6	2668.51	478.76					7059.65	3984.03	8530.62	8729.84
		2246.91	1663.89	2627.16	485.386					7267.89	3830.42	8359.06	8742.39
		2187.97	1635.56	2587.72	492.897					7469.3	3679.64	8186.54	8743.77
		2132.16	1608.37	2549.9	501.199					7662.92	3532.5	8013.47	8733.88
		2079.22	1582.11	2513.41	510.223					7847.82	3389.8	7840.19	8712.69
		2028.84	1556.57	2477.96	519.931					8023.06	3252.31	7667.07	8680.25
		1980.74	1531.57	2443.26	530.315					8187.75	3120.84	7494.45	8636.69
		1934.62	1506.92	2409.02	541.4					8341	2996.15	7322.67	8582.23
		1890.2	1482.5	2374.98	553.241					8481.96	2879.04	7152.08	8517.16
		1847.22	1458.17	2340.91	565.924					8609.8	2770.25	6983.02	8441.85
		1805.42	1433.85	2306.59	579.556					8723.79	2670.54	6815.82	8356.74
		1764.58	1409.49	2271.84	594.266					8823.23	2580.6	6650.81	8262.32
		1724.52	1385.07	2236.53	610.194					8907.54	2501.1	6488.27	8159.13
		1685.06	1360.58	2200.55	627.489					8976.22	2432.65	6328.51	8047.76
		1646.07	1336.07	2163.84	646.304					9028.9	2375.81	6171.78	7928.82
		1607.46	1311.61	2126.37	666.792					9065.35	2331.04	6018.35	7802.92
		1569.16	1287.28	2088.16	689.102					9085.44	2298.74	5868.45	7670.7
		1531.12	1263.19	2049.23	713.38					9089.2	2279.19	5722.26	7532.75
		1493.34	1239.48	2009.65	739.762					9076.81	2272.6	5579.96	7389.64
		1455.82	1216.3	1969.5	768.375					9048.56	2279.02	5441.69	7241.89
		1418.61	1193.82	1928.87	799.336					9004.85	2298.41	5307.53	7090
		1381.74	1172.22	1887.87	832.749					8946.22	2330.64	5177.56	6934.41
		1345.3	1151.7	1846.62	868.705					8873.29	2375.47	5051.86	6775.57
		1309.39	1132.46	1805.26	907.283					8786.77	2432.58	4930.51	6613.89
		1274.11	1114.73	1763.92	948.549					8687.44	2501.56	4813.61	6449.77
		1239.6	1098.72	1722.75	992.555					8576.13	2581.94	4701.29	6283.61
		1206	1084.66	1681.9	1039.34					8453.72	2673.19	4593.72	6115.8
		1173.46	1072.79	1641.52	1088.93					8321.09	2774.73	4491.13	5946.74
		1142.16	1063.33	1601.76	1141.34					8179.09	2885.92	4393.76	5776.83
		1112.27	1056.51	1562.78	1196.58					8028.61	3006.13	4301.93	5606.48
		1083.98	1052.55	1524.74	1254.64					7870.46	3134.69	4216	5436.12
		1057.49	1051.66	1487.78	1315.49					7705.49	3270.9	4136.38	5266.16
		1032.99	1054.06	1452.04	1379.09					7534.51	3414.06	4063.49	5097.03
		1010.72	1059.94	1417.68	1445.42					7358.32	3563.47	3997.78	4929.15
		990.876	1069.47	1384.84	1514.39					7177.68	3718.37	3939.74	4762.95
		973.694	1082.81	1353.65	1585.93					6993.38	3878.02	3889.84	4598.82
		959.396	1100.12	1324.23	1659.91					6806.14	4041.63	3848.56	4437.17
		948.198	1121.47	1296.69	1736.16					6616.68	4208.37	3816.37	4278.35
		940.298	1146.94	1271.15	1814.45					6425.72	4377.37	3793.69	4122.7
		935.872	1176.53	1247.68	1894.5					6233.94	4547.67	3780.9	3970.51
		935.06	1210.16	1226.35	1976					6042.02	4718.28	3778.31	3822.01
		937.958	1247.72	1207.22	2058.58					5850.62	4888.16	3786.15	3677.38
		944.623	1289.03	1190.29	2141.88					5660.39	5056.21	3804.53	3536.76
		955.064	1333.84	1175.52	2225.5					5471.95	5221.33	3833.5	3400.23
		969.258	1381.89	1162.83	2309.07					5285.94	5382.41	3872.99	3267.88
		987.147	1432.87	1152.06	2392.2					5102.93	5538.39	3922.86	3139.73
		1008.65	1486.46	1143.03	2474.54					4923.53	5688.19	3982.9	3015.81
		1033.67	1542.32	1135.49	2555.75					4748.26	5830.83	4052.83	2896.12
		1062.1	1600.11	1129.2	2635.52					4577.62	5965.37	4132.3	2780.64
		1093.82	1659.48	1123.87	2713.59					4412.04	6090.97	4220.92	2669.35
		1128.71	1720.1	1119.23	2789.7					4251.88	6206.85	4318.27	2562.22
		1166.64	1781.66	1114.98	2863.67					4097.4	6312.37	4423.91	2459.23
		1207.51	1843.84	1110.86	2935.34					3948.79	6406.95	4537.39	2360.33
		1251.18	1906.37	1106.61	3004.57					3806.15	6490.12	4658.26	2265.48
		1297.56	1968.99	1102	3071.3					3669.53	6561.51	4786.05	2174.64
		1346.56	2031.46	1096.8	3135.48					3538.93	6620.85	4920.34	2087.75
		1398.08	2093.59	1090.84	3197.1					3414.31	6667.93	5060.68	2004.74
		1452.08	2155.22	1083.97	3256.16					3295.64	6702.66	5206.65	1925.54
		1508.48	2216.19	1076.07	3312.69					3182.88	6724.99	5357.84	1850.06
		1567.24	2276.4	1067.07	3366.72					3075.98	6734.96	5513.87	1778.2
		1628.32	2335.75	1056.92	3418.3					2974.95	6732.68	5674.33	1709.82
		1691.68	2394.15	1045.63	3467.48					2879.8	6718.28	5838.83	1644.75
		1757.29	2451.56	1033.23	3514.27					2790.56	6691.94	6006.96	1582.81
		1825.12	2507.94	1019.77	3558.74					2707.28	6653.92	6178.28	1523.78
		1895.14	2563.25	1005.32	3600.89					2630.03	6604.5	6352.31	1467.47
		1967.33	2617.5	990.005	3640.76					2558.89	6544.02	6528.59	1413.68
		2041.66	2670.68	973.934	3678.35					2493.95	6472.91	6706.61	1362.25
		2118.11	2722.81	957.253	3713.67					2435.29	6391.61	6885.87	1313.07
		2196.67	2773.91	940.116	3746.72					2383.03	6300.65	7065.89	1266.07
		2277.31	2824.01	922.697	3777.5					2337.28	6200.58	7246.18	1221.24
		2360.01	2873.14	905.181	3805.98					2298.15	6092.03	7426.3	1178.65
		2444.75	2921.34	887.763	3832.16					2265.76	5975.64	7605.83	1138.43
		2531.5	2968.66	870.651	3856.02					2240.22	5852.14	7784.37	1100.75
		2620.25	3015.12	854.06	3877.53					2221.62	5722.27	7961.56	1065.89
		2710.98	3060.76	838.21	3896.69					2210.03	5586.8	8137.09	1034.15
		2803.66	3105.62	823.327	3913.48					2205.49	5446.53	8310.67	1005.89
		2898.27	3149.73	809.639	3927.89					2208.06	5302.31	8482.01	981.502
		2994.77	3193.11	797.375	3939.92					2217.75	5154.96	8650.87	961.412
		3093.13	3235.77	786.761	3949.56					2234.59	5005.33	8817	946.076
		3193.26	3277.71	778.024	3956.79					2258.59	4854.24	8980.16	935.958
		3295.07	3318.92	771.383	3961.56					2289.77	4702.48	9140.09	931.517
		3398.43	3359.34	767.05	3963.81					2328.15	4550.81	9296.51	933.191
		3503.13	3398.87	765.221	3963.45					2373.75	4399.9	9449.11	941.369
		3608.95	3437.38	766.081	3960.33					2426.61	4250.37	9597.55	956.385
		3715.62	3474.69	769.795	3954.29					2486.79	4102.78	9741.42	978.501
		3822.83	3510.56	776.507	3945.14					2554.34	3957.63	9880.28	1007.91
		3930.26	3544.74	786.343	3932.7					2629.32	3815.37	10013.6	1044.76
		4037.57	3576.94	799.391	3916.75					2711.79	3676.45	10140.8	1089.09
		4144.41	3606.87	815.702	3897.13					2801.79	3541.28	10261.4	1140.93
		4250.43	3634.23	835.264	3873.65					2899.35	3410.29	10374.8	1200.22
		4355.31	3658.73	858.005	3846.17					3004.48	3283.93	10480.3	1266.88
		4458.71	3680.09	883.785	3814.57					3117.14	3162.65	10577.4	1340.78
		4560.34	3698.04	912.407	3778.77					3237.28	3046.93	10665.6	1421.77
		4659.91	3712.36	943.625	3738.72					3364.76	2937.28	10744.4	1509.69
		4757.17	3722.83	977.155	3694.4					3499.4	2834.25	10813.3	1604.34
		4851.9	3729.28	1012.69	3645.86					3640.92	2738.38	10872	1705.56
		4943.91	3731.59	1049.89	3593.16					3788.99	2650.23	10920.3	1813.12
		5033.04	3729.66	1088.45	3536.42					3943.21	2570.35	10957.8	1926.84
		5119.18	3723.45	1128.01	3475.81					4103.09	2499.28	10984.5	2046.49
		5202.24	3712.95	1168.28	3411.52					4268.12	2437.55	11000.3	2171.86
		5282.15	3698.21	1208.95	3343.8					4437.75	2385.65	11005.2	2302.73
		5358.89	3679.32	1249.74	3272.91					4611.37	2344.02	10999.4	2438.85
		5432.45	3656.39	1290.41	3199.17					4788.39	2313.06	10982.9	2579.98
		5502.82	3629.59	1330.75	3122.88					4968.17	2293.08	10955.9	2725.82
		5570.02	3599.11	1370.57	3044.38					5150.08	2284.31	10918.7	2876.05
		5634.1	3565.15	1409.75	2964.01					5333.46	2286.9	10871.7	3030.32
		5695.06	3527.95	1448.2	2882.12					5517.64	2300.93	10815	3188.23
		5752.96	3487.76	1485.85	2799.07					5701.96	2326.39	10749.1	3349.37
		5807.82	3444.84	1522.69	2715.19					5885.73	2363.18	10674.1	3513.31
		5859.67	3399.48	1558.73	2630.85					6068.25	2411.18	10590.6	3679.64
		5908.51	3351.94	1594.02	2546.37					6248.79	2470.14	10498.7	3847.93
		5954.36	3302.53	1628.6	2462.09					6426.65	2539.78	10398.8	4017.8
		5997.21	3251.51	1662.57	2378.34					6601.11	2619.76	10291.2	4188.86
		6037.02	3199.2	1696.02	2295.42					6771.46	2709.68	10176.3	4360.79
		6073.76	3145.86	1729.06	2213.62					6936.99	2809.09	10054.5	4533.25
		6107.38	3091.79	1761.82	2133.25					7097	2917.52	9926.12	4705.99
		6137.8	3037.25	1794.44	2054.55					7250.78	3034.48	9791.64	4878.74
		6164.94	2982.53	1827.04	1977.79					7397.62	3159.43	9651.5	5051.29
		6188.69	2927.89	1859.79	1903.21					7536.8	3291.81	9506.19	5223.4
		6208.91	2873.59	1892.82	1831.02					7667.58	3431.03	9356.21	5394.89
		6225.45	2819.89	1926.27	1761.43					7789.24	3576.5	9202.1	5565.56
		6238.12	2767.02	1960.31	1694.62					7901.07	3727.57	9044.42	5735.2
		6246.69	2715.21	1995.05	1630.76					8002.4	3883.54	8883.73	5903.63
		6250.92	2664.67	2030.65	1569.98					8092.59	4043.66	8720.59	6070.6
		6250.53	2615.61	2067.22	1512.41					8171.06	4207.09	8555.58	6235.84
		6245.23	2568.16	2104.89	1458.12					8237.33	4372.93	8389.23	6399.02
		6234.74	2522.46	2143.77	1407.16					8290.98	4540.18	8222.11	6559.74
		6218.77	2478.55	2183.96	1359.51					8331.71	4707.77	8054.72	6717.52
		6197.04	2436.46	2225.53	1315.09					8359.32	4874.6	7887.52	6871.83
		6169.32	2396.13	2268.58	1273.78					8373.73	5039.52	7720.96	7022.08
		6135.39	2357.47	2313.14	1235.37					8374.98	5201.38	7555.38	7167.63
		6095.07	2320.35	2359.26	1199.65					8363.22	5359.06	7391.13	7307.83
		6048.23	2284.6	2406.96	1166.35					8338.71	5511.44	7228.46	7442.02
		5994.8	2250.03	2456.26	1135.18					8301.8	5657.48	7067.6	7569.52
		5934.73	2216.45	2507.14	1105.86					8252.95	5796.18	6908.76	7689.68
		5868.07	2183.65	2559.55	1078.09					8192.71	5926.65	6752.08	7801.87
		5794.91	2151.42	2613.4	1051.58					8121.67	6048.07	6597.71	7905.52
		5715.38	2119.56	2668.52	1026.04					8040.52	6159.71	6445.77	8000.09
		5629.72	2087.88	2724.73	1001.21					7949.97	6260.93	6296.36	8085.13
		5538.19	2056.23	2781.77	976.859					7850.75	6351.2	6149.6	8160.23
		5441.1	2024.43	2839.36	952.762					7743.61	6430.07	6005.62	8225.06
		5338.84	1992.38	2897.2	928.735					7629.3	6497.18	5864.57	8279.37
		5231.81	1959.97	2954.97	904.624					7508.56	6552.28	5726.65	8322.99
		5120.46	1927.13	3012.37	880.307					7382.13	6595.2	5592.08	8355.81
		5005.25	1893.84	3069.09	855.699					7250.73	6625.86	5461.14	8377.82
		4886.69	1860.07	3124.84	830.745					7115.08	6644.26	5334.18	8389.03
		4765.28	1825.84	3179.36	805.422					6975.87	6650.45	5211.57	8389.53
		4641.56	1791.2	3232.41	779.729					6833.8	6644.57	5093.75	8379.42
		4516.04	1756.19	3283.8	753.69					6689.53	6626.78	4981.19	8358.81
		4389.28	1720.89	3333.34	727.346					6543.72	6597.32	4874.39	8327.84
		4261.78	1685.38	3380.91	700.753					6397	6556.49	4773.86	8286.64
		4134.08	1649.74	3426.42	673.981					6250.03	6504.63	4680.11	8235.4
		4006.68	1614.09	3469.8	647.111					6103.4	6442.16	4593.64	8174.29
		3880.07	1578.53	3511.06	620.235					5957.74	6369.54	4514.92	8103.54
		3754.75	1543.17	3550.21	593.453					5813.64	6287.27	4444.41	8023.4
		3631.16	1508.14	3587.3	566.876					5671.65	6195.89	4382.51	7934.17
		3509.74	1473.56	3622.42	540.618					5532.35	6096.01	4329.63	7836.17
		3390.91	1439.55	3655.66	514.801					5396.27	5988.26	4286.13	7729.8
		3275.07	1406.24	3687.15	489.55					5263.92	5873.31	4252.34	7615.48
		3162.56	1373.75	3717	464.993					5135.8	5751.85	4228.55	7493.7
		3053.7	1342.21	3745.36	441.26					5012.33	5624.64	4215.01	7365
		2948.76	1311.76	3772.36	418.482					4893.92	5492.41	4211.95	7229.95
		2847.97	1282.5	3798.14	396.786					4780.87	5355.96	4219.54	7089.16
		2751.47	1254.59	3822.85	376.301					4673.43	5216.07	4237.92	6943.29
		2659.35	1228.12	3846.6	357.152					4571.77	5073.57	4267.18	6792.98
		2571.63	1203.24	3869.53	339.462					4475.97	4929.24	4307.34	6638.93
		2488.29	1180.04	3891.75	323.35					4386.06	4783.9	4358.4	6481.8
		2409.24	1158.65	3913.37	308.928					4302.02	4638.33	4420.28	6322.27
		2334.34	1139.15	3934.47	296.303					4223.79	4493.28	4492.88	6160.97
		2263.43	1121.61	3955.14	285.573					4151.27	4349.49	4576	5998.5
		2196.34	1106.09	3975.45	276.823					4084.35	4207.65	4669.44	5835.39
		2132.86	1092.59	3995.44	270.115					4022.89	4068.45	4772.88	5672.14
		2072.78	1081.07	4015.17	265.482					3966.77	3932.58	4885.97	5509.2
		2015.91	1071.44	4034.67	262.917					3915.86	3800.7	5008.26	5346.98
		1962.05	1063.57	4053.95	262.366					3870.04	3673.48	5139.22	5185.86
		1911.02	1057.28	4073.02	263.736					3829.2	3551.61	5278.28	5026.17
		1862.65	1052.36	4091.89	266.895					3793.21	3435.74	5424.81	4868.26
		1816.83	1048.58	4110.55	271.687					3761.97	3326.57	5578.13	4712.44
		1773.45	1045.7	4128.97	277.936					3735.39	3224.77	5737.55	4559
		1732.43	1043.47	4147.15	285.461					3713.38	3131.02	5902.39	4408.26
		1693.75	1041.63	4165.02	294.083					3695.87	3045.98	6071.94	4260.51
		1657.4	1039.95	4182.55	303.631					3682.81	2970.28	6245.52	4116.05
		1623.39	1038.2	4199.64	313.95					3674.16	2904.53	6422.46	3975.15
		1591.78	1036.16	4216.15	324.905					3669.89	2849.29	6602.14	3838.08
		1562.64	1033.64	4231.89	336.385					3669.95	2805.08	6783.98	3705.09
		1536.04	1030.47	4246.63	348.307					3674.32	2772.35	6967.43	3576.39
		1512.09	1026.51	4260.12	360.617					3682.94	2751.53	7151.99	3452.15
		1490.9	1021.65	4272.04	373.291					3695.78	2742.92	7337.19	3332.51
		1472.59	1015.8	4282.11	386.341					3712.8	2746.78	7522.63	3217.53
		1457.29	1008.92	4290.02	399.81					3733.97	2763.22	7707.92	3107.24
		1445.13	1000.99	4295.46	413.769					3759.32	2792.26	7892.73	3001.58
		1436.25	992	4298.16	428.319					3788.85	2833.78	8076.77	2900.43
		1430.79	981.976	4297.86	443.581					3822.63	2887.58	8259.73	2803.61
		1428.89	970.962	4294.34	459.694					3860.73	2953.32	8441.34	2710.92
		1430.69	959.013	4287.4	476.807					3903.25	3030.6	8621.29	2622.11
		1436.35	946.201	4276.9	495.076					3950.32	3118.91	8799.23	2536.95
		1445.99	932.61	4262.72	514.66					4002.09	3217.68	8974.76	2455.23
		1459.78	918.331	4244.8	535.72					4058.74	3326.26	9147.44	2376.75
		1477.84	903.469	4223.12	558.414					4120.46	3443.97	9316.75	2301.37
		1500.3	888.134	4197.72	582.893					4187.45	3570.06	9482.16	2229.03
		1527.28	872.443	4168.66	609.306					4259.92	3703.78	9643.07	2159.69
		1558.87	856.518	4136.09	637.792					4338.07	3844.3	9798.87	2093.44
		1595.11	840.486	4100.15	668.479					4422.12	3990.79	9948.93	2030.4
		1636.02	824.478	4061.05	701.489					4512.24	4142.36	10092.6	1970.78
		1681.54	808.625	4019.01	736.928					4608.59	4298.1	10229.3	1914.87
		1731.59	793.064	3974.27	774.895					4711.27	4457.05	10358.5	1862.99
		1786.01	777.933	3927.12	815.475					4820.29	4618.22	10479.5	1815.53
		1844.62	763.374	3877.82	858.741					4935.62	4780.59	10591.8	1772.92
		1907.19	749.535	3826.66	904.755					5057.1	4943.1	10695.1	1735.59
		1973.49	736.57	3773.94	953.569					5184.51	5104.66	10788.9	1704.02
		2043.24	724.639	3719.96	1005.22					5317.55	5264.15	10872.9	1678.66
		2116.18	713.908	3665.01	1059.74					5455.86	5420.42	10946.7	1659.94
		2192.01	704.55	3609.39	1117.14					5599	5572.29	11010.3	1648.24
		2270.48	696.743	3553.39	1177.41					5746.53	5718.59	11063.4	1643.9
		2351.29	690.665	3497.28	1240.56					5897.96	5858.17	11105.9	1647.18
		2434.18	686.485	3441.34	1306.55					6052.79	5989.92	11137.9	1658.29
		2518.91	684.359	3385.82	1375.34					6210.49	6112.79	11159.1	1677.39
		2605.22	684.412	3330.97	1446.84					6370.53	6225.81	11169.7	1704.57
		2692.91	686.732	3277.01	1520.95					6532.39	6328.11	11169.7	1739.87
		2781.77	691.367	3224.14	1597.49					6695.51	6418.89	11159.1	1783.28
		2871.62	698.319	3172.55	1676.24					6859.34	6497.49	11138	1834.76
		2962.32	707.557	3122.41	1756.92					7023.31	6563.36	11106.5	1894.19
		3053.72	719.013	3073.87	1839.21					7186.81	6616.05	11064.7	1961.46
		3145.7	732.599	3027.07	1922.77					7349.26	6655.25	11012.7	2036.41
		3238.15	748.21	2982.11	2007.22					7510.05	6680.74	10950.9	2118.84
		3331	765.727	2939.07	2092.19					7668.56	6692.42	10879.4	2208.56
		3424.15	785.029	2898.03	2177.3					7824.18	6690.29	10798.5	2305.35
		3517.53	805.995	2859.04	2262.19					7976.26	6674.45	10708.7	2408.98
		3611.1	828.507	2822.11	2346.5					8124.19	6645.11	10610.3	2519.2
		3704.81	852.454	2787.24	2429.92					8267.33	6602.58	10503.8	2635.79
		3798.61	877.732	2754.38	2512.15					8405.01	6547.24	10389.7	2758.49
		3892.47	904.254	2723.45	2592.92					8536.57	6479.55	10268.5	2887.02
		3986.36	931.944	2694.27	2672					8661.36	6400.03	10140.8	3021.1
		4080.26	960.746	2666.65	2749.2					8778.71	6309.24	10007.1	3160.39
		4174.14	990.62	2640.34	2824.37					8887.99	6207.77	9868	3304.5
		4268	1021.54	2615.05	2897.39					8988.6	6096.29	9724.17	3453.01
		4361.8	1053.5	2590.47	2968.2					9079.97	5975.46	9576.19	3605.45
		4455.56	1086.5	2566.28	3036.78					9161.59	5846.01	9424.64	3761.35
		4549.24	1120.54	2542.18	3103.11					9233.03	5708.66	9270.08	3920.22
		4642.86	1155.64	2517.85	3167.25					9293.91	5564.19	9113.03	4081.57
		4736.37	1191.81	2493.01	3229.24					9343.95	5413.38	8953.99	4244.92
		4829.75	1229.06	2467.38	3289.16					9382.93	5257.02	8793.4	4409.82
		4922.94	1267.42	2440.73	3347.11					9410.73	5095.93	8631.66	4575.85
		5015.85	1306.89	2412.85	3403.18					9427.32	4930.94	8469.15	4742.64
		5108.35	1347.5	2383.57	3457.5					9432.73	4762.88	8306.23	4909.87
		5200.27	1389.27	2352.77	3510.17					9427.12	4592.6	8143.23	5077.25
		5291.42	1432.19	2320.35	3561.3					9410.7	4420.95	7980.44	5244.57
		5381.58	1476.29	2286.28	3611.01					9383.78	4248.77	7818.15	5411.65
		5470.5	1521.58	2250.55	3659.38					9346.74	4076.89	7656.65	5578.37
		5557.94	1568.05	2213.22	3706.5					9300.01	3906.11	7496.19	5744.65
		5643.64	1615.72	2174.35	3752.42					9244.09	3737.19	7337.04	5910.47
		5727.37	1664.58	2134.05	3797.21					9179.46	3570.86	7179.46	6075.82
		5808.88	1714.64	2092.46	3840.88					9106.66	3407.74	7023.71	6240.71
		5887.95	1765.9	2049.72	3883.46					9026.21	3248.41	6870.03	6405.16
		5964.37	1818.36	2006.01	3924.95					8938.61	3093.35	6718.67	6569.18
		6037.91	1872.02	1961.51	3965.33					8844.39	2942.94	6569.87	6732.74
		6108.38	1926.89	1916.42	4004.57					8744.05	2797.54	6423.89	6895.75
		6175.59	1982.96	1870.93	4042.63					8638.12	2657.41	6280.92	7058.1
		6239.34	2040.24	1825.24	4079.45					8527.12	2522.85	6141.18	7219.64
		6299.47	2098.7	1779.58	4114.97					8411.58	2394.11	6004.83	7380.2
		6355.8	2158.34	1734.15	4149.08					8292.06	2271.48	5871.99	7539.6
		6408.17	2219.1	1689.16	4181.66					8169.12	2155.28	5742.73	7697.63
		6456.42	2280.89	1644.81	4212.54					8043.33	2045.86	5617.06	7854.12
		6500.39	2343.6	1601.32	4241.5					7915.3	1943.62	5494.97	8008.9
		6539.93	2407.05	1558.87	4268.29					7785.62	1849.03	5376.42	8161.8
		6574.88	2471.03	1517.67	4292.59					7654.9	1762.58	5261.35	8312.69
		6605.1	2535.29	1477.9	4314.1					7523.73	1684.81	5149.72	8461.45
		6630.42	2599.57	1439.72	4332.46					7392.69	1616.28	5041.52	8607.96
		6650.73	2663.58	1403.32	4347.32					7262.35	1557.56	4936.75	8752.11
		6665.87	2727.01	1368.84	4358.36					7133.24	1509.24	4835.49	8893.76
		6675.73	2789.57	1336.42	4365.23					7005.88	1471.89	4737.85	9032.77
		6680.2	2850.97	1306.19	4367.65					6880.73	1446.08	4644.02	9168.98
		6679.18	2910.94	1278.27	4365.35					6758.23	1432.33	4554.25	9302.19
		6672.59	2969.2	1252.74	4358.09					6638.75	1431.13	4468.86	9432.17
		6660.36	3025.51	1229.68	4345.68					6522.61	1442.92	4388.22	9558.64
		6642.46	3079.65	1209.14	4327.99					6410.05	1468.06	4312.74	9681.26
		6618.88	3131.43	1191.14	4304.92					6301.26	1506.79	4242.9	9799.65
		6589.64	3180.66	1175.67	4276.43					6196.35	1559.3	4179.18	9913.33
		6554.77	3227.19	1162.65	4242.53					6095.39	1625.67	4122.11	10021.8
		6514.34	3270.93	1151.94	4203.29					5998.42	1705.87	4072.2	10124.4
		6468.44	3311.76	1143.37	4158.82					5905.44	1799.8	4029.97	10220.5
		6417.18	3349.64	1136.68	4109.3					5816.46	1907.27	3995.91	10309.4
		6360.65	3384.53	1131.62	4054.94					5731.46	2027.99	3970.43	10390.6
		6298.97	3416.42	1127.88	3996					5650.45	2161.61	3953.92	10463.2
		6232.26	3445.3	1125.14	3932.75					5573.43	2307.7	3946.65	10526.7
		6160.63	3471.21	1123.09	3865.51					5500.42	2465.79	3948.85	10580.6
		6084.19	3494.17	1121.41	3794.63					5431.47	2635.34	3960.69	10624.2
		6003.05	3514.25	1119.8	3720.44					5366.66	2815.78	3982.25	10657.2
		5917.32	3531.5	1117.96	3643.33					5306.05	3006.51	4013.57	10679.3
		5827.14	3546.01	1115.63	3563.66					5249.77	3206.9	4054.61	10690.2
		5732.65	3557.87	1112.56	3481.83					5197.94	3416.28	4105.31	10689.7
		5634.02	3567.18	1108.56	3398.22					5150.71	3633.98	4165.52	10677.7
		5531.42	3574.04	1103.45	3313.22					5108.26	3859.28	4235.07	10654.3
		5425.06	3578.58	1097.1	3227.21					5070.77	4091.42	4313.75	10619.6
		5315.17	3580.9	1089.41	3140.57					5038.44	4329.57	4401.32	10573.6
		5202	3581.13	1080.34	3053.68					5011.47	4572.82	4497.5	10516.7
		5085.84	3579.4	1069.86	2966.9					4990.02	4820.16	4601.99	10449.1
		4967	3575.84	1057.99	2880.59					4974.21	5070.46	4714.48	10371.1
		4845.8	3570.6	1044.78	2795.09					4964.13	5322.48	4834.61	10283.1
		4722.6	3563.81	1030.3	2710.72					4959.82	5574.86	4962.05	10185.5
		4597.78	3555.6	1014.62	2627.82					4961.29	5826.2	5096.42	10078.6
		4471.75	3546.14	997.865	2546.68					4968.49	6074.99	5237.34	9962.8
		4344.92	3535.54	980.152	2467.58					4981.38	6319.73	5384.4	9838.59
		4217.69	3523.95	961.619	2390.78					4999.86	6558.9	5537.19	9706.36
		4090.51	3511.47	942.412	2316.5					5023.85	6791.02	5695.23	9566.57
		3963.77	3498.19	922.69	2244.92					5053.25	7014.64	5858.03	9419.7
		3837.88	3484.15	902.616	2176.16					5087.97	7228.39	6025.04	9266.28
		3713.25	3469.38	882.362	2110.28					5127.93	7431	6195.7	9106.85
		3590.24	3453.84	862.099	2047.27					5173.05	7621.28	6369.45	8941.99
		3469.23	3437.45	842.006	1987.05					5223.26	7798.18	6545.72	8772.34
		3350.56	3420.13	822.258	1929.51					5278.49	7960.75	6723.92	8598.57
		3234.54	3401.72	803.03	1874.48					5338.69	8108.19	6903.51	8421.35
		3121.49	3382.1	784.496	1821.77					5403.78	8239.81	7083.95	8241.4
		3011.66	3361.11	766.825	1771.15					5473.66	8355.06	7264.73	8059.44
		2905.32	3338.59	750.18	1722.41					5548.22	8453.53	7445.37	7876.19
		2802.68	3314.39	734.722	1675.3					5627.32	8534.94	7625.45	7692.36
		2703.94	3288.38	720.603	1629.61					5710.76	8599.15	7804.57	7508.63
		2609.3	3260.43	707.966	1585.09					5798.26	8646.11	7982.37	7325.66
		2518.92	3230.43	696.947	1541.55					5889.5	8675.9	8158.51	7144.04
		2432.93	3198.32	687.666	1498.79					5984.05	8688.69	8332.69	6964.29
		2351.45	3164.03	680.237	1456.64					6081.37	8684.73	8504.62	6786.86
		2274.6	3127.55	674.755	1414.96					6180.88	8664.35	8674.03	6612.09
		2202.45	3088.87	671.3	1373.64					6281.88	8628	8840.64	6440.25
		2135.02	3048.04	669.922	1332.57					6383.65	8576.18	9004.15	6271.52
		2072.34	3005.13	670.631	1291.72					6485.42	8509.5	9164.23	6106.01
		2014.34	2960.24	673.39	1251.03					6586.37	8428.65	9320.5	5943.78
		1960.95	2913.51	678.11	1210.5					6685.72	8334.38	9472.55	5784.84
		1912.01	2865.08	684.657	1170.15					6782.67	8227.55	9619.89	5629.19
		1867.36	2815.12	692.856	1129.99					6876.43	8109.05	9761.96	5476.79
		1826.77	2763.8	702.505	1090.06					6966.29	7979.87	9898.19	5327.62
		1790.02	2711.33	713.383	1050.42					7051.54	7841.02	10027.9	5181.67
		1756.87	2657.89	725.264	1011.11					7131.55	7693.56	10150.6	5038.98
		1727.05	2603.69	737.921	972.217					7205.74	7538.6	10265.5	4899.63
		1700.33	2548.93	751.14	933.802					7273.59	7377.22	10372	4763.75
		1676.47	2493.82	764.721	895.951					7334.63	7210.54	10469.6	4631.51
		1655.26	2438.56	778.489	858.748					7388.45	7039.64	10557.5	4503.16
		1636.52	2383.36	792.291	822.284					7434.71	6865.58	10635.5	4379
		1620.06	2328.4	806.005	786.653					7473.15	6689.39	10702.8	4259.37
		1605.77	2273.89	819.542	751.955					7503.53	6512.01	10759.3	4144.64
		1593.53	2220.02	832.847	718.288					7525.72	6334.32	10804.6	4035.24
		1583.28	2166.96	845.901	685.756					7539.58	6157.08	10838.5	3931.57
		1574.97	2114.88	858.723	654.467					7545.05	5980.98	10860.7	3834.06
		1568.61	2063.97	871.365	624.528					7542.07	5806.58	10871.3	3743.09
		1564.21	2014.37	883.909	596.049					7530.62	5634.36	10870.3	3659.05
		1561.83	1966.25	896.458	569.141					7510.69	5464.74	10857.6	3582.26
		1561.54	1919.75	909.136	543.912					7482.31	5298.06	10833.5	3513.04
		1563.42	1875	922.079	520.464					7445.52	5134.64	10798.2	3451.65
		1567.58	1832.14	935.435	498.893					7400.45	4974.77	10751.9	3398.34
		1574.13	1791.27	949.355	479.278					7347.25	4818.73	10694.8	3353.31
		1583.19	1752.51	963.996	461.668					7286.16	4666.83	10627.3	3316.74
		1594.89	1715.93	979.515	446.078					7217.45	4519.4	10549.6	3288.8
		1609.36	1681.57	996.067	432.474					7141.48	4376.77	10462	3269.66
		1626.75	1649.44	1013.8	420.775					7058.66	4239.34	10364.9	3259.44
		1647.18	1619.5	1032.87	410.852					6969.46	4107.52	10258.7	3258.3
		1670.78	1591.64	1053.4	402.538					6874.4	3981.75	10143.7	3266.35
		1697.69	1565.73	1075.52	395.635					6774.02	3862.46	10020.5	3283.71
		1728.02	1541.58	1099.36	389.926					6668.88	3750.15	9889.46	3310.48
		1761.89	1519	1125.01	385.182					6559.58	3645.28	9751.09	3346.72
		1799.41	1497.76	1152.58	381.169					6446.68	3548.33	9605.94	3392.46
		1840.69	1477.61	1182.16	377.658					6330.79	3459.76	9454.56	3447.71
		1885.81	1458.31	1213.8	374.429					6212.46	3379.99	9297.55	3512.42
		1934.87	1439.63	1247.59	371.279					6092.26	3309.4	9135.54	3586.5
		1987.94	1421.34	1283.56	368.025					5970.72	3248.28	8969.15	3669.79
		2045.05	1403.24	1321.76	364.51					5848.33	3196.87	8799.03	3762.02
		2106.24	1385.12	1362.22	360.604					5725.56	3155.29	8625.85	3862.89
		2171.49	1366.83	1404.94	356.211					5602.8	3123.64	8450.26	3972.01
		2240.72	1348.21	1449.93	351.272					5480.42	3101.9	8272.92	4088.94
		2313.81	1329.15	1497.16	345.761					5358.72	3090.01	8094.49	4213.2
		2390.59	1309.57	1546.62	339.692					5237.97	3087.83	7915.58	4344.28
		2470.84	1289.42	1598.25	333.11					5118.44	3095.16	7736.79	4481.65
		2554.27	1268.68	1651.95	326.09					5000.37	3111.78	7558.67	4624.75
		2640.6	1247.34	1707.61	318.734					4884.01	3137.4	7381.72	4773.07
		2729.48	1225.45	1765.02	311.165					4769.6	3171.69	7206.38	4926.08
		2820.58	1203.05	1823.96	303.525					4657.43	3214.32	7033.06	5083.28
		2913.55	1180.22	1884.14	295.973					4547.77	3264.87	6862.14	5244.2
		3008.03	1157.04	1945.22	288.682					4440.97	3322.94	6693.96	5408.41
		3103.68	1133.64	2006.87	281.835					4337.36	3388.03	6528.84	5575.51
		3200.16	1110.13	2068.71	275.628					4237.33	3459.64	6367.13	5745.14
		3297.14	1086.66	2130.37	270.259					4141.28	3537.16	6209.16	5916.97
		3394.34	1063.39	2191.49	265.937					4049.62	3619.98	6055.3	6090.71
		3491.46	1040.5	2251.71	262.87					3962.78	3707.37	5905.96	6266.09
		3588.25	1018.18	2310.7	261.272					3881.19	3798.58	5761.63	6442.89
		3684.49	996.624	2368.15	261.356					3805.29	3892.75	5622.79	6620.87
		3779.98	976.046	2423.77	263.333					3735.47	3988.99	5490.03	6799.83
		3874.56	956.665	2477.34	267.417					3672.15	4086.31	5363.94	6979.52
		3968.08	938.706	2528.63	273.816					3615.67	4183.7	5245.17	7159.67
		4060.43	922.4	2577.49	282.736					3566.34	4280.12	5134.38	7340.01
		4151.52	907.978	2623.79	294.377					3524.39	4374.52	5032.26	7520.22
		4241.28	895.673	2667.46	308.931					3490	4465.85	4939.47	7699.98
		4329.65	885.716	2708.47	326.582					3463.26	4553.13	4856.68	7878.97
		4416.62	878.335	2746.82	347.501					3444.16	4635.37	4784.5	8056.88
		4502.18	873.75	2782.55	371.838					3432.67	4711.67	4723.47	8233.38
		4586.32	872.173	2815.74	399.714					3428.66	4781.19	4674.07	8408.19
		4669.08	873.808	2846.49	431.21					3431.94	4843.17	4636.69	8581.05
		4750.49	878.842	2874.92	466.355					3442.31	4896.92	4611.64	8751.7
		4830.58	887.447	2901.17	505.117					3459.48	4941.86	4599.13	8919.96
		4909.4	899.771	2925.41	547.406					3483.17	4977.46	4599.33	9085.64
		4987	915.928	2947.8	593.075					3513.09	5003.31	4612.29	9248.59
		5063.42	935.99	2968.53	641.931					3548.93	5019.05	4638.02	9408.67
		5138.7	959.97	2987.8	693.743					3590.4	5024.43	4676.47	9565.76
		5212.88	987.824	3005.78	748.253					3637.22	5019.28	4727.5	9719.76
		5285.95	1019.44	3022.69	805.18					3689.14	5003.51	4790.94	9870.55
		5357.94	1054.67	3038.72	864.234					3745.9	4977.11	4866.57	10018
		5428.8	1093.3	3054.05	925.121					3807.29	4940.16	4954.14	10162.1
		5498.49	1135.09	3068.88	987.547					3873.13	4892.8	5053.32	10302.5
		5566.89	1179.77	3083.38	1051.23					3943.23	4835.22	5163.79	10439.3
		5633.88	1227.04	3097.73	1115.89					4017.44	4767.69	5285.16	10572.1
		5699.23	1276.61	3112.08	1181.26					4095.62	4690.53	5417.02	10700.6
		5762.69	1328.16	3126.57	1247.12					4177.62	4604.13	5558.94	10824.7
		5823.9	1381.38	3141.33	1313.25					4263.26	4508.94	5710.46	10943.8
		5882.49	1435.97	3156.48	1379.45					4352.35	4405.45	5871.1	11057.8
		5938	1491.64	3172.1	1445.57					4444.66	4294.23	6040.33	11166.2
		5989.95	1548.1	3188.29	1511.48					4539.92	4175.87	6217.58	11268.5
		6037.82	1605.09	3205.09	1577.07					4637.87	4051.02	6402.23	11364.5
		6081.1	1662.37	3222.55	1642.26					4738.2	3920.38	6593.61	11453.8
		6119.27	1719.72	3240.68	1706.99					4840.62	3784.68	6791	11535.9
		6151.8	1776.95	3259.47	1771.21					4944.82	3644.71	6993.63	11610.6
		6178.23	1833.9	3278.88	1834.89					5050.48	3501.3	7200.72	11677.7
		6198.08	1890.43	3298.8	1898.01					5157.28	3355.3	7411.45	11736.8
		6210.96	1946.4	3319.07	1960.57					5264.91	3207.59	7625.03	11787.8
		6216.49	2001.73	3339.45	2022.58					5373.01	3059.09	7840.63	11830.6
		6214.37	2056.32	3359.66	2084.06					5481.27	2910.71	8057.48	11865.1
		6204.36	2110.1	3379.37	2145.04					5589.32	2763.41	8274.78	11891.3
		6186.29	2163.02	3398.19	2205.55					5696.78	2618.1	8491.8	11909
		6160.06	2215.03	3415.73	2265.65					5803.28	2475.72	8707.81	11918.5
		6125.63	2266.12	3431.58	2325.38					5908.38	2337.14	8922.13	11919.7
		6083.07	2316.27	3445.32	2384.81					6011.65	2203.2	9134.09	11912.6
		6032.47	2365.48	3456.55	2444.02					6112.65	2074.7	9343.02	11897.4
		5974.01	2413.76	3464.88	2503.06					6210.92	1952.36	9548.32	11874.2
		5907.95	2461.13	3469.97	2562.03					6305.99	1836.88	9749.36	11842.9
		5834.57	2507.63	3471.48	2621					6397.39	1728.88	9945.55	11803.5
		5754.23	2553.29	3469.14	2680.08					6484.65	1628.94	10136.3	11756.2
		5667.32	2598.17	3462.71	2739.34					6567.28	1537.61	10321.1	11700.9
		5574.31	2642.33	3451.99	2798.88					6644.77	1455.39	10499.4	11637.8
		5475.66	2685.83	3436.86	2858.78					6716.65	1382.72	10670.6	11566.9
		5371.9	2728.76	3417.23	2919.1					6782.42	1320.02	10834.1	11488.3
		5263.56	2771.19	3393.09	2979.87					6841.62	1267.67	10989.3	11402.3
		5151.22	2813.22	3364.46	3041.08					6893.84	1226	11135.8	11309
		5035.44	2854.93	3331.44	3102.64					6938.69	1195.32	11272.9	11208.7
		4916.82	2896.41	3294.14	3164.45					6975.86	1175.87	11400.1	11101.9
		4795.94	2937.77	3252.74	3226.31					7005.1	1167.88	11516.9	10988.8
		4673.4	2979.07	3207.45	3288.01					7026.24	1171.52	11622.8	10870
		4549.79	3020.38	3158.52	3349.28					7039.17	1186.94	11717.4	10745.9
		4425.7	3061.74	3106.21	3409.86					7043.91	1214.21	11800.4	10616.9
		4301.68	3103.14	3050.82	3469.44					7040.52	1253.36	11871.4	10483.8
		4178.31	3144.53	2992.66	3527.73					7029.19	1304.36	11930.4	10346.9
		4056.1	3185.79	2932.07	3584.42					7010.18	1367.07	11977.1	10207
		3935.54	3226.77	2869.4	3639.24					6983.8	1441.31	12011.7	10064.4
		3817.07	3267.23	2805	3691.89					6950.47	1526.75	12034.1	9919.79
		3701.07	3306.93	2739.24	3742.13					6910.62	1623	12044.7	9773.6
		3587.86	3345.58	2672.46	3789.71					6864.75	1729.58	12043.6	9626.26
		3477.7	3382.87	2605.05	3834.42					6813.38	1845.93	12031.2	9478.14
		3370.77	3418.47	2537.36	3876.06					6757.02	1971.43	12007.9	9329.54
		3267.18	3452.07	2469.73	3914.49					6696.18	2105.41	11974.1	9180.73
		3167	3483.33	2402.51	3949.57					6631.34	2247.15	11930.4	9031.93
		3070.25	3511.94	2336.02	3981.22					6562.95	2395.91	11877.2	8883.32
		2976.88	3537.6	2270.57	4009.36					6491.41	2550.92	11815.1	8735.04
		2886.84	3560.03	2206.47	4033.98					6417.08	2711.4	11744.7	8587.23
		2800.04	3578.96	2143.99	4055.06					6340.31	2876.59	11666.4	8440
		2716.38	3594.17	2083.39	4072.62					6261.39	3045.71	11580.6	8293.45
		2635.71	3605.46	2024.91	4086.67					6180.63	3218	11488	8147.7
		2557.91	3612.67	1968.76	4097.27					6098.32	3392.69	11388.9	8002.86
		2482.84	3615.68	1915.13	4104.46					6014.73	3569.02	11283.8	7859.05
		2410.36	3614.43	1864.18	4108.33					5930.14	3746.23	11173.1	7716.39
		2340.35	3608.86	1816.05	4108.94					5844.83	3923.55	11057.3	7574.99
		2272.68	3598.98	1770.85	4106.38					5759.08	4100.19	10936.8	7434.99
		2207.26	3584.82	1728.62	4100.75					5673.16	4275.35	10812.1	7296.51
		2144.02	3566.44	1689.35	4092.15					5587.38	4448.2	10683.5	7159.66
		2082.9	3543.94	1652.97	4080.7					5501.99	4617.86	10551.7	7024.55
		2023.86	3517.45	1619.34	4066.51					5417.29	4783.41	10416.9	6891.3
		1966.87	3487.1	1588.27	4049.71					5333.53	4943.91	10279.8	6759.95
		1911.95	3453.08	1559.51	4030.45					5250.98	5098.38	10140.8	6630.55
		1859.12	3415.57	1532.78	4008.86					5169.9	5245.85	10000.3	6503.09
		1808.41	3374.78	1507.78	3985.11					5090.54	5385.34	9858.91	6377.52
		1759.89	3330.95	1484.2	3959.36					5013.12	5515.91	9717	6253.79
		1713.66	3284.33	1461.72	3931.79					4937.85	5636.66	9575.03	6131.8
		1669.81	3235.16	1440.02	3902.58					4864.92	5746.74	9433.42	6011.46
		1628.46	3183.71	1418.8	3871.92					4794.44	5845.4	9292.54	5892.66
		1589.77	3130.27	1397.78	3839.99					4726.49	5931.96	9152.71	5775.32
		1553.87	3075.12	1376.7	3806.95					4661.1	6005.82	9014.19	5659.32
		1520.95	3018.53	1355.33	3772.96					4598.23	6066.51	8877.16	5544.6
		1491.18	2960.8	1333.46	3738.12					4537.81	6113.67	8741.76	5431.1
		1464.75	2902.22	1310.94	3702.51					4479.72	6147.04	8608.08	5318.79
		1441.87	2843.06	1287.64	3666.13					4423.81	6166.47	8476.16	5207.67
		1422.72	2783.61	1263.48	3628.96					4369.89	6171.89	8346	5097.73
		1407.53	2724.15	1238.41	3590.94					4317.76	6163.37	8217.58	4989.02
		1396.51	2664.95	1212.41	3551.98					4267.2	6141.03	8090.83	4881.56
		1389.84	2606.27	1185.49	3511.97					4217.99	6105.11	7965.7	4775.41
		1387.72	2548.37	1157.69	3470.79					4169.95	6055.91	7842.12	4670.62
		1390.3	2491.48	1129.07	3428.33					4122.9	5993.8	7720	4567.25
		1397.73	2435.81	1099.68	3384.46					4076.69	5919.21	7599.3	4465.33
		1410.06	2381.55	1069.63	3339.08					4031.21	5832.62	7479.94	4364.88
		1427.32	2328.83	1039.02	3292.09					3986.38	5734.56	7361.9	4265.87
		1449.49	2277.72	1007.95	3243.44					3942.16	5625.61	7245.13	4168.23
		1476.47	2228.25	976.558	3193.06					3898.53	5506.4	7129.63	4071.85
		1508.13	2180.4	944.964	3140.93					3855.52	5377.62	7015.4	3976.6
		1544.3	2134.08	913.305	3087.05					3813.13	5240.02	6902.46	3882.3
		1584.77	2089.2	881.72	3031.47					3771.4	5094.38	6790.85	3788.8
		1629.33	2045.63	850.354	2974.23					3730.35	4941.56	6680.6	3695.93
		1677.73	2003.2	819.35	2915.45					3689.96	4782.42	6571.73	3603.52
		1729.73	1961.77	788.854	2855.23					3650.2	4617.87	6464.25	3511.43
		1785.07	1921.18	759.012	2793.73					3611.02	4448.86	6358.12	3419.55
		1843.5	1881.27	729.967	2731.1					3572.36	4276.35	6253.31	3327.79
		1904.79	1841.89	701.862	2667.51					3534.16	4101.28	6149.73	3236.11
		1968.71	1802.91	674.838	2603.16					3496.35	3924.63	6047.3	3144.49
		2035.03	1764.19	649.034	2538.22					3458.89	3747.35	5945.92	3052.98
		2103.55	1725.65	624.581	2472.9					3421.76	3570.38	5845.49	2961.64
		2174.11	1687.2	601.607	2407.39					3384.95	3394.64	5745.94	2870.6
		2246.53	1648.8	580.231	2341.88					3348.47	3221.03	5647.19	2780.01
		2320.69	1610.42	560.561	2276.56					3312.37	3050.37	5549.22	2690.07
		2396.46	1572.05	542.694	2211.63					3276.71	2883.45	5452.05	2601.02
		2473.74	1533.72	526.704	2147.27					3241.59	2720.98	5355.76	2513.12
		2552.44	1495.48	512.634	2083.67					3207.13	2563.56	5260.5	2426.65
		2632.48	1457.36	500.482	2020.99					3173.46	2411.73	5166.49	2341.91
		2713.8	1419.45	490.195	1959.42					3140.78	2265.92	5074.03	2259.19
		2796.35	1381.81	481.669	1899.1					3109.3	2126.52	4983.46	2178.8
		2880.07	1344.54	474.749	1840.21					3079.26	1993.82	4895.22	2101.02
		2964.95	1307.73	469.244	1782.89					3050.95	1868.08	4809.79	2026.13
		3050.93	1271.46	464.931	1727.29					3024.68	1749.53	4727.74	1954.45
		3138	1235.83	461.568	1673.53					3000.77	1638.36	4649.63	1886.25
		3226.12	1200.95	458.902	1621.76					2979.55	1534.74	4576.09	1821.86
		3315.27	1166.9	456.681	1572.08					2961.32	1438.87	4507.73	1761.59
		3405.41	1133.79	454.654	1524.6					2946.38	1350.94	4445.16	1705.75
		3496.52	1101.71	452.584	1479.43					2934.99	1271.15	4388.96	1654.68
		3588.57	1070.75	450.251	1436.63					2927.39	1199.73	4339.69	1608.73
		3681.5	1041.01	447.452	1396.26					2923.81	1136.94	4297.89	1568.24
		3775.3	1012.58	444.01	1358.36					2924.43	1083.04	4264.05	1533.56
		3869.91	985.526	439.777	1322.89					2929.44	1038.3	4238.64	1505.06
		3965.29	959.941	434.634	1289.79					2939.02	1002.99	4222.08	1483.08
		4061.35	935.895	428.495	1258.93					2953.34	977.393	4214.75	1467.95
		4158.01	913.455	421.309	1230.15					2972.56	961.753	4217.01	1460
		4255.13	892.687	413.055	1203.24					2996.84	956.29	4229.17	1459.52
		4352.53	873.652	403.744	1177.96					3026.34	961.178	4251.5	1466.78
		4450	856.407	393.41	1154.06					3061.25	976.527	4284.22	1482.02
		4547.25	841.011	382.108	1131.3					3101.71	1002.39	4327.55	1505.4
		4643.97	827.526	369.91	1109.4					3147.9	1038.74	4381.61	1537.04
		4739.79	816.015	356.906	1088.13					3199.95	1085.5	4446.51	1576.96
		4834.32	806.547	343.195	1067.25					3258.01	1142.56	4522.3	1625.1
		4927.15	799.185	328.889	1046.53					3322.2	1209.71	4609	1681.35
		5017.83	793.983	314.11	1025.77					3392.58	1286.75	4706.56	1745.51
		5105.93	790.974	298.985	1004.82					3469.21	1373.38	4814.88	1817.34
		5190.98	790.162	283.65	983.509					3552.07	1469.29	4933.8	1896.56
		5272.54	791.519	268.242	961.74					3641.07	1574.14	5063.07	1982.87
		5350.17	794.994	252.905	939.428					3736.05	1687.56	5202.36	2075.91
		5423.42	800.512	237.78	916.522					3836.76	1809.14	5351.26	2175.35
		5491.88	807.987	223.013	893.002					3942.9	1938.47	5509.27	2280.82
		5555.15	817.327	208.746	868.876					4054.08	2075.14	5675.81	2391.98
		5612.88	828.443	195.121	844.173					4169.89	2218.69	5850.23	2508.48
		5664.73	841.25	182.278	818.942					4289.89	2368.69	6031.85	2630.01
		5710.41	855.676	170.352	793.247					4413.6	2524.67	6219.95	2756.25
		5749.67	871.661	159.477	767.162					4540.55	2686.18	6413.78	2886.9
		5782.31	889.163	149.785	740.775					4670.27	2852.7	6612.6	3021.69
		5808.17	908.157	141.402	714.179					4802.3	3023.7	6815.64	3160.36
		5827.13	928.635	134.452	687.473					4936.18	3198.58	7022.2	3302.65
		5839.1	950.612	129.055	660.764					5071.49	3376.64	7231.58	3448.34
		5844.05	974.122	125.325	634.16					5207.79	3557.11	7443.11	3597.19
		5842	999.216	123.371	607.775					5344.66	3739.11	7656.17	3748.91
		5833	1025.97	123.291	581.723					5481.69	3921.69	7870.2	3903.23
		5817.14	1054.46	125.161	556.12					5618.46	4103.82	8084.65	4059.81
		5794.56	1084.79	129.024	531.085					5754.57	4284.46	8299.06	4218.27
		5765.42	1117.06	134.882	506.736					5889.6	4462.49	8512.98	4378.22
		5729.93	1151.37	142.689	483.193					6023.16	4636.81	8726.01	4539.25
		5688.32	1187.83	152.352	460.578					6154.83	4806.31	8937.79	4700.95
		5640.87	1226.51	163.74	439.015					6284.19	4969.9	9147.97	4862.91
		5587.88	1267.52	176.688	418.632					6410.8	5126.57	9356.19	5024.74
		5529.67	1310.94	191.011	399.564					6534.18	5275.32	9562.07	5186.08
		5466.6	1356.84	206.51	381.945					6653.79	5415.25	9765.22	5346.62
		5399.05	1405.27	222.985	365.918					6769.07	5545.52	9965.22	5506.09
		5327.41	1456.29	240.237	351.625					6879.42	5665.4	10161.6	5664.25
		5252.1	1509.92	258.081	339.206					6984.22	5774.2	10353.9	5820.94
		5173.51	1566.2	276.349	328.789					7082.83	5871.35	10541.7	5976.03
		5092.03	1625.11	294.894	320.48					7174.65	5956.32	10724.4	6129.43
		5008.06	1686.65	313.598	314.351					7259.06	6028.69	10901.7	6281.1
		4921.92	1750.79	332.372	310.437					7335.53	6088.09	11073	6431.03
		4833.96	1817.49	351.158	308.729					7403.54	6134.22	11238	6579.24
		4744.43	1886.7	369.936	309.185					7462.69	6166.83	11396.2	6725.78
		4653.61	1958.35	388.721	311.732					7512.61	6185.72	11547.3	6870.71
		4561.7	2032.37	407.561	316.276					7553.07	6190.76	11691	7014.09
		4468.92	2108.67	426.539	322.709					7583.88	6181.86	11827.1	7155.97
		4375.43	2187.16	445.759	330.916					7604.97	6159.04	11955.2	7296.35
		4281.4	2267.74	465.349	340.779					7616.33	6122.37	12075.4	7435.22
		4187	2350.29	485.45	352.187					7618.05	6072.05	12187.3	7572.52
		4092.37	2434.69	506.212	365.036					7610.3	6008.35	12290.9	7708.18
		3997.65	2520.82	527.796	379.232					7593.3	5931.62	12386.2	7842.09
		3903	2608.52	550.362	394.698					7567.33	5842.34	12473	7974.16
		3808.56	2697.63	574.075	411.369					7532.73	5741.07	12551.4	8104.25
		3714.49	2787.91	599.1	429.204					7489.86	5628.45	12621.4	8232.24
		3620.94	2879.1	625.594	448.18					7439.1	5505.22	12682.8	8357.99
		3528.08	2970.88	653.715	468.299					7380.81	5372.19	12735.6	8481.37
		3436.1	3062.88	683.61	489.582					7315.38	5230.27	12779.8	8602.22
		3345.18	3154.7	715.421	512.071					7243.19	5080.38	12815.3	8720.38
		3255.53	3245.89	749.28	535.824					7164.65	4923.55	12842	8835.65
		3167.34	3335.99	785.308	560.91					7080.15	4760.84	12859.9	8947.83
		3080.82	3424.52	823.617	587.407					6990.12	4593.34	12868.9	9056.68
		2996.16	3511	864.306	615.398					6894.99	4422.2	12869	9161.93
		2913.56	3594.95	907.465	644.97					6795.2	4248.58	12860.2	9263.3
		2833.21	3675.91	953.169	676.21					6691.22	4073.61	12842.7	9360.48
		2755.28	3753.4	1001.49	709.204					6583.5	3898.44	12816.6	9453.17
		2679.95	3827.02	1052.46	744.037					6472.53	3724.16	12782	9541
		2607.37	3896.34	1106.14	780.79					6358.78	3551.82	12739.1	9623.58
		2537.69	3960.99	1162.55	819.541					6242.71	3382.46	12688.4	9700.51
		2471.04	4020.63	1221.68	860.36					6124.8	3217.04	12630	9771.32
		2407.57	4074.97	1283.54	903.312					6005.5	3056.5	12564.5	9835.51
		2347.39	4123.74	1348.11	948.457					5885.26	2901.74	12492.1	9892.58
		2290.6	4166.75	1415.31	995.847					5764.51	2753.61	12413.3	9942.02
		2237.33	4203.83	1485.07	1045.53					5643.7	2612.92	12328.7	9983.33
		2187.66	4234.86	1557.22	1097.54					5523.22	2480.46	12238.6	10016
		2141.69	4259.76	1631.55	1151.91					5403.46	2356.98	12143.5	10039.6
		2099.52	4278.52	1707.82	1208.67					5284.77	2243.2	12043.9	10053.8
		2061.24	4291.13	1785.69	1267.85					5167.45	2139.77	11940.2	10058.3
		2026.93	4297.63	1864.84	1329.45					5051.77	2047.35	11832.7	10052.7
		1996.66	4298.11	1944.88	1393.48					4937.9	1966.52	11721.7	10036.9
		1970.49	4292.67	2025.43	1459.92					4826.03	1897.81	11607.6	10011
		1948.44	4281.47	2106.12	1528.77					4716.25	1841.72	11490.5	9974.8
		1930.51	4264.67	2186.54	1599.97					4608.66	1798.66	11370.7	9928.51
		1916.65	4242.49	2266.34	1673.42					4503.31	1768.99	11248.4	9872.29
		1906.77	4215.13	2345.16	1749					4400.27	1752.97	11123.7	9806.41
		1900.74	4182.85	2422.68	1826.52					4299.56	1750.79	10996.9	9731.2
		1898.4	4145.91	2498.59	1905.72					4201.23	1762.48	10868.1	9647.04
		1899.56	4104.59	2572.64	1986.33					4105.31	1787.99	10737.4	9554.37
		1904.03	4059.18	2644.6	2068					4011.86	1827.14	10605.2	9453.66
		1911.58	4010	2714.28	2150.38					3920.93	1879.67	10471.6	9345.39
		1922	3957.35	2781.53	2233.1					3832.58	1945.2	10336.8	9230.03
		1935.08	3901.55	2846.26	2315.78					3746.86	2023.32	10201.1	9108.04
		1950.61	3842.92	2908.4	2398.05					3663.81	2113.51	10064.7	8979.89
		1968.41	3781.8	2967.93	2479.56					3583.47	2215.23	9927.94	8846
		1988.3	3718.51	3024.85	2559.95					3505.84	2327.88	9791.02	8706.81
		2010.14	3653.37	3079.19	2638.92					3430.91	2450.84	9654.23	8562.74
		2033.8	3586.73	3131.02	2716.17					3358.66	2583.46	9517.83	8414.2
		2059.19	3518.89	3180.42	2791.46					3289.04	2725.06	9382.04	8261.59
		2086.25	3450.17	3227.49	2864.56					3222	2874.95	9247.06	8105.31
		2114.92	3380.87	3272.33	2935.3					3157.46	3032.41	9113.03	7945.78
		2145.2	3311.24	3315.08	3003.55					3095.32	3196.69	8980.05	7783.41
		2177.1	3241.51	3355.88	3069.2					3035.52	3367	8848.18	7618.63
		2210.64	3171.86	3394.85	3132.21					2977.99	3542.52	8717.43	7451.86
		2245.87	3102.41	3432.13	3192.57					2922.71	3722.38	8587.82	7283.55
		2282.84	3033.26	3467.88	3250.3					2869.68	3905.64	8459.31	7114.15
		2321.62	2964.42	3502.23	3305.46					2818.97	4091.31	8331.89	6944.1
		2362.29	2895.93	3535.31	3358.13					2770.69	4278.32	8205.49	6773.86
		2404.93	2827.75	3567.25	3408.4					2724.99	4465.55	8080.11	6603.88
		2449.63	2759.85	3598.17	3456.38					2682.08	4651.8	7955.7	6434.58
		2496.47	2692.2	3628.19	3502.21					2642.24	4835.82	7832.25	6266.35
		2545.54	2624.74	3657.42	3546.03					2605.79	5016.33	7709.77	6099.57
		2596.93	2557.43	3685.95	3587.96					2573.08	5192.06	7588.26	5934.53
		2650.71	2490.24	3713.88	3628.16					2544.52	5361.72	7467.76	5771.49
		2706.95	2423.13	3741.28	3666.76					2520.53	5524.09	7348.29	5610.65
		2765.71	2356.11	3768.22	3703.88					2501.55	5677.98	7229.92	5452.17
		2827.04	2289.15	3794.75	3739.65					2488.05	5822.26	7112.71	5296.17
		2890.99	2222.3	3820.92	3774.17					2480.5	5955.91	6996.73	5142.74
		2957.59	2155.58	3846.74	3807.55					2479.35	6078	6882.08	4991.99
		3026.86	2089.06	3872.22	3839.86					2485.04	6187.73	6768.84	4843.98
		3098.82	2022.84	3897.29	3871.18					2498	6284.42	6657.08	4698.8
		3173.45	1957.01	3921.86	3901.57					2518.56	6367.51	6546.86	4556.54
		3250.68	1891.7	3945.75	3931.08					2547	6436.57	6438.2	4417.3
		3330.45	1827.04	3968.75	3959.73					2583.5	6491.28	6331.11	4281.2
		3412.59	1763.17	3990.61	3987.54					2628.18	6531.46	6225.58	4148.35
		3496.93	1700.23	4011.03	4014.53					2681.04	6557.01	6121.59	4018.91
		3583.21	1638.38	4029.71	4040.67					2742.03	6567.95	6019.12	3893.01
		3671.13	1577.75	4046.31	4065.92					2810.98	6564.35	5918.18	3770.79
		3760.37	1518.5	4060.52	4090.18					2887.7	6546.38	5818.81	3652.39
		3850.57	1460.75	4072.03	4113.34					2971.92	6514.25	5721.1	3537.93
		3941.36	1404.66	4080.55	4135.19					3063.3	6468.24	5625.21	3427.52
		4032.35	1350.35	4085.8	4155.52					3161.5	6408.64	5531.35	3321.21
		4123.18	1297.95	4087.56	4174.05					3266.14	6335.85	5439.84	3219.03
		4213.47	1247.57	4085.6	4190.47					3376.81	6250.29	5351.06	3120.95
		4302.86	1199.32	4079.77	4204.48					3493.09	6152.49	5265.46	3026.86
		4391.01	1153.3	4069.94	4215.73					3614.56	6043.01	5183.55	2936.65
		4477.62	1109.6	4056.02	4223.92					3740.74	5922.52	5105.9	2850.12
		4562.41	1068.31	4037.97	4228.74					3871.17	5791.71	5033.15	2767.08
		4645.11	1029.49	4015.8	4229.9					4005.32	5651.38	4965.93	2687.32
		4725.51	993.209	3989.56	4227.15					4142.66	5502.35	4904.92	2610.59
		4803.42	959.515	3959.34	4220.26					4282.58	5345.5	4850.79	2536.68
		4878.71	928.45	3925.27	4209.05					4424.43	5181.79	4804.19	2465.38
		4951.25	900.045	3887.5	4193.38					4567.5	5012.17	4765.7	2396.49
		5020.97	874.324	3846.22	4173.15					4711	4837.63	4735.87	2329.86
		5087.81	851.299	3801.62	4148.29					4854.08	4659.19	4715.16	2265.41
		5151.73	830.973	3753.92	4118.82					4995.82	4477.87	4703.96	2203.09
		5212.74	813.341	3703.36	4084.78					5135.26	4294.68	4702.58	2142.93
		5270.81	798.382	3650.18	4046.25					5271.44	4110.64	4711.28	2085
		5325.99	786.061	3594.64	4003.38					5403.36	3926.76	4730.22	2029.47
		5378.27	776.312	3537.01	3956.35					5530.07	3744.01	4759.53	1976.53
		5427.71	769.039	3477.54	3905.35					5650.65	3563.33	4799.27	1926.46
		5474.32	764.1	3416.52	3850.63					5764.2	3385.6	4849.43	1879.57
		5518.14	761.312	3354.22	3792.44					5869.91	3211.67	4909.99	1836.21
		5559.19	760.449	3290.9	3731.05					5967.04	3042.34	4980.86	1796.71
		5597.5	761.258	3226.85	3666.77					6054.93	2878.36	5061.93	1761.44
		5633.1	763.458	3162.33	3599.88					6133.01	2720.45	5153.06	1730.73
		5666	766.758	3097.6	3530.71					6200.83	2569.26	5254.08	1704.9
		5696.21	770.864	3032.92	3459.57					6258.01	2425.44	5364.79	1684.25
		5723.73	775.486	2968.54	3386.78					6304.31	2289.58	5484.98	1669.07
		5748.57	780.348	2904.7	3312.66					6339.55	2162.23	5614.4	1659.62
		5770.72	785.191	2841.65	3237.52					6363.71	2043.93	5752.77	1656.15
		5790.14	789.784	2779.59	3161.69					6376.83	1935.2	5899.8	1658.89
		5806.78	793.926	2718.74	3085.47					6379.06	1836.53	6055.14	1668.04
		5820.58	797.449	2659.3	3009.16					6370.63	1748.38	6218.39	1683.8
		5831.42	800.223	2601.44	2933.06					6351.85	1671.19	6389.07	1706.32
		5839.17	802.161	2545.34	2857.47					6323.06	1605.38	6566.67	1735.75
		5843.64	803.216	2491.14	2782.66					6284.63	1551.32	6750.58	1772.18
		5844.64	803.386	2438.92	2708.91					6236.98	1509.36	6940.16	1815.71
		5841.93	802.708	2388.76	2636.48					6180.54	1479.77	7134.73	1866.37
		5835.27	801.258	2340.63	2565.6					6115.75	1462.77	7333.57	1924.18
		5824.42	799.145	2294.49	2496.5					6043.1	1458.5	7535.96	1989.12
		5809.14	796.505	2250.21	2429.35					5963.1	1467	7741.16	2061.17
		5789.19	793.495	2207.64	2364.29					5876.29	1488.21	7948.44	2140.22
		5764.38	790.293	2166.59	2301.4					5783.24	1521.99	8157.09	2226.17
		5734.51	787.089	2126.85	2240.71					5684.51	1568.12	8366.43	2318.84
		5699.46	784.086	2088.18	2182.18					5580.74	1626.29	8575.78	2417.98
		5659.1	781.492	2050.37	2125.75					5472.55	1696.14	8784.48	2523.28
		5613.38	779.521	2013.2	2071.27					5360.57	1777.28	8991.9	2634.36
		5562.28	778.389	1976.44	2018.62					5245.48	1869.24	9197.4	2750.8
		5505.82	778.307	1939.9	1967.61					5127.91	1971.53	9400.37	2872.14
		5444.1	779.484	1903.4	1918.06					5008.53	2083.62	9600.18	2997.88
		5377.25	782.121	1866.79	1869.79					4887.95	2204.95	9796.21	3127.5
		5305.47	786.409	1829.94	1822.61					4766.81	2334.95	9987.87	3260.49
		5228.98	792.529	1792.76	1776.35					4645.67	2473	10174.5	3396.35
		5148.06	800.646	1755.19	1730.83					4525.1	2618.47	10355.6	3534.59
		5063.02	810.914	1717.19	1685.9					4405.58	2770.68	10530.3	3674.77
		4974.22	823.467	1678.77	1641.42					4287.57	2928.94	10698.2	3816.48
		4882	838.425	1639.96	1597.3					4171.46	3092.49	10858.5	3959.37
		4786.78	855.893	1600.81	1553.44					4057.55	3260.52	11010.5	4103.13
		4688.94	875.955	1561.41	1509.79					3946.12	3432.17	11153.6	4247.52
		4588.92	898.684	1521.83	1466.33					3837.37	3606.53	11287	4392.35
		4487.14	924.132	1482.18	1423.04					3731.5	3782.58	11410.2	4537.48
		4384.03	952.337	1442.56	1379.94					3628.68	3959.26	11522.6	4682.82
		4280.02	983.32	1403.09	1337.08					3529.08	4135.41	11623.6	4828.32
		4175.52	1017.09	1363.89	1294.5					3432.89	4309.84	11712.8	4973.96
		4070.96	1053.62	1325.08	1252.28					3340.32	4481.31	11789.7	5119.72
		3966.73	1092.87	1286.78	1210.48					3251.61	4648.56	11854.2	5265.55
		3863.23	1134.76	1249.12	1169.19					3167.05	4810.34	11906	5411.4
		3760.83	1179.17	1212.22	1128.5					3086.96	4965.43	11945	5557.16
		3659.9	1225.9	1176.19	1088.52					3011.71	5112.63	11971.2	5702.71
		3560.77	1274.76	1141.16	1049.35					2941.73	5250.83	11984.8	5847.88
		3463.78	1325.48	1107.24	1011.1					2877.47	5378.98	11985.9	5992.49
		3369.22	1377.76	1074.53	973.875					2819.43	5496.16	11974.9	6136.32
		3277.34	1431.32	1043.14	937.797					2768.12	5601.55	11952.1	6279.14
		3188.35	1485.84	1013.16	902.981					2724.08	5694.48	11917.8	6420.72
		3102.41	1541	984.691	869.54					2687.86	5774.42	11872.7	6560.81
		3019.62	1596.52	957.798	837.59					2660	5840.98	11817.2	6699.15
		2940.04	1652.1	932.558	807.244					2641	5893.89	11751.8	6835.48
		2863.64	1707.49	909.034	778.614					2631.3	5933.03	11677	6969.52
		2790.38	1762.44	887.276	751.81					2631.28	5958.38	11593.4	7100.98
		2720.14	1816.75	867.324	726.934					2641.23	5970.04	11501.5	7229.56
		2652.8	1870.24	849.207	704.088					2661.32	5968.17	11401.6	7354.95
		2588.19	1922.76	832.938	683.364					2691.62	5953.02	11294.4	7476.81
		2526.15	1974.2	818.522	664.845					2732.11	5924.87	11180.3	7594.8
		2466.51	2024.49	805.943	648.596					2782.64	5884.07	11059.7	7708.54
		2409.06	2073.6	795.164	634.661					2843.01	5830.97	10933.2	7817.66
		2353.66	2121.53	786.11	623.044					2912.88	5765.99	10801.3	7921.73
		2300.12	2168.29	778.663	613.708					2991.87	5689.6	10664.4	8020.29
		2248.3	2213.94	772.656	606.565					3079.5	5602.31	10523.1	8112.87
		2198.08	2258.56	767.88	601.48					3175.22	5504.69	10378	8198.93
		2149.37	2302.24	764.091	598.272					3278.41	5397.38	10229.7	8277.94
		2102.11	2345.09	761.025	596.727					3388.38	5281.07	10078.6	8349.38
		2056.25	2387.22	758.403	596.605					3504.38	5156.5	9925.58	8412.71
		2011.81	2428.76	755.943	597.647					3625.59	5024.48	9771.06	8467.47
		1968.81	2469.87	753.372	599.591					3751.17	4885.84	9615.7	8513.19
		1927.31	2510.68	750.43	602.171					3880.22	4741.49	9460.08	8549.49
		1887.39	2551.33	746.878	605.13					4011.81	4592.37	9304.76	8576.06
		1849.15	2591.99	742.506	608.223					4145	4439.44	9150.27	8592.64
		1812.74	2632.78	737.136	611.225					4278.83	4283.72	8997.09	8599.08
		1778.27	2673.87	730.623	613.934					4412.33	4126.25	8845.64	8595.28
		1745.92	2715.37	722.864	616.176					4544.51	3968.12	8696.28	8581.25
		1715.84	2757.41	713.797	617.814					4674.39	3810.43	8549.29	8557.07
		1688.21	2800.11	703.405	618.75					4800.96	3654.3	8404.88	8522.91
		1663.21	2843.57	691.715	618.931					4923.22	3500.83	8263.24	8478.98
		1641.01	2887.86	678.797	618.345					5040.18	3351.08	8124.49	8425.6
		1621.8	2933.07	664.758	617.023					5150.91	3206.07	7988.71	8363.12
		1605.73	2979.21	649.74	615.036					5254.53	3066.73	7855.95	8291.94
		1592.99	3026.32	633.912	612.485					5350.24	2933.93	7726.24	8212.48
		1583.74	3074.38	617.467	609.502					5437.3	2808.46	7599.58	8125.18
		1578.14	3123.36	600.619	606.244					5515.11	2691.03	7475.94	8030.43
		1576.34	3173.17	583.596	602.887					5583.16	2582.28	7355.28	7928.65
		1578.48	3223.73	566.642	599.626					5641.05	2482.78	7237.57	7820.23
		1584.67	3274.88	550.008	596.669					5688.53	2393.02	7122.74	7705.53
		1594.99	3326.42	533.955	594.239					5725.41	2313.45	7010.73	7584.93
		1609.48	3378.08	518.75	592.566					5751.65	2244.46	6901.47	7458.81
		1628.15	3429.54	504.661	591.889					5767.27	2186.39	6794.9	7327.55
		1650.92	3480.42	491.96	592.452					5772.38	2139.52	6690.95	7191.55
		1677.68	3530.25	480.914	594.5					5767.18	2104.1	6589.57	7051.23
		1708.27	3578.56	471.787	598.279					5751.92	2080.33	6490.72	6907.03
		1742.48	3624.83	464.837	604.032					5726.94	2068.35	6394.33	6759.41
		1780.06	3668.51	460.314	611.998					5692.63	2068.26	6300.35	6608.86
		1820.75	3709.07	458.457	622.413					5649.44	2080.12	6208.72	6455.89
		1864.27	3745.99	459.49	635.501					5597.86	2103.91	6119.37	6301.02
		1910.33	3778.74	463.626	651.479					5538.4	2139.57	6032.22	6144.78
		1958.65	3806.86	471.059	670.552					5471.6	2186.95	5947.23	5987.71
		2008.93	3829.88	481.966	692.911					5397.98	2245.82	5864.39	5830.32
		2060.9	3847.41	496.504	718.73					5318.09	2315.88	5783.73	5673.15
		2114.31	3859.09	514.805	748.161					5232.46	2396.74	5705.34	5516.7
		2168.89	3864.63	536.978	781.323					5141.64	2487.92	5629.36	5361.44
		2224.45	3863.78	563.107	818.294					5046.18	2588.91	5556.03	5207.82
		2280.77	3856.38	593.25	859.095					4946.63	2699.15	5485.62	5056.21
		2337.69	3842.33	627.436	903.685					4843.55	2818.03	5418.48	4906.96
		2395.08	3821.57	665.662	951.96					4737.48	2944.92	5355.03	4760.37
		2452.81	3794.16	707.873	1003.75					4628.99	3079.16	5295.73	4616.68
		2510.81	3760.18	753.959	1058.85					4518.62	3220.05	5241.1	4476.12
		2569.02	3719.78	803.741	1116.99					4406.95	3366.88	5191.68	4338.9
		2627.38	3673.18	856.979	1177.88					4294.53	3518.87	5148.05	4205.17
		2685.88	3620.64	913.37	1241.22					4181.93	3675.24	5110.8	4075.07
		2744.51	3562.46	972.567	1306.68					4069.69	3835.15	5080.52	3948.71
		2803.31	3498.98	1034.19	1373.93					3958.36	3997.72	5057.78	3826.19
		2862.29	3430.6	1097.83	1442.65					3848.47	4162.02	5043.11	3707.55
		2921.5	3357.71	1163.07	1512.52					3740.52	4327.13	5037	3592.84
		2981.02	3280.77	1229.49	1583.24					3634.97	4492.05	5039.85	3482.07
		3040.9	3200.22	1296.68	1654.52					3532.26	4655.81	5051.97	3375.24
		3101.23	3116.55	1364.24	1726.1					3432.74	4817.42	5073.57	3272.32
		3162.1	3030.24	1431.79	1797.75					3336.72	4975.88	5104.79	3173.29
		3223.59	2941.8	1498.99	1869.25					3244.44	5130.19	5145.68	3078.08
		3285.81	2851.72	1565.5	1940.43					3156.05	5279.34	5196.21	2986.64
		3348.85	2760.5	1631.04	2011.14					3071.67	5422.35	5256.29	2898.86
		3412.81	2668.64	1695.37	2081.28					2991.38	5558.24	5325.75	2814.64
		3477.76	2576.62	1758.28	2150.75					2915.23	5686.09	5404.41	2733.84
		3543.75	2484.92	1819.62	2219.5					2843.26	5805	5492.02	2656.27
		3610.82	2393.99	1879.26	2287.48					2775.5	5914.18	5588.31	2581.73
		3678.91	2304.26	1937.13	2354.66					2712.03	6012.88	5693.01	2510.01
		3747.96	2216.17	1993.19	2421.04					2652.92	6100.45	5805.79	2440.88
		3817.79	2130.11	2047.44	2486.63					2598.3	6176.35	5926.36	2374.12
		3888.2	2046.44	2099.89	2551.44					2548.3	6240.15	6054.36	2309.53
		3958.89	1965.51	2150.6	2615.51					2503.13	6291.53	6189.48	2246.97
		4029.54	1887.64	2199.65	2678.88					2463.01	6330.3	6331.36	2186.34
		4099.74	1813.09	2247.12	2741.58					2428.19	6356.39	6479.64	2127.6
		4169.08	1742.08	2293.15	2803.67					2398.94	6369.86	6633.97	2070.77
		4237.09	1674.77	2337.86	2865.2					2375.57	6370.84	6793.95	2015.99
		4303.28	1611.27	2381.41	2926.21					2358.39	6359.57	6959.19	1963.44
		4367.15	1551.59	2423.95	2986.76					2347.71	6336.38	7129.23	1913.39
		4428.2	1495.68	2465.65	3046.86					2343.85	6301.62	7303.58	1866.19
		4485.89	1443.45	2506.7	3106.56					2347.11	6255.71	7481.69	1822.23
		4539.74	1394.74	2547.29	3165.87					2357.74	6199.11	7662.99	1781.96
		4589.25	1349.35	2587.59	3224.79					2375.95	6132.26	7846.87	1745.86
		4633.96	1307.05	2627.81	3283.29					2401.91	6055.63	8032.68	1714.43
		4673.43	1267.6	2668.13	3341.35					2435.69	5969.68	8219.8	1688.17
		4707.28	1230.74	2708.75	3398.89					2477.31	5874.86	8407.55	1667.54
		4735.18	1196.19	2749.86	3455.82					2526.75	5771.68	8595.28	1652.95
		4756.82	1163.71	2791.63	3511.97					2583.88	5660.62	8782.33	1644.76
		4771.98	1133.02	2834.25	3567.14					2648.54	5542.24	8968.04	1643.27
		4780.47	1103.89	2877.89	3621.05					2720.52	5417.07	9151.75	1648.67
		4782.15	1076.1	2922.69	3673.39					2799.56	5285.74	9332.8	1661.14
		4776.96	1049.42	2968.81	3723.78					2885.32	5148.85	9510.55	1680.76
		4764.87	1023.69	3016.37	3771.8					2977.48	5007.09	9684.36	1707.57
		4745.92	998.749	3065.5	3817.03					3075.65	4861.14	9853.6	1741.57
		4720.17	974.469	3116.29	3859.01					3179.44	4711.74	10017.7	1782.72
		4687.77	950.749	3168.79	3897.31					3288.41	4559.62	10176	1830.95
		4648.91	927.514	3223.03	3931.49					3402.13	4405.54	10328	1886.16
		4603.8	904.706	3278.94	3961.15					3520.13	4250.25	10473.1	1948.26
		4552.72	882.289	3336.41	3985.9					3641.91	4094.49	10610.8	2017.14
		4495.98	860.24	3395.25	4005.4					3766.96	3938.99	10740.7	2092.65
		4433.95	838.551	3455.24	4019.36					3894.71	3784.45	10862.2	2174.68
		4367.01	817.23	3516.12	4027.53					4024.57	3631.54	10974.8	2263.06
		4295.59	796.296	3577.58	4029.7					4155.91	3480.87	11078	2357.64
		4220.15	775.779	3639.33	4025.74					4288.02	3333	11171.3	2458.23
		4141.16	755.725	3701.04	4015.56					4420.15	3188.41	11254.4	2564.66
		4059.11	736.19	3762.4	3999.16					4551.48	3047.52	11326.8	2676.69
		3974.47	717.242	3823.11	3976.56					4681.17	2910.66	11388.1	2794.06
		3887.71	698.963	3882.88	3947.85					4808.33	2778.11	11438.1	2916.48
		3799.28	681.448	3941.44	3913.2					4932.07	2650.1	11476.6	3043.6
		3709.59	664.803	3998.56	3872.78					5051.52	2526.82	11503.4	3175.03
		3619.01	649.146	4054.02	3826.82					5165.82	2408.4	11518.4	3310.35
		3527.88	634.609	4107.65	3775.59					5274.17	2295	11521.7	3449.15
		3436.48	621.334	4159.32	3719.39					5375.8	2186.72	11513.3	3591.01
		3345.1	609.475	4208.91	3658.54					5470.03	2083.71	11493.6	3735.51
		3253.95	599.198	4256.37	3593.39					5556.24	1986.12	11462.8	3882.26
		3163.25	590.675	4301.68	3524.3					5633.88	1894.13	11421.2	4030.91
		3073.18	584.087	4344.84	3451.66					5702.5	1807.97	11369.4	4181.12
		2983.92	579.622	4385.9	3375.86					5761.74	1727.88	11307.7	4332.63
		2895.62	577.466	4424.92	3297.3					5811.31	1654.14	11236.8	4485.19
		2808.42	577.808	4461.99	3216.39					5851.02	1587.06	11157.1	4638.61
		2722.45	580.824	4497.21	3133.56					5880.77	1526.93	11069.4	4792.73
		2637.85	586.673	4530.7	3049.21					5900.55	1474.07	10974.1	4947.4
		2554.73	595.481	4562.61	2963.78					5910.42	1428.78	10871.9	5102.53
		2473.22	607.335	4593.08	2877.69					5910.53	1391.33	10763.2	5258.02
		2393.44	622.269	4622.25	2791.36					5901.09	1361.93	10648.7	5413.8
		2315.51	640.27	4650.29	2705.19					5882.35	1340.78	10528.8	5569.81
		2239.56	661.277	4677.33	2619.61					5854.59	1327.99	10404.1	5725.97
		2165.71	685.188	4703.51	2534.97					5818.13	1323.64	10274.8	5882.19
		2094.07	711.871	4728.96	2451.63					5773.27	1327.75	10141.7	6038.32
		2024.75	741.169	4753.78	2369.88					5720.38	1340.33	10005	6194.21
		1957.84	772.908	4778.08	2289.98					5659.82	1361.32	9865.19	6349.62
		1893.44	806.904	4801.93	2212.11					5592	1390.65	9722.77	6504.31
		1831.64	842.971	4825.4	2136.41					5517.33	1428.21	9578.16	6658
		1772.51	880.922	4848.55	2062.95					5436.27	1473.86	9431.83	6810.36
		1716.14	920.578	4871.4	1991.75					5349.29	1527.43	9284.23	6961.09
		1662.59	961.768	4894.01	1922.79					5256.88	1588.71	9135.83	7109.84
		1611.96	1004.33	4916.37	1856.02					5159.6	1657.51	8987.09	7256.29
		1564.3	1048.13	4938.51	1791.38					5057.99	1733.59	8838.46	7400.12
		1519.71	1093.04	4960.43	1728.76					4952.63	1816.71	8690.39	7541
		1478.27	1138.95	4982.13	1668.06					4844.14	1906.62	8543.3	7678.65
		1440.08	1185.78	5003.59	1609.17					4733.1	2003.06	8397.6	7812.78
		1405.24	1233.46	5024.8	1551.98					4620.14	2105.79	8253.66	7943.1
		1373.87	1281.95	5045.7	1496.37					4505.86	2214.57	8111.81	8069.34
		1346.08	1331.22	5066.19	1442.24					4390.83	2329.14	7972.35	8191.25
		1322	1381.23	5086.13	1389.49					4275.63	2449.21	7835.49	8308.55
		1301.75	1431.97	5105.31	1338.06					4160.8	2574.48	7701.41	8420.99
		1285.43	1483.42	5123.49	1287.86					4046.86	2704.55	7570.2	8528.31
		1273.13	1535.59	5140.4	1238.87					3934.31	2839	7441.93	8630.23
		1264.89	1588.47	5155.72	1191.04					3823.59	2977.29	7316.6	8726.44
		1260.73	1642.07	5169.15	1144.37					3715.13	3118.84	7194.17	8816.61
		1260.61	1696.39	5180.38	1098.84					3609.34	3263.01	7074.57	8900.39
		1264.47	1751.43	5189.08	1054.46					3506.61	3409.09	6957.69	8977.37
		1272.19	1807.21	5194.98	1011.25					3407.34	3556.31	6843.41	9047.15
		1283.66	1863.73	5197.79	969.223					3311.92	3703.88	6731.58	9109.32
		1298.7	1921.01	5197.27	928.394					3220.78	3851	6622.09	9163.47
		1317.16	1979.06	5193.21	888.789					3134.33	3996.86	6514.81	9209.22
		1338.86	2037.89	5185.43	850.436					3053.02	4140.67	6409.67	9246.2
		1363.61	2097.5	5173.79	813.367					2977.3	4281.66	6306.64	9274.1
		1391.23	2157.92	5158.2	777.616					2907.64	4419.13	6205.73	9292.68
		1421.55	2219.15	5138.62	743.221					2844.51	4552.41	6107.04	9301.74
		1454.4	2281.21	5115.03	710.224					2788.4	4680.9	6010.71	9301.18
		1489.61	2344.13	5087.51	678.67					2739.78	4804.03	5916.99	9290.95
		1527.04	2407.9	5056.12	648.607					2699.12	4921.33	5826.15	9271.09
		1566.56	2472.55	5021.02	620.089					2666.86	5032.33	5738.55	9241.71
		1608.05	2538.1	4982.35	593.168					2643.45	5136.64	5654.56	9202.98
		1651.41	2604.55	4940.32	567.906					2629.29	5233.9	5574.59	9155.14
		1696.56	2671.87	4895.14	544.364					2624.74	5323.78	5499.07	9098.5
		1743.43	2740.04	4847.07	522.613					2630.11	5405.94	5428.41	9033.38
		1791.96	2808.96	4796.35	502.726					2645.65	5480.1	5363.05	8960.15
		1842.11	2878.51	4743.27	484.783					2671.51	5545.97	5303.41	8879.2
		1893.82	2948.5	4688.11	468.871					2707.71	5603.33	5249.92	8790.91
		1947.06	3018.7	4631.16	455.081					2754.19	5651.96	5203.02	8695.66
		2001.81	3088.86	4572.73	443.508					2810.76	5691.73	5163.12	8593.84
		2058.04	3158.68	4513.12	434.242					2877.14	5722.54	5130.65	8485.83
		2115.73	3227.85	4452.62	427.362					2952.95	5744.34	5106.01	8372.01
		2174.86	3296.07	4391.56	422.923					3037.74	5757.18	5089.62	8252.8
		2235.44	3363	4330.21	420.943					3130.98	5761.13	5081.86	8128.6
		2297.44	3428.34	4268.88	421.406					3232.08	5756.36	5083.1	7999.84
		2360.86	3491.78	4207.85	424.254					3340.41	5743.09	5093.69	7866.99
		2425.7	3553.04	4147.38	429.398					3455.28	5721.6	5113.93	7730.52
		2491.98	3611.84	4087.73	436.725					3575.95	5692.23	5144.09	7590.93
		2559.69	3667.94	4029.16	446.105					3701.67	5655.36	5184.39	7448.73
		2628.86	3721.12	3971.89	457.402					3831.65	5611.42	5235	7304.45
		2699.5	3771.19	3916.14	470.474					3965.04	5560.89	5296.03	7158.62
		2771.63	3817.98	3862.1	485.186					4101.02	5504.25	5367.52	7011.77
		2845.25	3861.37	3809.95	501.412					4238.73	5442.02	5449.45	6864.39
		2920.36	3901.27	3759.84	519.037					4377.32	5374.73	5541.69	6716.98
		2996.91	3937.59	3711.88	537.959					4515.92	5302.87	5644.03	6569.97
		3074.81	3970.3	3666.18	558.096					4653.68	5226.91	5756.14	6423.79
		3153.96	3999.37	3622.8	579.381					4789.75	5147.3	5877.63	6278.78
		3234.19	4024.8	3581.74	601.769					4923.29	5064.44	6008.04	6135.23
		3315.3	4046.59	3542.96	625.238					5053.45	4978.67	6146.83	5993.37
		3397.08	4064.78	3506.33	649.786					5179.37	4890.32	6293.41	5853.35
		3479.29	4079.39	3471.68	675.432					5300.22	4799.69	6447.17	5715.26
		3561.66	4090.48	3438.76	702.212					5415.18	4707.05	6607.45	5579.13
		3643.92	4098.11	3407.28	730.174					5523.47	4612.65	6773.57	5444.99
		3725.82	4102.36	3376.95	759.377					5624.37	4516.73	6944.85	5312.79
		3807.09	4103.32	3347.41	789.884					5717.21	4419.54	7120.6	5182.49
		3887.43	4101.08	3318.34	821.761					5801.37	4321.34	7300.14	5054.04
		3966.6	4095.74	3289.37	855.074					5876.31	4222.38	7482.79	4927.38
		4044.3	4087.42	3260.19	889.887					5941.57	4122.96	7667.87	4802.47
		4120.29	4076.25	3230.48	926.263					5996.77	4023.37	7854.72	4679.26
		4194.29	4062.34	3199.94	964.259					6041.59	3923.91	8042.64	4557.76
		4266.04	4045.85	3168.31	1003.93					6075.84	3824.87	8230.97	4437.98
		4335.31	4026.92	3135.35	1045.32					6099.38	3726.56	8419.02	4319.94
		4401.84	4005.72	3100.87	1088.47					6112.18	3629.26	8606.06	4203.71
		4465.4	3982.39	3064.73	1133.42					6114.27	3533.21	8791.37	4089.36
		4525.75	3957.13	3026.83	1180.2					6105.81	3438.62	8974.19	3976.97
		4582.65	3930.09	2987.1	1228.84					6087.01	3345.67	9153.7	3866.65
		4635.88	3901.46	2945.52	1279.35					6058.19	3254.48	9329.08	3758.48
		4685.19	3871.38	2902.13	1331.77					6019.71	3165.09	9499.45	3652.54
		4730.34	3840.01	2856.98	1386.1					5972.02	3077.55	9663.93	3548.91
		4771.11	3807.45	2810.15	1442.37					5915.61	2991.83	9821.61	3447.61
		4807.24	3773.77	2761.76	1500.59					5850.98	2907.92	9971.63	3348.63
		4838.54	3739	2711.94	1560.77					5778.65	2825.78	10113.1	3251.94
		4864.77	3703.13	2660.84	1622.92					5699.15	2745.39	10245.2	3157.49
		4885.73	3666.12	2608.63	1687.01					5613.01	2666.72	10367.2	3065.19
		4901.25	3627.89	2555.49	1753.01					5520.75	2589.78	10478.3	2974.97
		4911.17	3588.35	2501.6	1820.83					5422.93	2514.58	10577.9	2886.73
[truncated: 4,001 more rows]

[truncated: 21 more sheets: Tabelle3, Tabelle4, Tabelle5, Tabelle6, Tabelle7, Tabelle8, Tabelle9, Tabelle10, Tabelle11, Tabelle12, Tabelle13, Tabelle14, Tabelle15, Tabelle16, Tabelle17, Tabelle18, Tabelle19, Tabelle21, Tabelle22, Tabelle23 …]
